# Supplementary material for: Inhibitory effects of α-Mangostin on T cell cytokine secretion via ORAI1 calcium channel and K+ channels inhibition
Source: PeerJ. 2021 Mar 3;9:e10973. doi: 10.7717/peerj.10973 (PMC7936567; doi:10.7717/peerj.10973)
Supplement: Supplemental Information 1 — Required Software: Graph Pad Prism (https://www.graphpad.com/scientific-software/prism/). [file peerj-09-10973-s001.zip]

Archive with 11 entries (11 files):
- Figure. 05B.pzfx
- Figure. 01A.csv
- Figure. 01B.csv
- Figure. 01C.pzfx
- Figure. 02A.xlsx
- Figure. 02B.pzfx
- Figure. 03A.csv
- Figure. 03B.pzfx
- Figure. 04A.csv
- Figure. 04B.pzfx
- Figure. 05A.xlsx
