# Supplementary material for: Inhibitory effects of α-Mangostin on T cell cytokine secretion via ORAI1 calcium channel and K+ channels inhibition
Source: PeerJ. 2021 Mar 3;9:e10973. doi: 10.7717/peerj.10973 (PMC7936567; doi:10.7717/peerj.10973)
Supplement: Supplemental Information 1 — Required Software: Graph Pad Prism (https://www.graphpad.com/scientific-software/prism/). [file peerj-09-10973-s001.zip › Figure. 01A.csv]

time	I(pA/pF)
0	-3.10305
0.01	-2.82095
0.02	-4.05512
0.03	-1.90414
0.04	-2.99726
0.05	-3.03252
0.06	-2.78569
0.07	-4.01986
0.08	-2.00993
0.09	-2.99726
0.1	-3.06779
0.11	-2.82095
0.12	-3.9846
0.13	-1.9394
0.14	-2.99726
0.15	-3.06779
0.16	-2.82095
0.17	-4.05512
0.18	-1.97467
0.19	-2.99726
0.2	-3.10305
0.21	-2.82095
0.22	-4.01986
0.23	-1.97467
0.24	-2.99726
0.25	-3.10305
0.26	-2.85621
0.27	-4.09038
0.28	-2.00993
0.29	-3.03252
0.3	-3.10305
0.31	-2.85621
0.32	-4.01986
0.33	-2.00993
0.34	-2.99726
0.35	-3.10305
0.36	-2.82095
0.37	-4.09038
0.38	-2.04519
0.39	-2.99726
0.4	-3.10305
0.41	-2.82095
0.42	-4.05512
0.43	-2.04519
0.44	-2.99726
0.45	-3.10305
0.46	-2.82095
0.47	-4.12564
0.48	-2.04519
0.49	-3.03252
0.5	-3.10305
0.51	-2.85621
0.52	-4.09038
0.53	-2.04519
0.54	-2.962
0.55	-3.13831
0.56	-2.82095
0.57	-4.12564
0.58	-2.08045
0.59	-3.03252
0.6	-3.17357
0.61	-2.89148
0.62	-4.1609
0.63	-2.15098
0.64	-3.03252
0.65	-3.13831
0.66	-2.92674
0.67	-4.1609
0.68	-2.11571
0.69	-3.03252
0.7	-3.06779
0.71	-16.60836
0.72	-33.0404
0.73	-23.55495
0.74	-19.21774
0.75	-14.31633
0.76	-9.59124
0.77	-6.98186
0.78	-1.83362
0.79	-0.4584
0.8	0.84629
0.81	2.29202
0.82	3.2441
0.83	2.32729
0.84	-2.962
0.85	-3.13831
0.86	-2.82095
0.87	-4.01986
0.88	-2.04519
0.89	-2.92674
0.9	-3.10305
0.91	-2.82095
0.92	-4.09038
0.93	-2.04519
0.94	-2.89148
0.95	-3.13831
0.96	-2.89148
0.97	-4.05512
0.98	-2.11571
0.99	-2.962
1	-3.17357
1.01	-2.85621
1.02	-4.12564
1.03	-2.11571
1.04	-2.962
1.05	-3.13831
1.06	-2.85621
1.07	-4.12564
1.08	-2.08045
1.09	-2.99726
1.1	-3.17357
1.11	-2.89148
1.12	-4.12564
1.13	-2.15098
1.14	-2.99726
1.15	-3.17357
1.16	-2.89148
1.17	-4.12564
1.18	-2.18624
1.19	-2.99726
1.2	-3.2441
1.21	-2.89148
1.22	-4.19617
1.23	-2.18624
1.24	-2.99726
1.25	-3.2441
1.26	-2.92674
1.27	-4.19617
1.28	-2.25676
1.29	-2.99726
1.3	-3.2441
1.31	-2.962
1.32	-4.23143
1.33	-2.2215
1.34	-3.03252
1.35	-3.2441
1.36	-2.99726
1.37	-4.23143
1.38	-2.2215
1.39	-3.03252
1.4	-3.27936
1.41	-2.962
1.42	-4.23143
1.43	-2.25676
1.44	-3.03252
1.45	-3.31462
1.46	-2.962
1.47	-4.26669
1.48	-2.29202
1.49	-3.06779
1.5	-3.27936
1.51	-2.99726
1.52	-4.23143
1.53	-2.29202
1.54	-3.03252
1.55	-3.27936
1.56	-2.99726
1.57	-4.26669
1.58	-2.29202
1.59	-3.03252
1.6	-3.27936
1.61	-2.99726
1.62	-4.26669
1.63	-2.29202
1.64	-3.06779
1.65	-3.31462
1.66	-2.99726
1.67	-4.23143
1.68	-2.29202
1.69	-3.03252
1.7	-3.31462
1.71	-2.99726
1.72	-4.30195
1.73	-2.29202
1.74	-3.06779
1.75	-3.34988
1.76	-2.99726
1.77	-4.33721
1.78	-2.29202
1.79	-3.03252
1.8	-3.31462
1.81	-2.99726
1.82	-4.33721
1.83	-2.36255
1.84	-3.03252
1.85	-3.34988
1.86	-2.99726
1.87	-4.33721
1.88	-2.36255
1.89	-3.03252
1.9	-3.38514
1.91	-3.06779
1.92	-4.33721
1.93	-2.36255
1.94	-3.03252
1.95	-3.34988
1.96	-3.03252
1.97	-4.33721
1.98	-2.36255
1.99	-3.10305
2	-3.38514
2.01	-3.03252
2.02	-4.33721
2.03	-2.32729
2.04	-3.03252
2.05	-3.38514
2.06	-3.03252
2.07	-4.37248
2.08	-2.36255
2.09	-3.17357
2.1	-3.49093
2.11	-3.10305
2.12	-4.51352
2.13	-2.46833
2.14	-3.17357
2.15	-3.4204
2.16	-3.06779
2.17	-4.443
2.18	-2.43307
2.19	-3.13831
2.2	-3.45567
2.21	-3.06779
2.22	-4.443
2.23	-2.43307
2.24	-3.13831
2.25	-3.45567
2.26	-3.10305
2.27	-4.47826
2.28	-2.46833
2.29	-3.17357
2.3	-3.52619
2.31	-3.13831
2.32	-4.443
2.33	-2.46833
2.34	-3.13831
2.35	-3.45567
2.36	-3.06779
2.37	-4.47826
2.38	-2.46833
2.39	-3.20883
2.4	-3.49093
2.41	-3.03252
2.42	-4.51352
2.43	-2.39781
2.44	-3.10305
2.45	-3.45567
2.46	-2.92674
2.47	-4.54879
2.48	-2.32729
2.49	-3.20883
2.5	-3.56145
2.51	-2.962
2.52	-4.58405
2.53	-2.32729
2.54	-3.2441
2.55	-3.59671
2.56	-2.89148
2.57	-4.65457
2.58	-2.29202
2.59	-3.17357
2.6	-3.52619
2.61	-2.85621
2.62	-4.61931
2.63	-2.25676
2.64	-3.2441
2.65	-3.66724
2.66	-2.962
2.67	-4.7251
2.68	-2.32729
2.69	-3.2441
2.7	-3.59671
2.71	-2.89148
2.72	-4.7251
2.73	-2.29202
2.74	-3.27936
2.75	-3.63198
2.76	-2.92674
2.77	-4.68983
2.78	-2.18624
2.79	-3.13831
2.8	-3.49093
2.81	-2.71517
2.82	-4.68983
2.83	-2.2215
2.84	-3.2441
2.85	-3.52619
2.86	-2.82095
2.87	-4.79562
2.88	-2.18624
2.89	-3.31462
2.9	-3.63198
2.91	-2.82095
2.92	-4.86614
2.93	-2.25676
2.94	-3.38514
2.95	-3.59671
2.96	-2.92674
2.97	-4.86614
2.98	-2.25676
2.99	-3.4204
3	-3.63198
3.01	-2.92674
3.02	-4.9014
3.03	-2.29202
3.04	-3.4204
3.05	-3.7025
3.06	-2.89148
3.07	-4.9014
3.08	-2.25676
3.09	-3.38514
3.1	-3.66724
3.11	-2.82095
3.12	-4.93667
3.13	-2.29202
3.14	-3.4204
3.15	-3.73776
3.16	-2.85621
3.17	-4.9014
3.18	-2.2215
3.19	-3.31462
3.2	-3.7025
3.21	-2.78569
3.22	-4.86614
3.23	-2.18624
3.24	-3.31462
3.25	-3.7025
3.26	-2.82095
3.27	-4.93667
3.28	-2.25676
3.29	-3.4204
3.3	-3.73776
3.31	-2.85621
3.32	-4.97193
3.33	-2.29202
3.34	-3.38514
3.35	-3.7025
3.36	-2.89148
3.37	-4.93667
3.38	-2.29202
3.39	-3.38514
3.4	-3.7025
3.41	-2.85621
3.42	-4.9014
3.43	-2.25676
3.44	-3.38514
3.45	-3.7025
3.46	-2.82095
3.47	-4.9014
3.48	-2.25676
3.49	-3.4204
3.5	-3.77302
3.51	-2.85621
3.52	-4.97193
3.53	-2.32729
3.54	-3.4204
3.55	-3.73776
3.56	-2.85621
3.57	-4.97193
3.58	-2.32729
3.59	-3.4204
3.6	-3.73776
3.61	-2.92674
3.62	-5.00719
3.63	-2.39781
3.64	-3.38514
3.65	-3.77302
3.66	-2.92674
3.67	-5.04245
3.68	-2.36255
3.69	-3.38514
3.7	-3.80829
3.71	-2.92674
3.72	-5.00719
3.73	-2.39781
3.74	-3.45567
3.75	-3.80829
3.76	-2.962
3.77	-5.04245
3.78	-2.39781
3.79	-3.4204
3.8	-3.80829
3.81	-2.92674
3.82	-5.04245
3.83	-2.39781
3.84	-3.38514
3.85	-3.80829
3.86	-2.92674
3.87	-5.00719
3.88	-2.43307
3.89	-3.4204
3.9	-3.80829
3.91	-2.89148
3.92	-5.07771
3.93	-2.39781
3.94	-3.4204
3.95	-3.80829
3.96	-2.89148
3.97	-5.04245
3.98	-2.39781
3.99	-3.38514
4	-3.80829
4.01	-2.89148
4.02	-5.04245
4.03	-2.39781
4.04	-3.38514
4.05	-3.77302
4.06	-2.89148
4.07	-5.04245
4.08	-2.43307
4.09	-3.45567
4.1	-3.84355
4.11	-2.962
4.12	-5.04245
4.13	-2.43307
4.14	-3.4204
4.15	-3.80829
4.16	-2.92674
4.17	-5.04245
4.18	-2.46833
4.19	-3.4204
4.2	-3.77302
4.21	-2.89148
4.22	-5.04245
4.23	-2.39781
4.24	-3.38514
4.25	-3.77302
4.26	-2.85621
4.27	-4.97193
4.28	-2.39781
4.29	-3.34988
4.3	-3.77302
4.31	-2.85621
4.32	-5.00719
4.33	-2.39781
4.34	-3.31462
4.35	-3.73776
4.36	-2.89148
4.37	-5.00719
4.38	-2.36255
4.39	-3.13831
4.4	-3.52619
4.41	-2.46833
4.42	-4.47826
4.43	-1.86888
4.44	-2.89148
4.45	-3.2441
4.46	-2.46833
4.47	-4.58405
4.48	-2.08045
4.49	-3.03252
4.5	-3.52619
4.51	-2.6799
4.52	-4.76036
4.53	-2.2215
4.54	-3.10305
4.55	-3.52619
4.56	-2.75043
4.57	-4.86614
4.58	-2.36255
4.59	-3.27936
4.6	-3.77302
4.61	-3.10305
4.62	-5.11298
4.63	-2.78569
4.64	-3.52619
4.65	-3.94933
4.66	-3.31462
4.67	-5.00719
4.68	-2.78569
4.69	-3.38514
4.7	-3.84355
4.71	-3.20883
4.72	-4.97193
4.73	-2.75043
4.74	-3.38514
4.75	-3.77302
4.76	-3.03252
4.77	-5.07771
4.78	-2.60938
4.79	-3.4204
4.8	-3.80829
4.81	-3.10305
4.82	-5.00719
4.83	-2.60938
4.84	-3.38514
4.85	-3.77302
4.86	-3.13831
4.87	-4.97193
4.88	-2.71517
4.89	-3.34988
4.9	-3.7025
4.91	-3.13831
4.92	-4.97193
4.93	-2.71517
4.94	-3.38514
4.95	-3.77302
4.96	-3.13831
4.97	-4.97193
4.98	-2.6799
4.99	-3.34988
5	-3.73776
5.01	-3.13831
5.02	-4.97193
5.03	-2.64464
5.04	-3.34988
5.05	-3.73776
5.06	-3.06779
5.07	-5.04245
5.08	-2.60938
5.09	-3.34988
5.1	-3.77302
5.11	-2.962
5.12	-5.04245
5.13	-2.60938
5.14	-3.31462
5.15	-3.91407
5.16	-2.962
5.17	-5.1835
5.18	-2.57412
5.19	-3.4204
5.2	-3.91407
5.21	-2.92674
5.22	-5.14824
5.23	-2.64464
5.24	-3.45567
5.25	-3.94933
5.26	-2.99726
5.27	-5.1835
5.28	-2.60938
5.29	-3.34988
5.3	-3.87881
5.31	-2.89148
5.32	-5.21876
5.33	-2.60938
5.34	-3.38514
5.35	-3.91407
5.36	-2.92674
5.37	-5.21876
5.38	-2.57412
5.39	-3.38514
5.4	-3.9846
5.41	-2.962
5.42	-5.25402
5.43	-2.64464
5.44	-3.38514
5.45	-3.94933
5.46	-2.85621
5.47	-5.11298
5.48	-2.53886
5.49	-3.2441
5.5	-3.7025
5.51	-2.64464
5.52	-4.9014
5.53	-2.25676
5.54	-2.99726
5.55	-3.56145
5.56	-2.46833
5.57	-4.83088
5.58	-2.25676
5.59	-3.06779
5.6	-3.66724
5.61	-2.64464
5.62	-5.00719
5.63	-2.5036
5.64	-3.2441
5.65	-3.87881
5.66	-2.85621
5.67	-5.11298
5.68	-2.57412
5.69	-3.34988
5.7	-3.87881
5.71	-2.85621
5.72	-5.21876
5.73	-2.60938
5.74	-3.38514
5.75	-4.01986
5.76	-2.92674
5.77	-5.25402
5.78	-2.82095
5.79	-3.52619
5.8	-4.05512
5.81	-3.06779
5.82	-5.25402
5.83	-2.75043
5.84	-3.49093
5.85	-3.9846
5.86	-3.03252
5.87	-5.28929
5.88	-2.82095
5.89	-3.49093
5.9	-3.94933
5.91	-2.92674
5.92	-5.14824
5.93	-2.6799
5.94	-3.38514
5.95	-3.94933
5.96	-2.92674
5.97	-5.11298
5.98	-2.78569
5.99	-3.38514
6	-3.84355
6.01	-3.06779
6.02	-5.14824
6.03	-2.82095
6.04	-3.49093
6.05	-3.9846
6.06	-3.20883
6.07	-4.97193
6.08	-3.10305
6.09	-3.38514
6.1	-3.91407
6.11	-3.2441
6.12	-4.97193
6.13	-3.10305
6.14	-3.34988
6.15	-3.84355
6.16	-3.20883
6.17	-4.86614
6.18	-3.03252
6.19	-3.31462
6.2	-3.80829
6.21	-3.20883
6.22	-4.86614
6.23	-3.06779
6.24	-3.27936
6.25	-3.80829
6.26	-3.13831
6.27	-4.83088
6.28	-2.99726
6.29	-3.2441
6.3	-3.77302
6.31	-3.10305
6.32	-4.83088
6.33	-2.99726
6.34	-3.20883
6.35	-3.73776
6.36	-3.10305
6.37	-4.83088
6.38	-2.99726
6.39	-3.20883
6.4	-3.73776
6.41	-3.13831
6.42	-4.83088
6.43	-2.99726
6.44	-3.2441
6.45	-3.80829
6.46	-3.13831
6.47	-4.86614
6.48	-3.06779
6.49	-3.27936
6.5	-3.77302
6.51	-3.10305
6.52	-4.83088
6.53	-3.06779
6.54	-3.2441
6.55	-3.77302
6.56	-3.13831
6.57	-4.86614
6.58	-3.03252
6.59	-3.2441
6.6	-3.80829
6.61	-3.13831
6.62	-4.83088
6.63	-3.06779
6.64	-3.20883
6.65	-3.77302
6.66	-3.13831
6.67	-4.86614
6.68	-3.06779
6.69	-3.31462
6.7	-3.77302
6.71	-3.17357
6.72	-4.83088
6.73	-3.10305
6.74	-3.27936
6.75	-3.80829
6.76	-3.13831
6.77	-4.86614
6.78	-3.10305
6.79	-3.31462
6.8	-3.84355
6.81	-3.10305
6.82	-4.86614
6.83	-3.13831
6.84	-3.31462
6.85	-3.87881
6.86	-3.17357
6.87	-4.9014
6.88	-3.17357
6.89	-3.34988
6.9	-3.87881
6.91	-3.20883
6.92	-4.9014
6.93	-3.17357
6.94	-3.31462
6.95	-3.84355
6.96	-3.17357
6.97	-4.86614
6.98	-3.10305
6.99	-3.27936
7	-3.84355
7.01	-3.13831
7.02	-4.86614
7.03	-3.13831
7.04	-3.38514
7.05	-3.80829
7.06	-3.17357
7.07	-4.86614
7.08	-3.10305
7.09	-3.38514
7.1	-3.87881
7.11	-3.17357
7.12	-4.9014
7.13	-3.13831
7.14	-3.34988
7.15	-3.84355
7.16	-3.13831
7.17	-4.86614
7.18	-3.10305
7.19	-3.31462
7.2	-3.84355
7.21	-3.10305
7.22	-4.9014
7.23	-3.10305
7.24	-3.31462
7.25	-3.84355
7.26	-3.13831
7.27	-4.86614
7.28	-3.10305
7.29	-3.34988
7.3	-3.80829
7.31	-3.10305
7.32	-4.86614
7.33	-3.13831
7.34	-3.38514
7.35	-3.84355
7.36	-3.13831
7.37	-4.83088
7.38	-3.13831
7.39	-3.27936
7.4	-3.84355
7.41	-3.10305
7.42	-4.9014
7.43	-3.17357
7.44	-3.31462
7.45	-3.87881
7.46	-3.06779
7.47	-4.9014
7.48	-3.17357
7.49	-3.38514
7.5	-3.91407
7.51	-3.20883
7.52	-5.00719
7.53	-3.2441
7.54	-3.52619
7.55	-3.91407
7.56	-3.06779
7.57	-4.9014
7.58	-3.17357
7.59	-3.34988
7.6	-3.87881
7.61	-3.10305
7.62	-4.9014
7.63	-3.20883
7.64	-3.38514
7.65	-3.87881
7.66	-3.10305
7.67	-4.86614
7.68	-3.17357
7.69	-3.34988
7.7	-3.87881
7.71	-3.03252
7.72	-4.86614
7.73	-3.17357
7.74	-3.31462
7.75	-3.87881
7.76	-3.06779
7.77	-4.86614
7.78	-3.17357
7.79	-3.38514
7.8	-3.84355
7.81	-3.06779
7.82	-4.9014
7.83	-3.17357
7.84	-3.4204
7.85	-3.91407
7.86	-3.06779
7.87	-4.93667
7.88	-3.20883
7.89	-3.38514
7.9	-3.87881
7.91	-3.03252
7.92	-4.9014
7.93	-3.17357
7.94	-3.38514
7.95	-3.87881
7.96	-2.99726
7.97	-4.9014
7.98	-3.20883
7.99	-3.34988
8	-3.87881
8.01	-3.06779
8.02	-4.9014
8.03	-3.20883
8.04	-3.34988
8.05	-3.91407
8.06	-3.03252
8.07	-4.9014
8.08	-3.20883
8.09	-3.34988
8.1	-3.87881
8.11	-3.06779
8.12	-4.9014
8.13	-3.20883
8.14	-3.4204
8.15	-3.91407
8.16	-3.06779
8.17	-4.93667
8.18	-3.2441
8.19	-3.38514
8.2	-3.91407
8.21	-3.06779
8.22	-4.93667
8.23	-3.20883
8.24	-3.38514
8.25	-3.87881
8.26	-3.03252
8.27	-4.9014
8.28	-3.20883
8.29	-3.4204
8.3	-3.94933
8.31	-3.03252
8.32	-4.9014
8.33	-3.2441
8.34	-3.4204
8.35	-3.91407
8.36	-3.03252
8.37	-4.9014
8.38	-3.2441
8.39	-3.4204
8.4	-3.87881
8.41	-2.99726
8.42	-4.9014
8.43	-3.17357
8.44	-3.4204
8.45	-3.91407
8.46	-3.03252
8.47	-4.93667
8.48	-3.2441
8.49	-3.38514
8.5	-3.87881
8.51	-2.99726
8.52	-4.9014
8.53	-3.2441
8.54	-3.4204
8.55	-3.91407
8.56	-2.99726
8.57	-4.86614
8.58	-3.20883
8.59	-3.34988
8.6	-3.87881
8.61	-2.962
8.62	-4.9014
8.63	-3.20883
8.64	-3.4204
8.65	-3.91407
8.66	-3.03252
8.67	-4.9014
8.68	-3.20883
8.69	-3.4204
8.7	-3.91407
8.71	-2.99726
8.72	-4.93667
8.73	-3.20883
8.74	-3.34988
8.75	-3.91407
8.76	-2.99726
8.77	-4.93667
8.78	-3.2441
8.79	-3.4204
8.8	-3.91407
8.81	-2.99726
8.82	-4.97193
8.83	-3.27936
8.84	-3.4204
8.85	-3.91407
8.86	-2.99726
8.87	-4.93667
8.88	-3.20883
8.89	-3.4204
8.9	-3.94933
8.91	-2.99726
8.92	-4.93667
8.93	-3.27936
8.94	-3.45567
8.95	-3.94933
8.96	-2.99726
8.97	-5.00719
8.98	-3.27936
8.99	-3.45567
9	-3.94933
9.01	-2.99726
9.02	-4.97193
9.03	-3.2441
9.04	-3.49093
9.05	-3.94933
9.06	-2.99726
9.07	-4.97193
9.08	-3.2441
9.09	-3.45567
9.1	-3.91407
9.11	-2.962
9.12	-4.93667
9.13	-3.2441
9.14	-3.49093
9.15	-3.94933
9.16	-2.99726
9.17	-4.97193
9.18	-3.27936
9.19	-3.45567
9.2	-3.94933
9.21	-3.03252
9.22	-4.93667
9.23	-3.2441
9.24	-3.49093
9.25	-3.94933
9.26	-3.03252
9.27	-4.97193
9.28	-3.27936
9.29	-3.49093
9.3	-3.9846
9.31	-3.03252
9.32	-4.97193
9.33	-3.27936
9.34	-3.45567
9.35	-3.94933
9.36	-3.03252
9.37	-5.00719
9.38	-3.31462
9.39	-3.45567
9.4	-3.94933
9.41	-2.99726
9.42	-4.97193
9.43	-3.27936
9.44	-3.49093
9.45	-3.94933
9.46	-2.962
9.47	-4.97193
9.48	-3.34988
9.49	-3.49093
9.5	-3.94933
9.51	-2.962
9.52	-4.93667
9.53	-3.27936
9.54	-3.49093
9.55	-3.9846
9.56	-2.962
9.57	-5.00719
9.58	-3.31462
9.59	-3.49093
9.6	-3.9846
9.61	-2.99726
9.62	-4.93667
9.63	-3.31462
9.64	-3.49093
9.65	-3.9846
9.66	-3.03252
9.67	-4.93667
9.68	-3.31462
9.69	-3.49093
9.7	-3.9846
9.71	-2.99726
9.72	-5.00719
9.73	-3.31462
9.74	-3.49093
9.75	-4.01986
9.76	-2.99726
9.77	-4.97193
9.78	-3.34988
9.79	-3.52619
9.8	-3.9846
9.81	-2.99726
9.82	-4.97193
9.83	-3.34988
9.84	-3.56145
9.85	-4.01986
9.86	-2.99726
9.87	-5.00719
9.88	-3.34988
9.89	-3.49093
9.9	-3.94933
9.91	-2.962
9.92	-4.97193
9.93	-3.34988
9.94	-3.49093
9.95	-3.94933
9.96	-2.99726
9.97	-4.93667
9.98	-3.31462
9.99	-3.49093
10	-3.9846
10.01	-2.962
10.02	-4.97193
10.03	-3.34988
10.04	-3.52619
10.05	-3.94933
10.06	-2.962
10.07	-4.97193
10.08	-3.31462
10.09	-3.49093
10.1	-4.01986
10.11	-2.99726
10.12	-4.97193
10.13	-3.38514
10.14	-3.52619
10.15	-3.9846
10.16	-2.962
10.17	-5.00719
10.18	-3.34988
10.19	-3.52619
10.2	-3.9846
10.21	-2.99726
10.22	-5.00719
10.23	-3.31462
10.24	-3.52619
10.25	-3.94933
10.26	-2.99726
10.27	-4.97193
10.28	-3.38514
10.29	-3.52619
10.3	-3.9846
10.31	-2.962
10.32	-4.97193
10.33	-3.34988
10.34	-3.49093
10.35	-3.9846
10.36	-2.962
10.37	-4.93667
10.38	-3.34988
10.39	-3.52619
10.4	-3.9846
10.41	-2.92674
10.42	-4.97193
10.43	-3.34988
10.44	-3.52619
10.45	-3.94933
10.46	-2.92674
10.47	-4.93667
10.48	-3.38514
10.49	-3.49093
10.5	-3.9846
10.51	-2.92674
10.52	-4.93667
10.53	-3.31462
10.54	-3.52619
10.55	-3.9846
10.56	-2.962
10.57	-4.9014
10.58	-3.31462
10.59	-3.52619
10.6	-3.9846
10.61	-2.962
10.62	-4.97193
10.63	-3.31462
10.64	-3.52619
10.65	-3.9846
10.66	-2.962
10.67	-4.93667
10.68	-3.34988
10.69	-3.56145
10.7	-3.9846
10.71	-2.962
10.72	-4.97193
10.73	-3.34988
10.74	-3.52619
10.75	-3.94933
10.76	-2.962
10.77	-4.93667
10.78	-3.31462
10.79	-3.56145
10.8	-4.01986
10.81	-2.962
10.82	-4.93667
10.83	-3.31462
10.84	-3.56145
10.85	-4.01986
10.86	-2.962
10.87	-4.97193
10.88	-3.34988
10.89	-3.56145
10.9	-3.9846
10.91	-2.99726
10.92	-4.97193
10.93	-3.38514
10.94	-3.56145
10.95	-3.9846
10.96	-2.92674
10.97	-4.97193
10.98	-3.34988
10.99	-3.52619
11	-3.9846
11.01	-2.92674
11.02	-4.97193
11.03	-3.34988
11.04	-3.56145
11.05	-3.9846
11.06	-2.962
11.07	-4.93667
11.08	-3.34988
11.09	-3.59671
11.1	-4.01986
11.11	-2.962
11.12	-4.97193
11.13	-3.38514
11.14	-3.56145
11.15	-4.01986
11.16	-2.962
11.17	-5.00719
11.18	-3.4204
11.19	-3.59671
11.2	-4.05512
11.21	-2.962
11.22	-4.97193
11.23	-3.38514
11.24	-3.59671
11.25	-3.9846
11.26	-2.92674
11.27	-4.97193
11.28	-3.4204
11.29	-3.59671
11.3	-4.05512
11.31	-2.962
11.32	-5.00719
11.33	-3.38514
11.34	-3.63198
11.35	-4.05512
11.36	-2.99726
11.37	-4.97193
11.38	-3.38514
11.39	-3.59671
11.4	-4.01986
11.41	-2.962
11.42	-4.93667
11.43	-3.38514
11.44	-3.59671
11.45	-3.9846
11.46	-2.962
11.47	-4.97193
11.48	-3.38514
11.49	-3.59671
11.5	-4.01986
11.51	-2.962
11.52	-4.93667
11.53	-3.38514
11.54	-3.59671
11.55	-4.05512
11.56	-2.962
11.57	-4.97193
11.58	-3.38514
11.59	-3.59671
11.6	-4.01986
11.61	-2.92674
11.62	-4.93667
11.63	-3.38514
11.64	-3.59671
11.65	-4.05512
11.66	-2.92674
11.67	-4.97193
11.68	-3.38514
11.69	-3.63198
11.7	-4.01986
11.71	-2.962
11.72	-4.97193
11.73	-3.45567
11.74	-3.7025
11.75	-4.05512
11.76	-2.99726
11.77	-4.97193
11.78	-3.4204
11.79	-3.59671
11.8	-4.01986
11.81	-2.92674
11.82	-4.93667
11.83	-3.4204
11.84	-3.59671
11.85	-4.01986
11.86	-2.89148
11.87	-4.93667
11.88	-3.49093
11.89	-3.63198
11.9	-4.05512
11.91	-2.92674
11.92	-4.93667
11.93	-3.4204
11.94	-3.56145
11.95	-4.01986
11.96	-2.962
11.97	-4.93667
11.98	-3.45567
11.99	-3.63198
12	-4.05512
12.01	-2.92674
12.02	-4.93667
12.03	-3.4204
12.04	-3.63198
12.05	-4.05512
12.06	-2.92674
12.07	-4.97193
12.08	-3.45567
12.09	-3.63198
12.1	-4.01986
12.11	-2.92674
12.12	-4.97193
12.13	-3.4204
12.14	-3.66724
12.15	-4.01986
12.16	-2.962
12.17	-4.97193
12.18	-3.49093
12.19	-3.63198
12.2	-4.09038
12.21	-2.962
12.22	-4.93667
12.23	-3.4204
12.24	-3.63198
12.25	-4.01986
12.26	-2.92674
12.27	-4.97193
12.28	-3.4204
12.29	-3.63198
12.3	-4.05512
12.31	-2.92674
12.32	-4.93667
12.33	-3.4204
12.34	-3.66724
12.35	-4.05512
12.36	-2.92674
12.37	-4.97193
12.38	-3.45567
12.39	-3.63198
12.4	-4.05512
12.41	-2.89148
12.42	-4.93667
12.43	-3.38514
12.44	-3.63198
12.45	-4.09038
12.46	-2.92674
12.47	-4.93667
12.48	-3.45567
12.49	-3.66724
12.5	-4.05512
12.51	-2.962
12.52	-4.97193
12.53	-3.45567
12.54	-3.7025
12.55	-4.09038
12.56	-2.92674
12.57	-4.97193
12.58	-3.45567
12.59	-3.66724
12.6	-4.09038
12.61	-2.92674
12.62	-4.97193
12.63	-3.49093
12.64	-3.66724
12.65	-4.09038
12.66	-2.99726
12.67	-4.97193
12.68	-3.45567
12.69	-3.63198
12.7	-4.09038
12.71	-2.962
12.72	-4.93667
12.73	-3.45567
12.74	-3.66724
12.75	-4.05512
12.76	-2.962
12.77	-4.93667
12.78	-3.49093
12.79	-3.59671
12.8	-4.09038
12.81	-2.89148
12.82	-4.93667
12.83	-3.45567
12.84	-3.63198
12.85	-4.05512
12.86	-2.89148
12.87	-4.86614
12.88	-3.4204
12.89	-3.63198
12.9	-4.05512
12.91	-2.89148
12.92	-4.9014
12.93	-3.4204
12.94	-3.63198
12.95	-4.01986
12.96	-2.92674
12.97	-4.93667
12.98	-3.45567
12.99	-3.66724
13	-4.09038
13.01	-2.962
13.02	-4.93667
13.03	-3.49093
13.04	-3.66724
13.05	-4.05512
13.06	-2.92674
13.07	-4.93667
13.08	-3.49093
13.09	-3.66724
13.1	-4.12564
13.11	-2.92674
13.12	-4.93667
13.13	-3.49093
13.14	-3.66724
13.15	-4.09038
13.16	-2.962
13.17	-4.93667
13.18	-3.49093
13.19	-3.66724
13.2	-4.05512
13.21	-2.99726
13.22	-4.9014
13.23	-3.45567
13.24	-3.7025
13.25	-4.09038
13.26	-2.92674
13.27	-4.97193
13.28	-3.49093
13.29	-3.7025
13.3	-4.05512
13.31	-2.962
13.32	-4.9014
13.33	-3.49093
13.34	-3.66724
13.35	-4.05512
13.36	-2.962
13.37	-4.9014
13.38	-3.45567
13.39	-3.66724
13.4	-4.09038
13.41	-2.92674
13.42	-4.9014
13.43	-3.49093
13.44	-3.66724
13.45	-4.09038
13.46	-2.92674
13.47	-4.9014
13.48	-3.49093
13.49	-3.66724
13.5	-4.05512
13.51	-2.89148
13.52	-4.86614
13.53	-3.49093
13.54	-3.63198
13.55	-4.05512
13.56	-2.89148
13.57	-4.9014
13.58	-3.49093
13.59	-3.63198
13.6	-4.05512
13.61	-2.92674
13.62	-4.86614
13.63	-3.4204
13.64	-3.59671
13.65	-4.05512
13.66	-2.89148
13.67	-4.86614
13.68	-3.45567
13.69	-3.63198
13.7	-4.05512
13.71	-2.89148
13.72	-4.86614
13.73	-3.45567
13.74	-3.63198
13.75	-4.09038
13.76	-2.85621
13.77	-4.86614
13.78	-3.45567
13.79	-3.59671
13.8	-4.01986
13.81	-2.89148
13.82	-4.9014
13.83	-3.45567
13.84	-3.63198
13.85	-4.05512
13.86	-2.89148
13.87	-4.9014
13.88	-3.49093
13.89	-3.63198
13.9	-4.05512
13.91	-2.89148
13.92	-4.86614
13.93	-3.45567
13.94	-3.66724
13.95	-4.05512
13.96	-2.92674
13.97	-4.86614
13.98	-3.49093
13.99	-3.63198
14	-4.05512
14.01	-2.85621
14.02	-4.86614
14.03	-3.49093
14.04	-3.63198
14.05	-4.05512
14.06	-2.92674
14.07	-4.83088
14.08	-3.49093
14.09	-3.63198
14.1	-4.09038
14.11	-2.89148
14.12	-4.9014
14.13	-3.45567
14.14	-3.66724
14.15	-4.05512
14.16	-2.85621
14.17	-4.86614
14.18	-3.45567
14.19	-3.59671
14.2	-4.01986
14.21	-2.85621
14.22	-4.83088
14.23	-3.45567
14.24	-3.63198
14.25	-4.05512
14.26	-2.89148
14.27	-4.86614
14.28	-3.49093
14.29	-3.63198
14.3	-4.05512
14.31	-2.89148
14.32	-4.86614
14.33	-3.49093
14.34	-3.63198
14.35	-4.05512
14.36	-2.85621
14.37	-4.83088
14.38	-3.45567
14.39	-3.59671
14.4	-4.05512
14.41	-2.89148
14.42	-4.83088
14.43	-3.45567
14.44	-3.59671
14.45	-4.05512
14.46	-2.85621
14.47	-4.83088
14.48	-3.49093
14.49	-3.63198
14.5	-4.05512
14.51	-2.85621
14.52	-4.83088
14.53	-3.45567
14.54	-3.63198
14.55	-4.01986
14.56	-2.82095
14.57	-4.83088
14.58	-3.4204
14.59	-3.63198
14.6	-4.05512
14.61	-2.85621
14.62	-4.83088
14.63	-3.4204
14.64	-3.63198
14.65	-4.01986
14.66	-2.89148
14.67	-4.79562
14.68	-3.49093
14.69	-3.63198
14.7	-4.05512
14.71	-2.85621
14.72	-4.79562
14.73	-3.45567
14.74	-3.59671
14.75	-3.9846
14.76	-2.85621
14.77	-4.79562
14.78	-3.45567
14.79	-3.59671
14.8	-4.01986
14.81	-2.85621
14.82	-4.83088
14.83	-3.4204
14.84	-3.59671
14.85	-4.05512
14.86	-2.89148
14.87	-4.79562
14.88	-3.45567
14.89	-3.59671
14.9	-4.09038
14.91	-2.82095
14.92	-4.83088
14.93	-3.45567
14.94	-3.59671
14.95	-4.01986
14.96	-2.85621
14.97	-4.83088
14.98	-3.45567
14.99	-3.66724
15	-4.05512
15.01	-2.85621
15.02	-4.79562
15.03	-3.45567
15.04	-3.59671
15.05	-3.9846
15.06	-2.82095
15.07	-4.79562
15.08	-3.45567
15.09	-3.63198
15.1	-4.01986
15.11	-2.89148
15.12	-4.79562
15.13	-3.45567
15.14	-3.59671
15.15	-4.05512
15.16	-2.85621
15.17	-4.79562
15.18	-3.49093
15.19	-3.63198
15.2	-4.05512
15.21	-2.89148
15.22	-4.83088
15.23	-3.49093
15.24	-3.59671
15.25	-4.01986
15.26	-2.85621
15.27	-4.83088
15.28	-3.49093
15.29	-3.63198
15.3	-4.05512
15.31	-2.85621
15.32	-4.83088
15.33	-3.45567
15.34	-3.66724
15.35	-4.09038
15.36	-2.89148
15.37	-4.79562
15.38	-3.49093
15.39	-3.63198
15.4	-4.05512
15.41	-2.85621
15.42	-4.79562
15.43	-3.45567
15.44	-3.66724
15.45	-4.01986
15.46	-2.85621
15.47	-4.83088
15.48	-3.45567
15.49	-3.56145
15.5	-4.05512
15.51	-2.85621
15.52	-4.76036
15.53	-3.49093
15.54	-3.63198
15.55	-4.05512
15.56	-2.85621
15.57	-4.79562
15.58	-3.45567
15.59	-3.59671
15.6	-4.01986
15.61	-2.82095
15.62	-4.79562
15.63	-3.45567
15.64	-3.63198
15.65	-4.05512
15.66	-2.85621
15.67	-4.79562
15.68	-3.49093
15.69	-3.63198
15.7	-4.05512
15.71	-2.89148
15.72	-4.79562
15.73	-3.52619
15.74	-3.63198
15.75	-4.05512
15.76	-2.89148
15.77	-4.83088
15.78	-3.49093
15.79	-3.66724
15.8	-4.05512
15.81	-2.89148
15.82	-4.83088
15.83	-3.52619
15.84	-3.63198
15.85	-4.05512
15.86	-2.82095
15.87	-4.83088
15.88	-3.49093
15.89	-3.59671
15.9	-4.05512
15.91	-2.89148
15.92	-4.79562
15.93	-3.49093
15.94	-3.63198
15.95	-4.01986
15.96	-2.85621
15.97	-4.79562
15.98	-3.49093
15.99	-3.66724
16	-4.05512
16.01	-2.82095
16.02	-4.76036
16.03	-3.52619
16.04	-3.66724
16.05	-4.01986
16.06	-2.85621
16.07	-4.76036
16.08	-3.49093
16.09	-3.63198
16.1	-4.05512
16.11	-2.82095
16.12	-4.79562
16.13	-3.45567
16.14	-3.63198
16.15	-4.01986
16.16	-2.82095
16.17	-4.76036
16.18	-3.45567
16.19	-3.59671
16.2	-4.05512
16.21	-2.85621
16.22	-4.79562
16.23	-3.52619
16.24	-3.59671
16.25	-4.01986
16.26	-2.82095
16.27	-4.79562
16.28	-3.49093
16.29	-3.59671
16.3	-4.05512
16.31	-2.82095
16.32	-4.76036
16.33	-3.45567
16.34	-3.59671
16.35	-4.05512
16.36	-2.82095
16.37	-4.83088
16.38	-3.45567
16.39	-3.63198
16.4	-4.05512
16.41	-2.82095
16.42	-4.76036
16.43	-3.49093
16.44	-3.63198
16.45	-4.05512
16.46	-2.85621
16.47	-4.79562
16.48	-3.49093
16.49	-3.63198
16.5	-4.09038
16.51	-2.85621
16.52	-4.79562
16.53	-3.49093
16.54	-3.63198
16.55	-4.05512
16.56	-2.89148
16.57	-4.83088
16.58	-3.56145
16.59	-3.66724
16.6	-4.05512
16.61	-2.85621
16.62	-4.79562
16.63	-3.49093
16.64	-3.63198
16.65	-4.09038
16.66	-3.27936
16.67	-4.83088
16.68	-3.49093
16.69	-3.7025
16.7	-4.09038
16.71	-2.89148
16.72	-4.83088
16.73	-3.49093
16.74	-3.66724
16.75	-4.05512
16.76	-2.89148
16.77	-4.83088
16.78	-3.52619
16.79	-3.63198
16.8	-4.05512
16.81	-2.85621
16.82	-4.76036
16.83	-3.52619
16.84	-3.66724
16.85	-4.05512
16.86	-2.89148
16.87	-4.83088
16.88	-3.52619
16.89	-3.66724
16.9	-4.09038
16.91	-2.85621
16.92	-4.86614
16.93	-3.49093
16.94	-3.63198
16.95	-4.09038
16.96	-2.85621
16.97	-4.79562
16.98	-3.52619
16.99	-3.63198
17	-4.09038
17.01	-2.85621
17.02	-4.76036
17.03	-3.52619
17.04	-3.66724
17.05	-4.12564
17.06	-2.85621
17.07	-4.83088
17.08	-3.52619
17.09	-3.66724
17.1	-4.09038
17.11	-2.92674
17.12	-4.79562
17.13	-3.52619
17.14	-3.66724
17.15	-4.09038
17.16	-2.89148
17.17	-4.79562
17.18	-3.52619
17.19	-3.63198
17.2	-4.09038
17.21	-2.89148
17.22	-4.79562
17.23	-3.49093
17.24	-3.63198
17.25	-4.12564
17.26	-2.85621
17.27	-4.83088
17.28	-3.49093
17.29	-3.63198
17.3	-4.05512
17.31	-2.85621
17.32	-4.79562
17.33	-3.49093
17.34	-3.63198
17.35	-4.09038
17.36	-2.89148
17.37	-4.79562
17.38	-3.49093
17.39	-3.66724
17.4	-4.05512
17.41	-2.85621
17.42	-4.83088
17.43	-3.52619
17.44	-3.66724
17.45	-4.09038
17.46	-2.85621
17.47	-4.79562
17.48	-3.52619
17.49	-3.59671
17.5	-4.05512
17.51	-2.85621
17.52	-4.79562
17.53	-3.49093
17.54	-3.63198
17.55	-4.05512
17.56	-2.85621
17.57	-4.79562
17.58	-3.49093
17.59	-3.63198
17.6	-4.05512
17.61	-2.85621
17.62	-4.76036
17.63	-3.45567
17.64	-3.59671
17.65	-4.09038
17.66	-2.82095
17.67	-4.76036
17.68	-3.49093
17.69	-3.63198
17.7	-4.01986
17.71	-2.82095
17.72	-4.86614
17.73	-3.52619
17.74	-3.63198
17.75	-4.09038
17.76	-2.89148
17.77	-4.79562
17.78	-3.52619
17.79	-3.59671
17.8	-4.05512
17.81	-2.85621
17.82	-4.83088
17.83	-3.49093
17.84	-3.59671
17.85	-4.05512
17.86	-2.85621
17.87	-4.7251
17.88	-3.45567
17.89	-3.63198
17.9	-4.05512
17.91	-2.82095
17.92	-4.79562
17.93	-3.49093
17.94	-3.59671
17.95	-4.05512
17.96	-2.85621
17.97	-4.76036
17.98	-3.49093
17.99	-3.63198
18	-4.09038
18.01	-2.85621
18.02	-4.83088
18.03	-3.49093
18.04	-3.63198
18.05	-4.05512
18.06	-2.85621
18.07	-4.79562
18.08	-3.49093
18.09	-3.59671
18.1	-4.01986
18.11	-2.82095
18.12	-4.76036
18.13	-3.45567
18.14	-3.63198
18.15	-4.05512
18.16	-2.85621
18.17	-4.79562
18.18	-3.49093
18.19	-3.59671
18.2	-3.9846
18.21	-2.85621
18.22	-4.79562
18.23	-3.49093
18.24	-3.59671
18.25	-4.05512
18.26	-2.82095
18.27	-4.76036
18.28	-3.52619
18.29	-3.63198
18.3	-4.05512
18.31	-2.82095
18.32	-4.79562
18.33	-3.45567
18.34	-3.59671
18.35	-4.01986
18.36	-2.82095
18.37	-4.79562
18.38	-3.45567
18.39	-3.56145
18.4	-4.01986
18.41	-2.89148
18.42	-4.79562
18.43	-3.4204
18.44	-3.63198
18.45	-4.01986
18.46	-2.85621
18.47	-4.79562
18.48	-3.4204
18.49	-3.59671
18.5	-4.01986
18.51	-2.82095
18.52	-4.7251
18.53	-3.49093
18.54	-3.56145
18.55	-4.05512
18.56	-2.85621
18.57	-4.76036
18.58	-3.49093
18.59	-3.56145
18.6	-4.05512
18.61	-2.85621
18.62	-4.79562
18.63	-3.45567
18.64	-3.59671
18.65	-4.01986
18.66	-2.85621
18.67	-4.76036
18.68	-3.45567
18.69	-3.56145
18.7	-4.05512
18.71	-2.85621
18.72	-4.83088
18.73	-3.49093
18.74	-3.59671
18.75	-4.05512
18.76	-2.85621
18.77	-4.79562
18.78	-3.45567
18.79	-3.59671
18.8	-4.05512
18.81	-2.85621
18.82	-4.79562
18.83	-3.45567
18.84	-3.59671
18.85	-4.01986
18.86	-2.85621
18.87	-4.83088
18.88	-3.49093
18.89	-3.63198
18.9	-4.05512
18.91	-2.82095
18.92	-4.83088
18.93	-3.49093
18.94	-3.66724
18.95	-4.09038
18.96	-2.82095
18.97	-4.79562
18.98	-3.45567
18.99	-3.63198
19	-4.05512
19.01	-2.85621
19.02	-4.79562
19.03	-3.45567
19.04	-3.63198
19.05	-4.09038
19.06	-2.85621
19.07	-4.83088
19.08	-3.49093
19.09	-3.66724
19.1	-4.12564
19.11	-2.92674
19.12	-4.83088
19.13	-3.49093
19.14	-3.63198
19.15	-4.05512
19.16	-2.85621
19.17	-4.86614
19.18	-3.45567
19.19	-3.59671
19.2	-4.05512
19.21	-2.82095
19.22	-4.83088
19.23	-3.4204
19.24	-3.63198
19.25	-4.01986
19.26	-2.85621
19.27	-4.83088
19.28	-3.45567
19.29	-3.59671
19.3	-4.01986
19.31	-2.89148
19.32	-4.79562
19.33	-3.4204
19.34	-3.63198
19.35	-4.01986
19.36	-2.85621
19.37	-4.83088
19.38	-3.4204
19.39	-3.59671
19.4	-4.05512
19.41	-2.82095
19.42	-4.83088
19.43	-3.45567
19.44	-3.63198
19.45	-4.05512
19.46	-2.85621
19.47	-4.79562
19.48	-3.45567
19.49	-3.63198
19.5	-4.05512
19.51	-2.85621
19.52	-4.83088
19.53	-3.45567
19.54	-3.66724
19.55	-4.05512
19.56	-2.82095
19.57	-4.83088
19.58	-3.45567
19.59	-3.63198
19.6	-4.01986
19.61	-2.89148
19.62	-4.83088
19.63	-3.4204
19.64	-3.63198
19.65	-4.01986
19.66	-2.89148
19.67	-4.86614
19.68	-3.49093
19.69	-3.63198
19.7	-4.05512
19.71	-2.85621
19.72	-4.83088
19.73	-3.45567
19.74	-3.63198
19.75	-4.01986
19.76	-2.89148
19.77	-4.83088
19.78	-3.45567
19.79	-3.66724
19.8	-4.05512
19.81	-2.85621
19.82	-4.83088
19.83	-3.4204
19.84	-3.59671
19.85	-4.01986
19.86	-2.89148
19.87	-4.86614
19.88	-3.45567
19.89	-3.7025
19.9	-4.09038
19.91	-2.92674
19.92	-4.86614
19.93	-3.45567
19.94	-3.59671
19.95	-4.01986
19.96	-2.89148
19.97	-4.79562
19.98	-3.4204
[truncated: 136,603 more rows]
