# Supplementary material for: Inhibitory effects of α-Mangostin on T cell cytokine secretion via ORAI1 calcium channel and K+ channels inhibition
Source: PeerJ. 2021 Mar 3;9:e10973. doi: 10.7717/peerj.10973 (PMC7936567; doi:10.7717/peerj.10973)
Supplement: Supplemental Information 1 — Required Software: Graph Pad Prism (https://www.graphpad.com/scientific-software/prism/). [file peerj-09-10973-s001.zip › Figure. 01B.csv]

voltage (mV)	1	2	3	4	5	6	7	8
-129.89999	-33.72574	-30.94461	-29.54996	-23.81492	-12.58361	-7.24292	-2.83927	-2.82985
-129.7	-34.01181	-31.22087	-29.79588	-24.0555	-12.78078	-7.32774	-2.95481	-2.67033
-129.5	-34.21515	-31.41307	-29.95335	-24.17759	-12.91969	-7.36126	-3.01022	-2.54949
-129.3	-34.32825	-31.50121	-30.00259	-24.1593	-12.98757	-7.34107	-2.99563	-2.4792
-129.10001	-34.36563	-31.4907	-29.94314	-24.01132	-12.98752	-7.27768	-2.91805	-2.45717
-128.89999	-34.34823	-31.40327	-29.78595	-23.77331	-12.93213	-7.1858	-2.7967	-2.47226
-128.7	-34.29095	-31.2642	-29.54763	-23.50151	-12.83742	-7.07886	-2.65759	-2.51038
-128.5	-34.19971	-31.09668	-29.25249	-23.2527	-12.72088	-6.96695	-2.52696	-2.55755
-128.3	-34.07602	-30.92215	-28.93494	-23.06899	-12.60113	-6.85965	-2.42358	-2.60183
-128.10001	-33.92518	-30.76171	-28.63986	-22.96947	-12.49741	-6.76759	-2.354	-2.63338
-127.9	-33.75901	-30.63294	-28.41183	-22.94907	-12.42584	-6.7012	-2.31439	-2.64487
-127.7	-33.59438	-30.54356	-28.28118	-22.98514	-12.3943	-6.66798	-2.2963	-2.63248
-127.5	-33.44999	-30.48914	-28.25471	-23.04875	-12.40154	-6.67132	-2.2948	-2.595
-127.3	-33.34051	-30.45643	-28.31472	-23.11497	-12.43836	-6.70977	-2.30877	-2.53428
-127.1	-33.27196	-30.43057	-28.42889	-23.16683	-12.49309	-6.77811	-2.33838	-2.45465
-126.9	-33.24007	-30.40103	-28.56083	-23.19425	-12.55395	-6.86861	-2.38038	-2.363
-126.7	-33.23125	-30.36265	-28.67847	-23.19359	-12.61008	-6.96979	-2.42806	-2.26809
-126.5	-33.22759	-30.31486	-28.75926	-23.16753	-12.65041	-7.06805	-2.47489	-2.17828
-126.3	-33.21202	-30.25884	-28.79223	-23.12406	-12.66315	-7.14697	-2.51678	-2.10061
-126.1	-33.17305	-30.19704	-28.77798	-23.07292	-12.6407	-7.19267	-2.55299	-2.03904
-125.9	-33.10666	-30.1329	-28.72673	-23.02136	-12.58503	-7.19852	-2.58482	-1.99425
-125.7	-33.01775	-30.0695	-28.65202	-22.97351	-12.5098	-7.16917	-2.6136	-1.96317
-125.5	-32.92	-30.0102	-28.56572	-22.93269	-12.4351	-7.11895	-2.64048	-1.93936
-125.3	-32.83319	-29.95793	-28.47551	-22.90251	-12.37819	-7.06511	-2.6666	-1.91474
-125.1	-32.77472	-29.91331	-28.38437	-22.88535	-12.346	-7.02075	-2.69231	-1.88327
-124.9	-32.75261	-29.87592	-28.29449	-22.88116	-12.33628	-6.99226	-2.71788	-1.84227
-124.7	-32.76242	-29.84569	-28.2086	-22.88631	-12.34196	-6.97927	-2.7437	-1.79293
-124.5	-32.79098	-29.82246	-28.13072	-22.89373	-12.35572	-6.97596	-2.76888	-1.73943
-124.3	-32.82432	-29.80468	-28.06573	-22.89352	-12.37144	-6.97422	-2.79088	-1.68715
-124.1	-32.85476	-29.78728	-28.01841	-22.8762	-12.38452	-6.96733	-2.80754	-1.64108
-123.9	-32.88072	-29.76409	-27.9926	-22.83844	-12.3935	-6.95486	-2.8211	-1.60321
-123.7	-32.90098	-29.73161	-27.98745	-22.78681	-12.39897	-6.94165	-2.83933	-1.57214
-123.5	-32.90737	-29.69193	-27.99606	-22.73444	-12.40453	-6.93315	-2.8704	-1.54476
-123.3	-32.88361	-29.64892	-28.00481	-22.69216	-12.4137	-6.93177	-2.91534	-1.51913
-123.1	-32.81378	-29.6049	-27.99967	-22.66291	-12.43008	-6.93826	-2.96668	-1.49444
-122.9	-32.69309	-29.55701	-27.97069	-22.6403	-12.45388	-6.95292	-3.01194	-1.47118
-122.7	-32.53582	-29.49933	-27.91534	-22.61444	-12.48126	-6.97685	-3.04149	-1.44967
-122.5	-32.37044	-29.42699	-27.83672	-22.57644	-12.50433	-7.00969	-3.05095	-1.43082
-122.3	-32.22761	-29.34113	-27.74255	-22.52191	-12.51366	-7.05042	-3.0427	-1.41498
-122.1	-32.12699	-29.25067	-27.64253	-22.45162	-12.50266	-7.09608	-3.02407	-1.40122
-121.9	-32.0718	-29.1707	-27.54661	-22.37207	-12.46822	-7.14427	-3.00678	-1.38617
-121.7	-32.05065	-29.11559	-27.46217	-22.29168	-12.40914	-7.19013	-3.00146	-1.36629
-121.5	-32.04151	-29.09036	-27.39076	-22.21626	-12.3246	-7.22396	-3.00893	-1.3423
-121.3	-32.0184	-29.08547	-27.32739	-22.14574	-12.21607	-7.23013	-3.01676	-1.32138
-121.1	-31.95894	-29.07883	-27.26205	-22.07518	-12.0912	-7.19104	-3.00343	-1.31459
-120.9	-31.85292	-29.04663	-27.18427	-21.9964	-11.96527	-7.09527	-2.95274	-1.33098
-120.7	-31.70936	-28.97636	-27.08885	-21.90428	-11.85772	-6.94641	-2.86705	-1.37043
-120.5	-31.55314	-28.87363	-26.97973	-21.80044	-11.78441	-6.76722	-2.76813	-1.42235
-120.3	-31.41428	-28.75732	-26.86923	-21.69669	-11.75374	-6.59648	-2.68597	-1.46909
-120.1	-31.31393	-28.64775	-26.77308	-21.61292	-11.76587	-6.47662	-2.64255	-1.49327
-119.9	-31.25483	-28.55466	-26.70294	-21.5679	-11.81362	-6.43628	-2.64256	-1.48566
-119.7	-31.22251	-28.47617	-26.66164	-21.56828	-11.88344	-6.47893	-2.67494	-1.44853
-119.5	-31.19429	-28.40496	-26.64462	-21.6039	-11.95822	-6.58319	-2.72243	-1.3931
-119.3	-31.14797	-28.33429	-26.64126	-21.64987	-12.01871	-6.71202	-2.76976	-1.33665
-119.1	-31.06955	-28.26051	-26.6373	-21.67637	-12.04809	-6.82587	-2.80675	-1.29771
-118.9	-30.95705	-28.18404	-26.61798	-21.6585	-12.03666	-6.89212	-2.82756	-1.29171
-118.7	-30.82015	-28.10869	-26.57206	-21.58226	-11.98492	-6.89255	-2.82924	-1.32664
-118.5	-30.67701	-28.04292	-26.49614	-21.45113	-11.905	-6.82927	-2.81587	-1.39743
-118.3	-30.5482	-27.99536	-26.39594	-21.28651	-11.81611	-6.72537	-2.79946	-1.48554
-118.1	-30.44947	-27.96922	-26.28407	-21.123	-11.7367	-6.61752	-2.79805	-1.56449
-117.9	-30.3871	-27.95659	-26.17529	-20.99327	-11.67856	-6.53807	-2.8244	-1.61165
-117.7	-30.3575	-27.9405	-26.08358	-20.91535	-11.64556	-6.50208	-2.87845	-1.61656
-117.5	-30.34801	-27.89987	-26.01709	-20.8838	-11.63525	-6.50043	-2.9423	-1.58518
-117.3	-30.34412	-27.82093	-25.97687	-20.87747	-11.64212	-6.51015	-2.98904	-1.53319
-117.1	-30.33668	-27.70598	-25.95701	-20.87382	-11.65944	-6.51047	-2.9975	-1.47667
-116.9	-30.32307	-27.57405	-25.94794	-20.85985	-11.67874	-6.4933	-2.96272	-1.42564
-116.7	-30.30337	-27.45167	-25.93877	-20.83371	-11.69086	-6.46399	-2.89704	-1.38345
-116.5	-30.27406	-27.35744	-25.91951	-20.80147	-11.68783	-6.43339	-2.8187	-1.35029
-116.3	-30.22987	-27.29257	-25.88387	-20.77189	-11.66651	-6.41124	-2.74321	-1.32528
-116.1	-30.17024	-27.24632	-25.83154	-20.75317	-11.63087	-6.40406	-2.68062	-1.30584
-115.9	-30.10481	-27.20912	-25.77144	-20.75166	-11.5919	-6.41639	-2.63977	-1.28558
-115.7	-30.04799	-27.1815	-25.71951	-20.76856	-11.56448	-6.45086	-2.62966	-1.25561
-115.5	-30.00961	-27.17309	-25.69263	-20.79954	-11.56147	-6.50648	-2.65635	-1.20842
-115.3	-29.98875	-27.19183	-25.69984	-20.83619	-11.58764	-6.57702	-2.71749	-1.14275
-115.1	-29.97605	-27.23699	-25.73693	-20.86987	-11.63491	-6.65186	-2.80302	-1.06499
-114.9	-29.95902	-27.29623	-25.78581	-20.89164	-11.68347	-6.71832	-2.89856	-0.98827
-114.7	-29.92731	-27.3504	-25.82107	-20.89053	-11.70985	-6.76582	-2.99081	-0.92741
-114.5	-29.87186	-27.37705	-25.81841	-20.85222	-11.69689	-6.78701	-3.06713	-0.89555
-114.3	-29.78596	-27.35522	-25.76204	-20.76406	-11.63923	-6.77569	-3.11498	-0.9013
-114.1	-29.66631	-27.26899	-25.64639	-20.61903	-11.54071	-6.72181	-3.11932	-0.94984
-113.9	-29.51533	-27.11422	-25.47646	-20.42156	-11.4089	-6.61487	-3.06647	-1.04137
-113.7	-29.34382	-26.90418	-25.26679	-20.18948	-11.25204	-6.45242	-2.95243	-1.16828
-113.5	-29.16909	-26.67003	-25.03843	-19.95405	-11.08298	-6.25146	-2.79057	-1.31226
-113.3	-29.01213	-26.4533	-24.81634	-19.75611	-10.92268	-6.04881	-2.61404	-1.44538
-113.1	-28.89011	-26.29081	-24.62039	-19.63346	-10.79581	-5.88689	-2.46341	-1.53983
-112.9	-28.81076	-26.20111	-24.4631	-19.60835	-10.7242	-5.79611	-2.37125	-1.57739
-112.7	-28.76841	-26.17724	-24.3502	-19.67562	-10.71597	-5.78212	-2.3482	-1.55707
-112.5	-28.74939	-26.19269	-24.28483	-19.80521	-10.76327	-5.82749	-2.38209	-1.49287
-112.3	-28.74051	-26.21522	-24.27192	-19.95463	-10.84713	-5.90388	-2.44838	-1.40517
-112.1	-28.73656	-26.22191	-24.31787	-20.08466	-10.94612	-5.9857	-2.5226	-1.31151
-111.9	-28.73947	-26.20675	-24.42199	-20.17012	-11.04367	-6.05835	-2.58772	-1.22205
-111.7	-28.7516	-26.17659	-24.56864	-20.20152	-11.12934	-6.11731	-2.63555	-1.14107
-111.5	-28.77163	-26.14279	-24.72463	-20.18204	-11.19745	-6.16585	-2.66553	-1.06945
-111.3	-28.79423	-26.11507	-24.8488	-20.12415	-11.24422	-6.21052	-2.68452	-1.00629
-111.1	-28.81075	-26.09802	-24.90765	-20.04317	-11.26582	-6.2563	-2.70218	-0.95094
-110.9	-28.80915	-26.08991	-24.8873	-19.95023	-11.25866	-6.30264	-2.72531	-0.90525
-110.7	-28.77562	-26.08235	-24.79547	-19.8487	-11.22169	-6.34171	-2.75147	-0.87445
-110.5	-28.69938	-26.06136	-24.65344	-19.73594	-11.15962	-6.35935	-2.76903	-0.86544
-110.3	-28.57874	-26.01222	-24.48462	-19.60998	-11.0817	-6.34056	-2.76431	-0.88308
-110.1	-28.42397	-25.92786	-24.30792	-19.47509	-11.00046	-6.27717	-2.731	-0.92569
-109.9	-28.25446	-25.81138	-24.1379	-19.34212	-10.92671	-6.17451	-2.6734	-0.98478
-109.7	-28.09301	-25.67604	-23.98727	-19.22627	-10.86753	-6.05422	-2.60576	-1.0464
-109.5	-27.96039	-25.53921	-23.86749	-19.14242	-10.82507	-5.94825	-2.54799	-1.09484
-109.3	-27.86863	-25.41508	-23.7819	-19.09825	-10.79516	-5.88447	-2.51645	-1.11955
-109.1	-27.81589	-25.31033	-23.72268	-19.08809	-10.76896	-5.8728	-2.51562	-1.11967
-108.9	-27.78493	-25.22213	-23.67302	-19.09234	-10.73645	-5.90156	-2.53457	-1.10476
-108.7	-27.75002	-25.14176	-23.6173	-19.0857	-10.69329	-5.94712	-2.55293	-1.08849
-108.5	-27.68743	-25.06128	-23.54804	-19.04856	-10.6431	-5.98779	-2.554	-1.08146
-108.3	-27.58598	-24.97923	-23.4659	-18.97497	-10.59446	-6.01189	-2.53496	-1.08641
-108.1	-27.44835	-24.90034	-23.37551	-18.87348	-10.55426	-6.01741	-2.50696	-1.09952
-107.9	-27.28743	-24.82931	-23.28175	-18.76145	-10.52413	-6.00827	-2.48695	-1.11426
-107.7	-27.11891	-24.76668	-23.18915	-18.65927	-10.50195	-5.99138	-2.48888	-1.12426
-107.5	-26.95658	-24.70786	-23.10185	-18.58316	-10.48408	-5.97441	-2.51742	-1.12551
-107.3	-26.80999	-24.64559	-23.02135	-18.53911	-10.46687	-5.96235	-2.56653	-1.11747
-107.1	-26.6847	-24.57121	-22.9466	-18.5207	-10.44465	-5.95514	-2.62132	-1.10343
-106.9	-26.584	-24.47614	-22.87479	-18.51177	-10.40953	-5.94804	-2.66329	-1.08952
-106.7	-26.51279	-24.35562	-22.80484	-18.49303	-10.35335	-5.93592	-2.67762	-1.0815
-106.5	-26.47393	-24.21206	-22.73703	-18.44756	-10.2705	-5.91559	-2.65806	-1.08335
-106.3	-26.46313	-24.05521	-22.6698	-18.36613	-10.16116	-5.88409	-2.60608	-1.09706
-106.1	-26.46215	-23.8964	-22.59659	-18.24654	-10.0298	-5.83562	-2.52675	-1.12474
-105.9	-26.44089	-23.74345	-22.50665	-18.09432	-9.88562	-5.76309	-2.42641	-1.16787
-105.7	-26.3702	-23.59974	-22.38998	-17.92287	-9.74165	-5.66303	-2.31264	-1.22499
-105.5	-26.23722	-23.46741	-22.24389	-17.75166	-9.61452	-5.54014	-2.19487	-1.28985
-105.3	-26.0517	-23.34901	-22.07531	-17.59982	-9.52083	-5.40453	-2.08158	-1.35404
-105.1	-25.84255	-23.24876	-21.90195	-17.48061	-9.47365	-5.26929	-1.9798	-1.40916
-104.9	-25.64424	-23.17127	-21.74707	-17.40032	-9.47858	-5.14879	-1.89528	-1.44834
-104.7	-25.48464	-23.1201	-21.63222	-17.35938	-9.52962	-5.05991	-1.83609	-1.46563
-104.5	-25.37879	-23.09696	-21.57059	-17.35567	-9.60824	-5.02088	-1.81081	-1.45638
-104.3	-25.32781	-23.10158	-21.56315	-17.38422	-9.68882	-5.04533	-1.82353	-1.41894
-104.1	-25.3231	-23.13217	-21.60003	-17.43753	-9.75027	-5.13639	-1.86969	-1.35553
-103.9	-25.35008	-23.18481	-21.66372	-17.50472	-9.78495	-5.28186	-1.93803	-1.27227
-103.7	-25.39286	-23.25177	-21.73219	-17.57343	-9.79818	-5.45474	-2.01687	-1.17893
-103.5	-25.43507	-23.32015	-21.7814	-17.6295	-9.79668	-5.61658	-2.09737	-1.08972
-103.3	-25.46096	-23.37253	-21.78915	-17.65766	-9.77789	-5.72619	-2.17049	-1.02322
-103.1	-25.4566	-23.39123	-21.74158	-17.6453	-9.73051	-5.75161	-2.22525	-0.99737
-102.9	-25.41443	-23.36832	-21.63892	-17.59184	-9.64693	-5.68386	-2.25205	-1.02011
-102.7	-25.33651	-23.30832	-21.49624	-17.51184	-9.53209	-5.53992	-2.24896	-1.08355
-102.5	-25.23449	-23.22507	-21.33871	-17.42917	-9.40381	-5.35643	-2.22407	-1.16598
-102.3	-25.1249	-23.13017	-21.19197	-17.36279	-9.28267	-5.17428	-2.1901	-1.2421
-102.1	-25.02316	-23.02402	-21.07448	-17.31817	-9.18491	-5.02609	-2.15733	-1.29331
-101.9	-24.94196	-22.89758	-20.99482	-17.28891	-9.12086	-4.93058	-2.12903	-1.31153
-101.7	-24.88957	-22.7431	-20.95285	-17.26386	-9.0945	-4.89114	-2.10216	-1.29837
-101.5	-24.86665	-22.5649	-20.94151	-17.23109	-9.10196	-4.89609	-2.06914	-1.26289
-101.3	-24.86121	-22.3794	-20.94777	-17.17716	-9.12949	-4.92169	-2.02182	-1.22004
-101.1	-24.85261	-22.20784	-20.95521	-17.09074	-9.15755	-4.94246	-1.95877	-1.1856
-100.9	-24.82288	-22.06787	-20.94861	-16.97006	-9.17001	-4.9433	-1.89097	-1.16919
-100.7	-24.76668	-21.96851	-20.91773	-16.82603	-9.16032	-4.92471	-1.83944	-1.17045
-100.5	-24.69138	-21.90948	-20.85882	-16.67618	-9.1309	-4.89731	-1.82396	-1.18188
-100.3	-24.60637	-21.88145	-20.77402	-16.53474	-9.08798	-4.87085	-1.84958	-1.19566
-100.1	-24.51435	-21.86825	-20.66651	-16.40648	-9.03561	-4.84618	-1.90127	-1.20967
-99.9	-24.41252	-21.85288	-20.54057	-16.28991	-8.97564	-4.8162	-1.95281	-1.22632
-99.7	-24.30049	-21.82465	-20.40103	-16.18155	-8.90923	-4.77334	-1.98175	-1.24795
-99.5	-24.18583	-21.78298	-20.25638	-16.08078	-8.84094	-4.71678	-1.98032	-1.27177
-99.3	-24.07943	-21.7332	-20.11857	-15.99113	-8.77805	-4.6557	-1.95533	-1.28976
-99.1	-23.98908	-21.67872	-19.9991	-15.91986	-8.72679	-4.60628	-1.91983	-1.29305
-98.9	-23.91565	-21.61748	-19.90438	-15.87566	-8.68834	-4.58417	-1.88506	-1.27694
-98.7	-23.85442	-21.54629	-19.83273	-15.86292	-8.65668	-4.59681	-1.85757	-1.24417
-98.5	-23.80111	-21.46601	-19.77786	-15.87671	-8.62338	-4.64051	-1.841	-1.20244
-98.3	-23.75271	-21.3826	-19.73262	-15.90244	-8.58381	-4.70123	-1.83731	-1.16082
-98.1	-23.70907	-21.30449	-19.69396	-15.92434	-8.54291	-4.76184	-1.84748	-1.12412
-97.9	-23.66823	-21.23733	-19.66168	-15.93267	-8.51051	-4.8061	-1.86922	-1.0936
-97.7	-23.62899	-21.18463	-19.63983	-15.93023	-8.49754	-4.82631	-1.89782	-1.066
-97.5	-23.5918	-21.15125	-19.63801	-15.9307	-8.51104	-4.82643	-1.93015	-1.03482
-97.3	-23.56242	-21.14489	-19.66939	-15.95241	-8.55471	-4.82254	-1.96966	-0.99077
-97.1	-23.54924	-21.17307	-19.74489	-16.00768	-8.62746	-4.83524	-2.02561	-0.92552
-96.9	-23.55722	-21.23581	-19.86297	-16.09287	-8.72195	-4.8773	-2.10481	-0.83752
-96.7	-23.58326	-21.31898	-20.00588	-16.18494	-8.82255	-4.94418	-2.20129	-0.73633
-96.5	-23.61495	-21.39622	-20.14344	-16.24848	-8.90849	-5.015	-2.29414	-0.64106
-96.3	-23.63589	-21.4379	-20.24646	-16.24975	-8.96062	-5.06521	-2.35538	-0.57259
-96.1	-23.63149	-21.42242	-20.29589	-16.17025	-8.96809	-5.07841	-2.36322	-0.54582
-95.9	-23.59317	-21.34411	-20.28386	-16.01305	-8.92903	-5.05279	-2.30986	-0.56569
-95.7	-23.51783	-21.21151	-20.20779	-15.8008	-8.84672	-4.99625	-2.20235	-0.62921
-95.5	-23.40465	-21.03982	-20.06276	-15.56535	-8.72588	-4.91762	-2.05787	-0.72898
-95.3	-23.2559	-20.84554	-19.84502	-15.3386	-8.57366	-4.82275	-1.89872	-0.85429
-95.1	-23.08066	-20.64392	-19.56244	-15.14667	-8.40416	-4.71357	-1.74856	-0.99031
-94.9	-22.89549	-20.44988	-19.24394	-15.00621	-8.23976	-4.59205	-1.62723	-1.11945
-94.7	-22.72001	-20.27833	-18.93712	-14.92378	-8.10798	-4.46325	-1.54536	-1.225
-94.5	-22.56738	-20.14067	-18.69051	-14.894	-8.03003	-4.33533	-1.50066	-1.29761
-94.3	-22.44164	-20.04267	-18.53493	-14.90376	-8.01309	-4.22054	-1.48232	-1.33615
-94.1	-22.3439	-19.98586	-18.47503	-14.93934	-8.04889	-4.13533	-1.47964	-1.34408
-93.9	-22.27859	-19.97011	-18.49587	-14.99173	-8.12029	-4.09841	-1.48785	-1.32418
-93.7	-22.25093	-19.99335	-18.57494	-15.05592	-8.20857	-4.12371	-1.50787	-1.27749
-93.5	-22.25958	-20.04719	-18.69017	-15.1257	-8.2985	-4.21409	-1.54247	-1.20581
-93.3	-22.29202	-20.11582	-18.82135	-15.19152	-8.37843	-4.35685	-1.5927	-1.11505
-93.1	-22.33175	-20.1796	-18.94735	-15.24233	-8.43898	-4.52721	-1.65612	-1.0154
-92.9	-22.36485	-20.22182	-19.04449	-15.26796	-8.47147	-4.69346	-1.7252	-0.92042
-92.7	-22.38256	-20.23301	-19.08986	-15.26057	-8.46928	-4.82518	-1.7874	-0.84424
-92.5	-22.37857	-20.21207	-19.0704	-15.21643	-8.43154	-4.89948	-1.82984	-0.79797
-92.3	-22.34833	-20.1631	-18.9889	-15.13996	-8.36526	-4.90733	-1.8454	-0.78671
-92.1	-22.29411	-20.09348	-18.86389	-15.04565	-8.28432	-4.8577	-1.83685	-0.80668
-91.9	-22.22682	-20.01178	-18.72207	-14.95421	-8.20426	-4.77467	-1.8148	-0.84665
-91.7	-22.1626	-19.92705	-18.58963	-14.88523	-8.13611	-4.68843	-1.79234	-0.89136
-91.5	-22.1134	-19.84649	-18.4846	-14.84849	-8.08323	-4.62194	-1.77847	-0.92773
-91.3	-22.08224	-19.7747	-18.41395	-14.84078	-8.04199	-4.58152	-1.77259	-0.94936
-91.1	-22.0647	-19.71334	-18.37455	-14.84844	-8.00644	-4.5582	-1.76558	-0.95741
-90.9	-22.05586	-19.6645	-18.35887	-14.85492	-7.97365	-4.53812	-1.7456	-0.95709
-90.7	-22.05335	-19.6305	-18.36069	-14.85011	-7.9464	-4.5126	-1.70629	-0.95317
-90.5	-22.05669	-19.61307	-18.37673	-14.83451	-7.93189	-4.48302	-1.65408	-0.94637
-90.3	-22.06204	-19.60979	-18.40425	-14.81674	-7.93535	-4.45513	-1.60522	-0.93487
-90.1	-22.05842	-19.6129	-18.43624	-14.80483	-7.95469	-4.43269	-1.57684	-0.91734
-89.9	-22.02873	-19.61164	-18.46384	-14.79904	-7.98153	-4.41611	-1.5779	-0.89501
-89.7	-21.95726	-19.59585	-18.47857	-14.79046	-8.00711	-4.40483	-1.60529	-0.87173
-89.5	-21.83938	-19.55992	-18.47586	-14.7678	-8.02749	-4.40077	-1.64767	-0.85195
-89.3	-21.68963	-19.50583	-18.45614	-14.72589	-8.04514	-4.40787	-1.69255	-0.83823
-89.1	-21.53958	-19.44312	-18.42436	-14.67012	-8.06444	-4.42985	-1.73155	-0.8298
-88.9	-21.42517	-19.38435	-18.38763	-14.61262	-8.08645	-4.46877	-1.76102	-0.82276
-88.7	-21.36914	-19.33885	-18.34944	-14.56517	-8.10425	-4.52305	-1.78115	-0.81278
-88.5	-21.37098	-19.30843	-18.30689	-14.53401	-8.10295	-4.58828	-1.79536	-0.79745
-88.3	-21.40944	-19.28767	-18.25312	-14.51835	-8.06496	-4.65726	-1.80852	-0.77756
-88.1	-21.454	-19.26702	-18.18336	-14.51156	-7.98002	-4.72003	-1.82326	-0.75712
-87.9	-21.47942	-19.2369	-18.10021	-14.50536	-7.85556	-4.76595	-1.83657	-0.74047
-87.7	-21.47441	-19.19115	-18.01202	-14.49284	-7.71756	-4.7831	-1.84077	-0.73035
-87.5	-21.44205	-19.13018	-17.92812	-14.47136	-7.60199	-4.76054	-1.82968	-0.72629
-87.3	-21.39443	-19.0623	-17.85483	-14.44283	-7.53961	-4.69438	-1.80568	-0.724
-87.1	-21.34375	-19.00037	-17.795	-14.41265	-7.54309	-4.59422	-1.78	-0.71713
-86.9	-21.29724	-18.95572	-17.75141	-14.38849	-7.60593	-4.48705	-1.76719	-0.69903
-86.7	-21.25719	-18.93268	-17.727	-14.37938	-7.70963	-4.40767	-1.7767	-0.66567
-86.5	-21.22384	-18.92647	-17.72321	-14.39454	-7.83298	-4.38434	-1.80775	-0.61729
-86.3	-21.19719	-18.92631	-17.73691	-14.43814	-7.95589	-4.42364	-1.8493	-0.55938
-86.1	-21.17455	-18.91976	-17.76067	-14.50312	-8.0604	-4.50865	-1.88441	-0.50142
-85.9	-21.15	-18.89928	-17.78535	-14.56957	-8.13112	-4.60906	-1.89815	-0.45384
-85.7	-21.11594	-18.86585	-17.80205	-14.61017	-8.15778	-4.69553	-1.88479	-0.42525
-85.5	-21.0688	-18.83014	-17.80405	-14.60182	-8.13923	-4.74956	-1.85222	-0.41973
-85.3	-21.01302	-18.80817	-17.78648	-14.53678	-8.08481	-4.76606	-1.81985	-0.43564
-85.1	-20.95937	-18.81296	-17.74845	-14.42744	-8.01251	-4.75067	-1.81218	-0.46518
-84.9	-20.91874	-18.84649	-17.69402	-14.30215	-7.9436	-4.71613	-1.84853	-0.49563
-84.7	-20.89493	-18.89693	-17.63175	-14.19422	-7.89353	-4.67638	-1.93352	-0.51369
-84.5	-20.88292	-18.94187	-17.57142	-14.12736	-7.86528	-4.64146	-2.05246	-0.51134
-84.3	-20.87113	-18.95665	-17.51928	-14.10479	-7.84818	-4.61269	-2.1742	-0.49051
-84.1	-20.84782	-18.92293	-17.47612	-14.10863	-7.82665	-4.58397	-2.26191	-0.46265
-83.9	-20.80673	-18.83599	-17.43887	-14.11157	-7.79038	-4.54771	-2.28797	-0.44186
-83.7	-20.74942	-18.70479	-17.40369	-14.09212	-7.74014	-4.50099	-2.2461	-0.43752
-83.5	-20.68298	-18.54853	-17.36688	-14.04241	-7.68319	-4.44648	-2.15204	-0.45065
-83.3	-20.61337	-18.38994	-17.32484	-13.96652	-7.62669	-4.38996	-2.03363	-0.476
-83.1	-20.54123	-18.24786	-17.27343	-13.87497	-7.57415	-4.33836	-1.91753	-0.50631
-82.9	-20.46394	-18.13387	-17.20914	-13.7804	-7.52628	-4.299	-1.81926	-0.53546
-82.7	-20.38207	-18.05159	-17.13169	-13.69595	-7.48461	-4.28003	-1.74364	-0.55875
-82.5	-20.30321	-18.00044	-17.04675	-13.63341	-7.4533	-4.28696	-1.68979	-0.57179
-82.3	-20.23759	-17.9784	-16.966	-13.59756	-7.43816	-4.31897	-1.65705	-0.57049
-82.1	-20.19035	-17.98243	-16.90284	-13.58457	-7.44382	-4.36623	-1.64717	-0.55267
-81.9	-20.15855	-18.00717	-16.86674	-13.58473	-7.47105	-4.4143	-1.66386	-0.51893
-81.7	-20.13436	-18.04509	-16.85838	-13.58771	-7.51516	-4.45025	-1.71	-0.47289
-81.5	-20.11155	-18.08663	-16.87041	-13.58566	-7.5659	-4.46888	-1.78436	-0.42031
-81.3	-20.08669	-18.12163	-16.89148	-13.57305	-7.61083	-4.47343	-1.87671	-0.36863
-81.1	-20.05786	-18.1407	-16.9099	-13.54489	-7.6399	-4.47149	-1.9682	-0.32568
-80.9	-20.02005	-18.13385	-16.91252	-13.49567	-7.64632	-4.46698	-2.03417	-0.30038
-80.7	-19.96405	-18.09089	-16.88381	-13.41996	-7.62598	-4.45403	-2.05252	-0.30202
-80.5	-19.88107	-18.00621	-16.80953	-13.31535	-7.57653	-4.421	-2.01158	-0.337
-80.3	-19.77167	-17.88456	-16.6856	-13.18883	-7.49972	-4.36049	-1.91656	-0.40342
-80.1	-19.65037	-17.74412	-16.52348	-13.06058	-7.40452	-4.27845	-1.78892	-0.48819
-79.9	-19.54289	-17.6138	-16.34872	-12.96179	-7.30824	-4.19489	-1.66238	-0.56871
-79.7	-19.47214	-17.52066	-16.19026	-12.92268	-7.23057	-4.13326	-1.56982	-0.62238
-79.5	-19.44408	-17.47727	-16.07152	-12.95794	-7.18557	-4.10885	-1.53149	-0.63562
-79.3	-19.44317	-17.47328	-16.00335	-13.05599	-7.1752	-4.12004	-1.54488	-0.61052
-79.1	-19.44191	-17.47992	-15.98564	-13.18255	-7.18765	-4.15057	-1.58599	-0.56228
-78.9	-19.41738	-17.46695	-16.01106	-13.29543	-7.20447	-4.17958	-1.62195	-0.51074
-78.7	-19.36105	-17.41842	-16.06847	-13.36084	-7.20893	-4.19229	-1.62688	-0.47163
-78.5	-19.27865	-17.33719	-16.14326	-13.363	-7.19226	-4.18637	-1.59227	-0.45216
-78.3	-19.18355	-17.2375	-16.21667	-13.30382	-7.15549	-4.16882	-1.52811	-0.45166
-78.1	-19.0903	-17.13502	-16.26682	-13.1969	-7.106	-4.14898	-1.4566	-0.46477
-77.9	-19.00883	-17.03972	-16.27331	-13.05909	-7.05139	-4.13002	-1.40033	-0.48615
-77.7	-18.94145	-16.95655	-16.22426	-12.90621	-6.99526	-4.10748	-1.37162	-0.51223
-77.5	-18.88073	-16.88638	-16.12161	-12.75052	-6.93572	-4.07309	-1.36643	-0.54167
-77.3	-18.81513	-16.82663	-15.98056	-12.60148	-6.86911	-4.02371	-1.36962	-0.5732
-77.1	-18.73668	-16.77251	-15.8219	-12.46727	-6.79543	-3.96474	-1.36456	-0.60454
-76.9	-18.64697	-16.71984	-15.66439	-12.35552	-6.72266	-3.90809	-1.34399	-0.63144
-76.7	-18.55697	-16.66782	-15.52076	-12.27264	-6.66514	-3.86657	-1.31332	-0.64816
-76.5	-18.48112	-16.61916	-15.39918	-12.22319	-6.63719	-3.84844	-1.28607	-0.64867
-76.3	-18.43292	-16.579	-15.30649	-12.21022	-6.64682	-3.85711	-1.27752	-0.62708
-76.1	-18.42063	-16.55351	-15.24898	-12.23566	-6.69222	-3.89119	-1.29788	-0.57962
-75.9	-18.44293	-16.54702	-15.22874	-12.2958	-6.76075	-3.94342	-1.3446	-0.50855
-75.7	-18.485	-16.55606	-15.239	-12.37569	-6.83109	-4.00037	-1.39961	-0.42576
-75.5	-18.51847	-16.56764	-15.26216	-12.44854	-6.87822	-4.04419	-1.43449	-0.35188
-75.3	-18.51118	-16.56302	-15.27427	-12.48524	-6.88217	-4.05814	-1.42387	-0.30867
-75.1	-18.44219	-16.52782	-15.25469	-12.46885	-6.8381	-4.03333	-1.3612	-0.30814
-74.9	-18.31326	-16.46151	-15.19782	-12.40419	-6.76043	-3.9747	-1.2676	-0.34477
-74.7	-18.1468	-16.3774	-15.11658	-12.3149	-6.67711	-3.90062	-1.1842	-0.3975
-74.5	-17.97384	-16.295	-15.03471	-12.2305	-6.6166	-3.83618	-1.15186	-0.4405
-74.3	-17.82028	-16.22962	-14.97276	-12.17621	-6.59509	-3.80293	-1.19152	-0.45476
-74.1	-17.70085	-16.18606	-14.93704	-12.16597	-6.61038	-3.80935	-1.29501	-0.43485
-73.9	-17.61919	-16.15704	-14.91989	-12.19726	-6.64524	-3.8476	-1.43	-0.38874
-73.7	-17.56954	-16.12654	-14.90771	-12.24897	-6.67617	-3.89941	-1.55509	-0.33291
-73.5	-17.54376	-16.07754	-14.89216	-12.28778	-6.68612	-3.94664	-1.63798	-0.28354
-73.3	-17.53522	-16.00145	-14.87361	-12.28209	-6.66996	-3.97843	-1.6669	-0.25017
-73.1	-17.54154	-15.90305	-14.85801	-12.21768	-6.63233	-3.99105	-1.65263	-0.23314
-72.9	-17.55916	-15.79818	-14.84905	-12.10193	-6.58087	-3.98205	-1.61733	-0.22724
-72.7	-17.57697	-15.70345	-14.84298	-11.95806	-6.52221	-3.94828	-1.57977	-0.22721
-72.5	-17.57563	-15.62701	-14.82846	-11.81303	-6.4631	-3.88905	-1.54785	-0.23075
-72.3	-17.53685	-15.5666	-14.79091	-11.6888	-6.41409	-3.81161	-1.52223	-0.23661
-72.1	-17.45456	-15.51373	-14.7198	-11.5965	-6.38754	-3.72981	-1.50382	-0.24266
-71.9	-17.33775	-15.45953	-14.61506	-11.53458	-6.39346	-3.65682	-1.495	-0.24596
-71.7	-17.20316	-15.39722	-14.48901	-11.49128	-6.43376	-3.5969	-1.4948	-0.246
-71.5	-17.06745	-15.32412	-14.36128	-11.45333	-6.50158	-3.54682	-1.49681	-0.24482
-71.3	-16.94295	-15.24211	-14.24964	-11.41471	-6.58231	-3.50399	-1.49402	-0.24478
-71.1	-16.83932	-15.15819	-14.16339	-11.37816	-6.65572	-3.4743	-1.48399	-0.2457
-70.9	-16.76379	-15.08322	-14.10416	-11.35103	-6.70249	-3.47292	-1.46955	-0.24333
-70.7	-16.71662	-15.0274	-14.06932	-11.33723	-6.7081	-3.51379	-1.45276	-0.23346
-70.5	-16.68905	-14.99504	-14.05272	-11.3318	-6.66735	-3.59582	-1.43062	-0.21613
-70.3	-16.6669	-14.9822	-14.04293	-11.32225	-6.58423	-3.697	-1.39886	-0.19774
-70.1	-16.63741	-14.97947	-14.02476	-11.29266	-6.46969	-3.78168	-1.35864	-0.18812
-69.9	-16.5969	-14.97733	-13.98807	-11.23323	-6.33989	-3.81834	-1.32124	-0.19376
-69.7	-16.55104	-14.97185	-13.93367	-11.14752	-6.21326	-3.79528	-1.30415	-0.21337
-69.5	-16.5089	-14.96266	-13.87075	-11.05384	-6.10515	-3.72368	-1.32129	-0.23927
-69.3	-16.4783	-14.95043	-13.8093	-10.97883	-6.02476	-3.62892	-1.3775	-0.26122
-69.1	-16.46099	-14.93147	-13.75313	-10.9449	-5.9741	-3.53651	-1.46568	-0.27194
-68.9	-16.45339	-14.89775	-13.70268	-10.96099	-5.95185	-3.46482	-1.57084	-0.2676
-68.7	-16.44818	-14.83945	-13.66076	-11.01909	-5.9567	-3.42337	-1.67341	-0.24723
-68.5	-16.43793	-14.75087	-13.63482	-11.09785	-5.98686	-3.41425	-1.75214	-0.21193
-68.3	-16.41795	-14.63553	-13.63248	-11.1691	-6.03615	-3.43253	-1.7855	-0.16597
-68.1	-16.38723	-14.50774	-13.65546	-11.20608	-6.09288	-3.4668	-1.75661	-0.11731
-67.9	-16.3479	-14.38968	-13.69697	-11.1932	-6.14581	-3.50385	-1.66284	-0.07468
-67.7	-16.30398	-14.30127	-13.74338	-11.13214	-6.18894	-3.53513	-1.52282	-0.04373
-67.5	-16.25936	-14.25351	-13.7789	-11.04177	-6.22253	-3.56116	-1.37488	-0.02373
-67.3	-16.21563	-14.24572	-13.7905	-10.94821	-6.24766	-3.58902	-1.26248	-0.00876
-67.1	-16.1686	-14.26858	-13.7703	-10.87058	-6.26166	-3.62383	-1.21488	0.00725
-66.9	-16.1091	-14.30768	-13.71629	-10.81252	-6.25858	-3.66171	-1.23559	0.02584
-66.7	-16.02754	-14.34662	-13.63138	-10.7658	-6.2341	-3.69003	-1.3056	0.04385
-66.5	-15.92124	-14.36999	-13.52229	-10.71943	-6.18959	-3.693	-1.39574	0.05602
-66.3	-15.79905	-14.36602	-13.39839	-10.66702	-6.13235	-3.66011	-1.47867	0.05857
-66.1	-15.67715	-14.32815	-13.27002	-10.60561	-6.07003	-3.59142	-1.53376	0.04984
-65.9	-15.56947	-14.25469	-13.14471	-10.53289	-6.00517	-3.49841	-1.54871	0.02905
-65.7	-15.48009	-14.14687	-13.02297	-10.44711	-5.93378	-3.39989	-1.52074	-0.00448
-65.5	-15.40269	-14.00946	-12.89827	-10.35051	-5.84916	-3.31436	-1.45706	-0.05015
-65.3	-15.32669	-13.85013	-12.76171	-10.2505	-5.74717	-3.25254	-1.37252	-0.10507
-65.1	-15.24289	-13.67886	-12.60945	-10.15675	-5.63072	-3.21513	-1.28297	-0.16421
-64.9	-15.14856	-13.50574	-12.44587	-10.07585	-5.51015	-3.19478	-1.19881	-0.22272
-64.7	-15.0498	-13.34192	-12.28387	-10.013	-5.40249	-3.18322	-1.12563	-0.2749
-64.5	-14.95901	-13.19981	-12.14215	-9.97327	-5.32558	-3.17487	-1.06849	-0.3138
-64.3	-14.88965	-13.09435	-12.04227	-9.96405	-5.29262	-3.16841	-1.03688	-0.33
-64.1	-14.84965	-13.04116	-12.00437	-9.99377	-5.30932	-3.16763	-1.04479	-0.313
-63.9	-14.83989	-13.0509	-12.04002	-10.06871	-5.37316	-3.18015	-1.10355	-0.25563
-63.7	-14.85678	-13.12279	-12.14652	-10.18868	-5.47576	-3.21577	-1.21512	-0.15786
-63.5	-14.89453	-13.23965	-12.30362	-10.34065	-5.60182	-3.27957	-1.36651	-0.03065
-63.3	-14.94424	-13.37055	-12.47748	-10.49523	-5.72996	-3.36665	-1.53121	0.10505
-63.1	-14.99377	-13.48044	-12.63021	-10.61017	-5.83626	-3.46143	-1.67587	0.22333
-62.9	-15.02844	-13.54135	-12.73087	-10.64322	-5.90055	-3.54196	-1.76953	0.30125
-62.7	-15.03712	-13.54121	-12.76318	-10.56983	-5.91307	-3.58841	-1.79419	0.32643
-62.5	-15.01545	-13.48454	-12.72647	-10.39604	-5.87505	-3.58959	-1.74969	0.30039
-62.3	-14.9684	-13.38825	-12.63168	-10.16017	-5.79779	-3.54887	-1.6544	0.23782
-62.1	-14.90659	-13.27324	-12.49435	-9.91993	-5.6984	-3.48178	-1.53982	0.16067
-61.9	-14.84318	-13.1581	-12.32991	-9.73102	-5.59468	-3.40946	-1.43915	0.09076
-61.7	-14.79038	-13.05588	-12.15398	-9.62662	-5.50087	-3.34661	-1.3754	0.04275
-61.5	-14.75363	-12.97264	-11.98423	-9.6071	-5.42418	-3.2948	-1.35155	0.01969
-61.3	-14.73046	-12.91101	-11.8411	-9.64663	-5.36785	-3.2457	-1.35331	0.01605
-61.1	-14.70973	-12.86931	-11.74202	-9.70892	-5.33361	-3.18953	-1.35845	0.02235
-60.9	-14.68038	-12.84462	-11.69666	-9.76711	-5.32417	-3.12634	-1.35323	0.03268
-60.7	-14.64045	-12.83346	-11.70376	-9.81219	-5.3408	-3.06855	-1.33877	0.04671
-60.5	-14.59788	-12.83155	-11.75404	-9.84748	-5.38024	-3.03525	-1.32839	0.06731
-60.3	-14.5621	-12.83333	-11.8336	-9.87609	-5.43314	-3.04087	-1.33575	0.0954
-60.1	-14.53435	-12.8319	-11.92734	-9.8934	-5.48764	-3.08679	-1.36529	0.12765
-59.9	-14.50496	-12.82101	-12.0188	-9.8893	-5.53134	-3.15983	-1.41039	0.15737
-59.7	-14.45948	-12.79763	-12.08994	-9.85583	-5.55434	-3.23866	-1.45716	0.17773
-59.5	-14.38638	-12.76172	-12.12402	-9.79103	-5.54974	-3.30212	-1.49031	0.18359
-59.3	-14.28209	-12.71426	-12.10933	-9.69835	-5.51536	-3.33469	-1.49827	0.17203
-59.1	-14.15362	-12.65697	-12.04475	-9.58589	-5.45583	-3.32966	-1.47825	0.14358
-58.9	-14.01836	-12.5953	-11.94221	-9.46722	-5.38341	-3.2898	-1.43715	0.10383
-58.7	-13.89778	-12.53883	-11.82194	-9.35937	-5.313	-3.22554	-1.3883	0.0623
-58.5	-13.81205	-12.49978	-11.70731	-9.28001	-5.25809	-3.15322	-1.34518	0.03081
-58.3	-13.77258	-12.48531	-11.61494	-9.24008	-5.22535	-3.08922	-1.31346	0.01776
-58.1	-13.78101	-12.49245	-11.55141	-9.24132	-5.21505	-3.04567	-1.29133	0.02558
-57.9	-13.83035	-12.50922	-11.51371	-9.27507	-5.22192	-3.02602	-1.27299	0.04965
-57.7	-13.90897	-12.52113	-11.4938	-9.32653	-5.23902	-3.02457	-1.25373	0.08118
-57.5	-14.00231	-12.51742	-11.48419	-9.37828	-5.25941	-3.0273	-1.23089	0.11024
-57.3	-14.0936	-12.49547	-11.48	-9.41605	-5.27893	-3.0192	-1.20438	0.12927
-57.1	-14.16595	-12.46106	-11.47834	-9.43429	-5.29718	-2.99146	-1.17798	0.13604
-56.9	-14.20464	-12.42504	-11.47654	-9.43842	-5.31713	-2.94641	-1.15981	0.13416
-56.7	-14.19832	-12.39604	-11.47232	-9.43888	-5.34118	-2.89492	-1.15809	0.12994
-56.5	-14.13997	-12.37441	-11.46379	-9.44307	-5.36831	-2.84931	-1.17532	0.12806
-56.3	-14.02933	-12.35211	-11.45086	-9.44897	-5.3938	-2.81958	-1.20571	0.12936
-56.1	-13.87809	-12.32014	-11.43473	-9.44728	-5.41321	-2.8127	-1.23778	0.13217
-55.9	-13.70984	-12.27482	-11.41626	-9.42665	-5.42408	-2.83174	-1.25959	0.13397
-55.7	-13.55327	-12.22021	-11.39459	-9.38018	-5.4254	-2.87441	-1.26396	0.13253
-55.5	-13.43089	-12.16217	-11.36676	-9.30837	-5.41395	-2.93204	-1.2492	0.12551
-55.3	-13.35197	-12.10389	-11.33011	-9.22036	-5.38288	-2.99294	-1.22046	0.11159
-55.1	-13.31357	-12.04583	-11.28642	-9.13275	-5.32412	-3.04829	-1.18824	0.09257
-54.9	-13.30666	-11.98897	-11.24156	-9.06333	-5.233	-3.09425	-1.16493	0.07334
-54.7	-13.3192	-11.93731	-11.20335	-9.02388	-5.11398	-3.12943	-1.15906	0.06019
-54.5	-13.33775	-11.89656	-11.17502	-9.01429	-4.98332	-3.15085	-1.17113	0.05779
-54.3	-13.3498	-11.86975	-11.15358	-9.02438	-4.86591	-3.15152	-1.19474	0.0674
-54.1	-13.34952	-11.85473	-11.13234	-9.03998	-4.78693	-3.12316	-1.22105	0.08737
-53.9	-13.33761	-11.84287	-11.10421	-9.04699	-4.75991	-3.05929	-1.24186	0.11236
-53.7	-13.31713	-11.82311	-11.0666	-9.03487	-4.78076	-2.96122	-1.25063	0.13527
-53.5	-13.28822	-11.78757	-11.02163	-8.99923	-4.83225	-2.84297	-1.24213	0.15019
-53.3	-13.24798	-11.73654	-10.97727	-8.94592	-4.89496	-2.7301	-1.21472	0.15649
-53.1	-13.19649	-11.67847	-10.9441	-8.8912	-4.95642	-2.65261	-1.17204	0.16056
-52.9	-13.1404	-11.62495	-10.93103	-8.85476	-5.01227	-2.63131	-1.12283	0.17211
-52.7	-13.09032	-11.58463	-10.94001	-8.84855	-5.06215	-2.66934	-1.07723	0.19748
-52.5	-13.05342	-11.56038	-10.96381	-8.86812	-5.10401	-2.74992	-1.04094	0.23417
-52.3	-13.02956	-11.55254	-10.98842	-8.89335	-5.13175	-2.8447	-1.01411	0.27109
-52.1	-13.01317	-11.56308	-11.00002	-8.90011	-5.1375	-2.92425	-0.99649	0.29482
-51.9	-12.9986	-11.59472	-10.99171	-8.87358	-5.1136	-2.96734	-0.99272	0.2966
-51.7	-12.98517	-11.64543	-10.96452	-8.81682	-5.05825	-2.96605	-1.01383	0.27735
-51.5	-12.97689	-11.70265	-10.92367	-8.7493	-4.97839	-2.9269	-1.07141	0.247
-51.3	-12.97967	-11.74597	-10.87528	-8.6966	-4.89003	-2.86775	-1.16782	0.22017
-51.1	-12.99469	-11.75398	-10.82237	-8.67573	-4.81114	-2.80712	-1.28668	0.20775
-50.9	-13.0146	-11.71369	-10.76573	-8.68556	-4.75321	-2.75561	-1.39502	0.21122
-50.7	-13.02469	-11.62434	-10.70434	-8.70795	-4.71566	-2.71161	-1.4544	0.2221
-50.5	-13.01183	-11.49627	-10.63663	-8.7197	-4.69065	-2.66717	-1.43918	0.22807
-50.3	-12.97271	-11.34617	-10.56144	-8.70479	-4.66946	-2.61638	-1.34858	0.22052
-50.1	-12.91568	-11.19171	-10.4787	-8.66021	-4.6475	-2.56089	-1.2075	0.19853
-49.9	-12.85354	-11.04936	-10.39251	-8.59384	-4.62548	-2.5101	-1.055	0.16901
-49.7	-12.7942	-10.93295	-10.31123	-8.51927	-4.60745	-2.47653	-0.92726	0.14316
-49.5	-12.73813	-10.85203	-10.24632	-8.4527	-4.60015	-2.47123	-0.84561	0.13276
-49.3	-12.68111	-10.81032	-10.20697	-8.40852	-4.61094	-2.49794	-0.81246	0.14572
-49.1	-12.62032	-10.80415	-10.19665	-8.39361	-4.64392	-2.55033	-0.81541	0.18234
-48.9	-12.55601	-10.82369	-10.21038	-8.40308	-4.69682	-2.61275	-0.83583	0.23437
-48.7	-12.49181	-10.85772	-10.23905	-8.42415	-4.76165	-2.66743	-0.8595	0.28932
-48.5	-12.43242	-10.89732	-10.27309	-8.44306	-4.82747	-2.70395	-0.88223	0.33645
-48.3	-12.3813	-10.93643	-10.3051	-8.45088	-4.88304	-2.72237	-0.90973	0.37062
-48.1	-12.33851	-10.96954	-10.32959	-8.44316	-4.91921	-2.73131	-0.94976	0.39188
-47.9	-12.3002	-10.98747	-10.33981	-8.41738	-4.92964	-2.73955	-1.00222	0.40177
-47.7	-12.25984	-10.97774	-10.32669	-8.37129	-4.9113	-2.74935	-1.05565	0.40023
-47.5	-12.20829	-10.92597	-10.27745	-8.30084	-4.86194	-2.75033	-1.08862	0.38209
-47.3	-12.13621	-10.82384	-10.18059	-8.19996	-4.77921	-2.72393	-1.07904	0.3391
-47.1	-12.03849	-10.67627	-10.03403	-8.06511	-4.66282	-2.65469	-1.01364	0.26564
-46.9	-11.92016	-10.50374	-9.85143	-7.90426	-4.52063	-2.54265	-0.89713	0.1667
-46.7	-11.80096	-10.33933	-9.66336	-7.74517	-4.37262	-2.41035	-0.75654	0.06259
-46.5	-11.71154	-10.21946	-9.50738	-7.63217	-4.24861	-2.29536	-0.63476	-0.016
-46.3	-11.67987	-10.17069	-9.41424	-7.60798	-4.17768	-2.23282	-0.57402	-0.04162
-46.1	-11.71533	-10.19808	-9.3946	-7.68905	-4.17364	-2.23837	-0.59643	-0.00442
-45.9	-11.79959	-10.27997	-9.43635	-7.85155	-4.22886	-2.30108	-0.69305	0.08191
-45.7	-11.89497	-10.37577	-9.51455	-8.04207	-4.31888	-2.392	-0.83044	0.18879
-45.5	-11.96318	-10.44405	-9.60582	-8.20304	-4.41661	-2.47989	-0.9676	0.28789
-45.3	-11.9829	-10.4609	-9.69734	-8.29656	-4.50298	-2.54523	-1.07154	0.3624
-45.1	-11.9551	-10.42947	-9.78475	-8.31392	-4.57063	-2.5853	-1.126	0.40977
-44.9	-11.89674	-10.37425	-9.86416	-8.26957	-4.62003	-2.6106	-1.13298	0.43646
-44.7	-11.82894	-10.32482	-9.92648	-8.18762	-4.65351	-2.63615	-1.1079	0.45127
-44.5	-11.76813	-10.29964	-9.95961	-8.09179	-4.67124	-2.67237	-1.0721	0.46123
-44.3	-11.72091	-10.29873	-9.95483	-7.99757	-4.67284	-2.71938	-1.04263	0.4698
-44.1	-11.68349	-10.30715	-9.91032	-7.90973	-4.65733	-2.76553	-1.02519	0.47621
-43.9	-11.64528	-10.3063	-9.83197	-7.82529	-4.62595	-2.79368	-1.01591	0.47739
-43.7	-11.59597	-10.2841	-9.72765	-7.73992	-4.58212	-2.78934	-1.00801	0.4702
-43.5	-11.53118	-10.23922	-9.60573	-7.65392	-4.53159	-2.74762	-0.99959	0.4546
-43.3	-11.45373	-10.17604	-9.47369	-7.57175	-4.47934	-2.6747	-0.99402	0.43318
-43.1	-11.37005	-10.09956	-9.34051	-7.49856	-4.42908	-2.5856	-0.9964	0.4098
-42.9	-11.28723	-10.01208	-9.21865	-7.4382	-4.38328	-2.49975	-1.01063	0.38881
-42.7	-11.20962	-9.91504	-9.12002	-7.39426	-4.34486	-2.43521	-1.03734	0.37428
-42.5	-11.13949	-9.81033	-9.05141	-7.3693	-4.31724	-2.40335	-1.07333	0.36954
-42.3	-11.07459	-9.6985	-9.00945	-7.35889	-4.30045	-2.40242	-1.10793	0.37337
-42.1	-11.00877	-9.58016	-8.98166	-7.34968	-4.28918	-2.41853	-1.12389	0.37938
-41.9	-10.93452	-9.45768	-8.9519	-7.32286	-4.27334	-2.43091	-1.10369	0.37753
-41.7	-10.84778	-9.34153	-8.90971	-7.26679	-4.24475	-2.42363	-1.04115	0.36132
-41.5	-10.75071	-9.24872	-8.85592	-7.1859	-4.20186	-2.39398	-0.95046	0.33282
-41.3	-10.64966	-9.19514	-8.80117	-7.0993	-4.15108	-2.35352	-0.86166	0.30254
-41.1	-10.55079	-9.18482	-8.75672	-7.03189	-4.10384	-2.32079	-0.8072	0.28399
-40.9	-10.45732	-9.20513	-8.72527	-7.00243	-4.06967	-2.31073	-0.80525	0.2863
-40.7	-10.37049	-9.23282	-8.69993	-7.01689	-4.05051	-2.32744	-0.85122	0.31038
-40.5	-10.29193	-9.24334	-8.66966	-7.06475	-4.03899	-2.36383	-0.92064	0.34861
-40.3	-10.22503	-9.21945	-8.62761	-7.12199	-4.02173	-2.40609	-0.98204	0.38886
-40.1	-10.17578	-9.15626	-8.57662	-7.15936	-3.98894	-2.4412	-1.01324	0.42092
-39.9	-10.15142	-9.06206	-8.52743	-7.15335	-3.93854	-2.46048	-1.00988	0.44048
-39.7	-10.15562	-8.95461	-8.49094	-7.09389	-3.87522	-2.46011	-0.98294	0.44911
-39.5	-10.18245	-8.85355	-8.47059	-6.98825	-3.80512	-2.4401	-0.9485	0.45107
-39.3	-10.21377	-8.7718	-8.45878	-6.85832	-3.73428	-2.40226	-0.91762	0.4498
-39.1	-10.22499	-8.71201	-8.44092	-6.73435	-3.67018	-2.34959	-0.89494	0.44732
-38.9	-10.19661	-8.66764	-8.40193	-6.64317	-3.62389	-2.2849	-0.88058	0.44463
-38.7	-10.12496	-8.62986	-8.33476	-6.59721	-3.60724	-2.21045	-0.8735	0.44265
-38.5	-10.02254	-8.5926	-8.24446	-6.58962	-3.62742	-2.13061	-0.8715	0.44193
-38.3	-9.91089	-8.55418	-8.14655	-6.60064	-3.68289	-2.05362	-0.87103	0.44233
-38.1	-9.80972	-8.51621	-8.05981	-6.61162	-3.76342	-1.99389	-0.87049	0.44425
-37.9	-9.73053	-8.4828	-7.99693	-6.61539	-3.85365	-1.96958	-0.87315	0.44958
-37.7	-9.67556	-8.45938	-7.96124	-6.61482	-3.93671	-1.99533	-0.88558	0.46117
-37.5	-9.64063	-8.4519	-7.94895	-6.61504	-3.99754	-2.07518	-0.91214	0.48105
-37.3	-9.61809	-8.46402	-7.95378	-6.61663	-4.02572	-2.19807	-0.94948	0.50855
-37.1	-9.59956	-8.4931	-7.966	-6.61289	-4.0158	-2.33889	-0.98592	0.53798
-36.9	-9.57597	-8.53029	-7.97175	-6.59475	-3.96823	-2.46546	-1.00667	0.5597
-36.7	-9.5391	-8.56402	-7.95501	-6.5547	-3.8888	-2.54576	-1.00142	0.56343
-36.5	-9.48429	-8.58524	-7.90625	-6.49362	-3.78939	-2.55876	-0.97046	0.54413
-36.3	-9.41328	-8.5903	-7.82631	-6.42061	-3.68521	-2.49884	-0.92405	0.5046
-36.1	-9.33613	-8.58016	-7.72681	-6.3529	-3.59218	-2.37837	-0.87931	0.45531
-35.9	-9.26701	-8.55558	-7.62293	-6.30825	-3.52209	-2.22386	-0.85199	0.40938
-35.7	-9.21668	-8.51369	-7.52752	-6.29752	-3.47922	-2.06754	-0.84982	0.37727
-35.5	-9.18721	-8.44624	-7.44905	-6.31995	-3.46061	-1.93891	-0.8697	0.36397
-35.3	-9.17286	-8.34433	-7.39463	-6.36567	-3.46109	-1.85736	-0.89975	0.36974
-35.1	-9.16579	-8.20646	-7.3716	-6.42005	-3.47646	-1.82829	-0.92313	0.39185
-34.9	-9.16158	-8.04649	-7.3862	-6.46885	-3.50562	-1.84375	-0.92449	0.42709
-34.7	-9.15946	-7.89252	-7.43699	-6.49783	-3.5466	-1.88645	-0.89431	0.47101
-34.5	-9.15897	-7.77527	-7.5115	-6.49387	-3.59358	-1.93635	-0.83329	0.5176
-34.3	-9.1573	-7.71414	-7.58795	-6.44941	-3.6381	-1.9797	-0.75413	0.56023
-34.1	-9.1508	-7.71024	-7.64271	-6.36831	-3.6726	-2.01223	-0.6788	0.59464
-33.9	-9.13704	-7.74926	-7.66003	-6.26641	-3.69356	-2.03815	-0.6304	0.62128
-33.7	-9.11392	-7.81019	-7.63659	-6.16489	-3.70174	-2.06283	-0.62351	0.64386
-33.5	-9.07909	-7.87358	-7.58067	-6.08158	-3.70082	-2.08839	-0.65913	0.66672
-33.3	-9.03177	-7.92621	-7.50701	-6.02598	-3.69665	-2.11179	-0.72629	0.69246
-33.1	-8.97617	-7.96105	-7.43186	-5.99952	-3.69451	-2.12654	-0.80876	0.72165
-32.9	-8.92166	-7.97349	-7.36679	-5.99462	-3.69568	-2.12503	-0.89002	0.75217
-32.7	-8.87511	-7.95824	-7.31482	-5.99598	-3.69452	-2.10112	-0.95562	0.77832
-32.5	-8.83285	-7.90795	-7.2668	-5.98518	-3.67895	-2.0544	-0.99405	0.79138
-32.3	-8.78115	-7.8177	-7.20603	-5.94974	-3.63734	-1.99341	-0.99943	0.7836
-32.1	-8.7052	-7.68848	-7.11566	-5.88698	-3.56316	-1.9336	-0.9725	0.752
-31.9	-8.59923	-7.52874	-6.98843	-5.80301	-3.45859	-1.88978	-0.91975	0.69949
-31.7	-8.46864	-7.35175	-6.82961	-5.7058	-3.33299	-1.8671	-0.84969	0.63261
-31.5	-8.32608	-7.17314	-6.6543	-5.60324	-3.20046	-1.85829	-0.77031	0.55918
-31.3	-8.18517	-7.00795	-6.48002	-5.50332	-3.07591	-1.84753	-0.68734	0.48658
-31.1	-8.05989	-6.87169	-6.32409	-5.41823	-2.97452	-1.82069	-0.60789	0.42365
-30.9	-7.96339	-6.78117	-6.20479	-5.36331	-2.90958	-1.77477	-0.54217	0.38162
-30.7	-7.90646	-6.75173	-6.14239	-5.35387	-2.89186	-1.72269	-0.50562	0.37335
-30.5	-7.89381	-6.79196	-6.15497	-5.40055	-2.92774	-1.69049	-0.51469	0.40958
-30.3	-7.9205	-6.89548	-6.24782	-5.50091	-3.01371	-1.7029	-0.57869	0.4918
-30.1	-7.97081	-7.03728	-6.40529	-5.63451	-3.13233	-1.76715	-0.68995	0.60694
-29.9	-8.02284	-7.17893	-6.59254	-5.76457	-3.25421	-1.86574	-0.82211	0.72849
-29.7	-8.05678	-7.28143	-6.76784	-5.84742	-3.34816	-1.96263	-0.93674	0.82494
-29.5	-8.06515	-7.32132	-6.90059	-5.85112	-3.39477	-2.02271	-1.00116	0.87363
-29.3	-8.05306	-7.29758	-6.97716	-5.7688	-3.39044	-2.0264	-1.001	0.86845
-29.1	-8.03187	-7.22922	-6.99767	-5.62189	-3.34486	-1.97566	-0.94417	0.82017
-28.9	-8.00929	-7.14215	-6.96379	-5.44926	-3.27082	-1.88787	-0.85303	0.74809
-28.7	-7.98583	-7.0572	-6.87326	-5.29185	-3.1807	-1.78683	-0.7538	0.67209
-28.5	-7.95865	-6.98524	-6.72678	-5.18082	-3.08737	-1.69425	-0.66989	0.60837
-28.3	-7.92608	-6.92915	-6.53885	-5.1331	-3.00641	-1.62526	-0.61803	0.56814
-28.1	-7.88932	-6.88746	-6.3418	-5.1514	-2.95516	-1.58553	-0.60519	0.55688
-27.9	-7.8496	-6.85682	-6.17535	-5.22441	-2.94465	-1.57296	-0.6269	0.57276
-27.7	-7.80674	-6.83183	-6.06879	-5.3287	-2.97454	-1.58049	-0.6684	0.60663
-27.5	-7.76048	-6.80793	-6.03061	-5.43442	-3.0318	-1.603	-0.71159	0.64592
-27.3	-7.71372	-6.78402	-6.05116	-5.51504	-3.09666	-1.64042	-0.74317	0.68066
-27.1	-7.67249	-6.76336	-6.11316	-5.55659	-3.15167	-1.69562	-0.75884	0.70755
-26.9	-7.64278	-6.75042	-6.20051	-5.56052	-3.18612	-1.76929	-0.7633	0.72935
-26.7	-7.62667	-6.74722	-6.29922	-5.53926	-3.19732	-1.85519	-0.765	0.75064
-26.5	-7.62078	-6.75096	-6.3943	-5.50628	-3.18742	-1.9398	-0.77034	0.77253
-26.3	-7.61838	-6.75635	-6.46966	-5.46878	-3.16145	-2.0067	-0.78034	0.79136
-26.1	-7.61221	-6.75746	-6.51195	-5.42669	-3.12642	-2.04182	-0.79078	0.80127
-25.9	-7.59722	-6.75097	-6.51511	-5.37826	-3.08966	-2.03815	-0.79718	0.79861
-25.7	-7.57246	-6.73847	-6.48262	-5.32542	-3.05659	-1.99832	-0.79947	0.78557
-25.5	-7.54073	-6.72627	-6.42548	-5.27454	-3.02865	-1.93317	-0.8021	0.76894
-25.3	-7.5076	-6.72181	-6.35717	-5.23179	-3.00199	-1.85724	-0.81083	0.75558
-25.1	-7.47881	-6.72802	-6.28901	-5.19916	-2.96934	-1.78487	-0.8274	0.74829
-24.9	-7.4591	-6.73985	-6.22776	-5.17417	-2.92454	-1.728	-0.84736	0.74497
-24.7	-7.45175	-6.74682	-6.17635	-5.15384	-2.86834	-1.69475	-0.86185	0.74189
-24.5	-7.45727	-6.73889	-6.13482	-5.13673	-2.80761	-1.68654	-0.86193	0.73648
-24.3	-7.4719	-6.71025	-6.10199	-5.12216	-2.7513	-1.6945	-0.84118	0.72783
-24.1	-7.48779	-6.66163	-6.07513	-5.10835	-2.70531	-1.70287	-0.79746	0.71509
-23.9	-7.49505	-6.59967	-6.05037	-5.09366	-2.6732	-1.6992	-0.73467	0.69793
-23.7	-7.48702	-6.53697	-6.02442	-5.0783	-2.659	-1.68122	-0.66425	0.67783
-23.5	-7.46124	-6.48854	-5.99701	-5.06488	-2.66772	-1.6555	-0.60314	0.65924
-23.3	-7.41774	-6.46428	-5.97071	-5.05435	-2.70099	-1.62777	-0.56664	0.64681
-23.1	-7.35701	-6.46338	-5.94866	-5.04382	-2.75438	-1.60059	-0.56253	0.64306
-22.9	-7.28214	-6.47494	-5.93262	-5.02974	-2.81998	-1.57687	-0.58889	0.64831
-22.7	-7.20202	-6.48517	-5.92231	-5.01241	-2.89089	-1.56455	-0.63707	0.66192
-22.5	-7.13204	-6.48558	-5.91792	-4.99631	-2.96139	-1.5735	-0.69468	0.68293
-22.3	-7.08862	-6.47627	-5.92044	-4.98514	-3.02257	-1.6079	-0.7481	0.70885
-22.1	-7.08149	-6.46229	-5.93118	-4.97647	-3.05966	-1.6619	-0.78497	0.73477
-21.9	-7.10854	-6.4474	-5.94888	-4.9638	-3.05499	-1.72415	-0.79958	0.755
-21.7	-7.15785	-6.43081	-5.96916	-4.94274	-2.99665	-1.78342	-0.79548	0.76579
-21.5	-7.20988	-6.40658	-5.98287	-4.91303	-2.88492	-1.82858	-0.7811	0.76516
-21.3	-7.24361	-6.36934	-5.97929	-4.87882	-2.73603	-1.84771	-0.76226	0.75315
-21.1	-7.24327	-6.31842	-5.94987	-4.84377	-2.57923	-1.82769	-0.73811	0.73116
-20.9	-7.20537	-6.25945	-5.89206	-4.80885	-2.44986	-1.75918	-0.70518	0.7031
-20.7	-7.14115	-6.20188	-5.8126	-4.7737	-2.37848	-1.64506	-0.66387	0.67592
-20.5	-7.071	-6.15427	-5.72583	-4.74013	-2.38031	-1.50507	-0.6222	0.65815
-20.3	-7.01361	-6.12105	-5.64994	-4.71477	-2.45054	-1.37271	-0.5902	0.6564
-20.1	-6.97725	-6.09997	-5.59938	-4.7073	-2.56784	-1.28296	-0.57264	0.67202
-19.9	-6.95855	-6.08335	-5.58014	-4.72503	-2.7044	-1.25738	-0.56627	0.7011
-19.7	-6.94738	-6.06174	-5.58828	-4.76664	-2.83573	-1.29516	-0.56219	0.73676
-19.5	-6.93293	-6.02893	-5.61237	-4.81921	-2.94504	-1.375	-0.55049	0.77124
-19.3	-6.9075	-5.98632	-5.63858	-4.86215	-3.02296	-1.46667	-0.5246	0.79754
-19.1	-6.86793	-5.94289	-5.65451	-4.87555	-3.0649	-1.54316	-0.48368	0.80958
-18.9	-6.81796	-5.91359	-5.65281	-4.84994	-3.07095	-1.58909	-0.4345	0.80468
-18.7	-6.76743	-5.91353	-5.63301	-4.79041	-3.04586	-1.60146	-0.39059	0.78469
-18.5	-6.72916	-5.95097	-5.60034	-4.71444	-2.99928	-1.58753	-0.36912	0.75653
-18.3	-6.71139	-6.01947	-5.5602	-4.64328	-2.94162	-1.55916	-0.38304	0.72831
-18.1	-6.7137	-6.09581	-5.51319	-4.59496	-2.88098	-1.52887	-0.43592	0.7063
-17.9	-6.72481	-6.14675	-5.45489	-4.57774	-2.81893	-1.50499	-0.51735	0.69159
-17.7	-6.72824	-6.14291	-5.38155	-4.58834	-2.7516	-1.48949	-0.60507	0.68096
-17.5	-6.70968	-6.07297	-5.29713	-4.61271	-2.67526	-1.47739	-0.67116	0.66962
-17.3	-6.66422	-5.94779	-5.21392	-4.6312	-2.59271	-1.461	-0.69239	0.65449
-17.1	-6.59941	-5.79492	-5.14736	-4.62842	-2.51625	-1.43496	-0.66077	0.6368
-16.9	-6.53152	-5.6457	-5.10874	-4.60005	-2.46198	-1.40093	-0.58764	0.62152
-16.7	-6.47699	-5.52489	-5.10065	-4.55365	-2.44162	-1.36605	-0.498	0.61489
-16.5	-6.4425	-5.44475	-5.11663	-4.50299	-2.45656	-1.33926	-0.41685	0.6206
-16.3	-6.42131	-5.40416	-5.14426	-4.4603	-2.4963	-1.32716	-0.35906	0.63749
-16.1	-6.40061	-5.39417	-5.17126	-4.43291	-2.54603	-1.33234	-0.32805	0.66147
-15.9	-6.37231	-5.40499	-5.19278	-4.42408	-2.59297	-1.35412	-0.32249	0.68951
-15.7	-6.33944	-5.43149	-5.21411	-4.43353	-2.6311	-1.3881	-0.34029	0.72143
-15.5	-6.3138	-5.47427	-5.24578	-4.45895	-2.66141	-1.4268	-0.37934	0.75916
-15.3	-6.30743	-5.53408	-5.29403	-4.49586	-2.68775	-1.46277	-0.4349	0.80369
-15.1	-6.32571	-5.60704	-5.35429	-4.53926	-2.71289	-1.49252	-0.50093	0.85346
-14.9	-6.36233	-5.68176	-5.40998	-4.58147	-2.73426	-1.51709	-0.57091	0.90341
-14.7	-6.40161	-5.74408	-5.4422	-4.61246	-2.74542	-1.541	-0.64039	0.94697
-14.5	-6.42481	-5.78256	-5.43986	-4.62105	-2.74085	-1.56839	-0.70591	0.97841
-14.3	-6.4176	-5.78946	-5.40293	-4.599	-2.71905	-1.59804	-0.76151	0.99322
-14.1	-6.37526	-5.76041	-5.33878	-4.5427	-2.68349	-1.62159	-0.79731	0.98808
-13.9	-6.30277	-5.69473	-5.25443	-4.45504	-2.63975	-1.62467	-0.80065	0.96057
-13.7	-6.21064	-5.59769	-5.15333	-4.34344	-2.59143	-1.59328	-0.76073	0.91005
-13.5	-6.11272	-5.48275	-5.03803	-4.2219	-2.54075	-1.52396	-0.67699	0.84077
-13.3	-6.02365	-5.37043	-4.91569	-4.11189	-2.48986	-1.42902	-0.56525	0.76422
-13.1	-5.95667	-5.28229	-4.79975	-4.04005	-2.44422	-1.33389	-0.45547	0.69801
-12.9	-5.91902	-5.23227	-4.70633	-4.02805	-2.41125	-1.26481	-0.38007	0.6594
-12.7	-5.90821	-5.21999	-4.64766	-4.08131	-2.39601	-1.23673	-0.35824	0.65762
-12.5	-5.91277	-5.23022	-4.62825	-4.18309	-2.39867	-1.24669	-0.38792	0.6892
-12.3	-5.91789	-5.23958	-4.64687	-4.29979	-2.41415	-1.27794	-0.4494	0.74015
-12.1	-5.91357	-5.22713	-4.69994	-4.39466	-2.43381	-1.30949	-0.51642	0.79288
-11.9	-5.89785	-5.18394	-4.78232	-4.44071	-2.44823	-1.32608	-0.56688	0.83325
-11.7	-5.87583	-5.11638	-4.88295	-4.42794	-2.44995	-1.32314	-0.58831	0.85465
-11.5	-5.85478	-5.04131	-4.9829	-4.36385	-2.43557	-1.30692	-0.57912	0.85833
-11.3	-5.84145	-4.97847	-5.05997	-4.26893	-2.40688	-1.29085	-0.54944	0.85224
-11.1	-5.83762	-4.94086	-5.09737	-4.16719	-2.36902	-1.28884	-0.51604	0.84643
-10.9	-5.83802	-4.92905	-5.08924	-4.07661	-2.32867	-1.30808	-0.49446	0.84804
-10.7	-5.82942	-4.93108	-5.03847	-4.0023	-2.29033	-1.34319	-0.48891	0.85628
-10.5	-5.79649	-4.92788	-4.95047	-3.9391	-2.25503	-1.3771	-0.49212	0.86303
-10.3	-5.73175	-4.90364	-4.8302	-3.87979	-2.22153	-1.38791	-0.49347	0.85831
-10.1	-5.64223	-4.85381	-4.68437	-3.82262	-2.18976	-1.35889	-0.48709	0.8368
-9.9	-5.54802	-4.78682	-4.52705	-3.77187	-2.16373	-1.28819	-0.47403	0.80215
-9.7	-5.47209	-4.71802	-4.37883	-3.73498	-2.15163	-1.19194	-0.45739	0.76561
-9.5	-5.43068	-4.66219	-4.26241	-3.72009	-2.16331	-1.10098	-0.44277	0.74275
-9.3	-5.42631	-4.62596	-4.19184	-3.73168	-2.20306	-1.04745	-0.43569	0.74565
-9.1	-5.44614	-4.60532	-4.16634	-3.76569	-2.26381	-1.05013	-0.43954	0.77633
-8.9	-5.4655	-4.58785	-4.17096	-3.80648	-2.32646	-1.10493	-0.44996	0.82358
-8.7	-5.45727	-4.56076	-4.18559	-3.83012	-2.36835	-1.18747	-0.45528	0.86826
-8.5	-5.40441	-4.51892	-4.19471	-3.81603	-2.3741	-1.26635	-0.44595	0.89396
-8.3	-5.30569	-4.46749	-4.19047	-3.7567	-2.34073	-1.31585	-0.42303	0.89422
-8.1	-5.17492	-4.41789	-4.17192	-3.66029	-2.27654	-1.32453	-0.39812	0.87342
-7.9	-5.03197	-4.37972	-4.14009	-3.54627	-2.19394	-1.29459	-0.38486	0.84116
-7.7	-4.89352	-4.35642	-4.09655	-3.43774	-2.10661	-1.23892	-0.39035	0.80754
-7.5	-4.77184	-4.34525	-4.04318	-3.35619	-2.02796	-1.17591	-0.4137	0.78168
-7.3	-4.67558	-4.33891	-3.98347	-3.31393	-1.96858	-1.12265	-0.44838	0.77041
-7.1	-4.61094	-4.32796	-3.92347	-3.30836	-1.93051	-1.08752	-0.48433	0.77604
-6.9	-4.58111	-4.3025	-3.87052	-3.32092	-1.90447	-1.06797	-0.50853	0.79407
-6.7	-4.58507	-4.25544	-3.83101	-3.32491	-1.87608	-1.0559	-0.50874	0.81515
-6.5	-4.61832	-4.18555	-3.80907	-3.30012	-1.8357	-1.04533	-0.47927	0.83063
-6.3	-4.67341	-4.09951	-3.80552	-3.24284	-1.78587	-1.03649	-0.4252	0.83759
-6.1	-4.7388	-4.00844	-3.81579	-3.16703	-1.73788	-1.03182	-0.36039	0.83834
-5.9	-4.79857	-3.92265	-3.82935	-3.09468	-1.70378	-1.03094	-0.30063	0.83669
-5.7	-4.83519	-3.84671	-3.83046	-3.0444	-1.6907	-1.0279	-0.25859	0.83469
-5.5	-4.83571	-3.78044	-3.80383	-3.02392	-1.70123	-1.0153	-0.23961	0.83285
-5.3	-4.79722	-3.72374	-3.7434	-3.02983	-1.73749	-0.98835	-0.24217	0.83242
-5.1	-4.726	-3.67854	-3.65522	-3.04965	-1.80012	-0.94756	-0.25604	0.83423
-4.9	-4.6354	-3.64817	-3.55661	-3.06852	-1.88641	-0.90063	-0.26715	0.83903
-4.7	-4.54099	-3.63263	-3.46826	-3.07661	-1.9859	-0.8614	-0.26512	0.84676
-4.5	-4.45653	-3.62887	-3.40558	-3.07281	-2.08019	-0.84693	-0.2493	0.85762
-4.3	-4.391	-3.63238	-3.37316	-3.06239	-2.14721	-0.87064	-0.22913	0.87169
-4.1	-4.34527	-3.63952	-3.36316	-3.05008	-2.16913	-0.93478	-0.21735	0.88712
-3.9	-4.31317	-3.6473	-3.36014	-3.03562	-2.14078	-1.02761	-0.22217	0.89981
-3.7	-4.28581	-3.65391	-3.3491	-3.0158	-2.07035	-1.12637	-0.24491	0.90514
-3.5	-4.25746	-3.65908	-3.32322	-2.98871	-1.97552	-1.20603	-0.2808	0.90077
-3.3	-4.22722	-3.66352	-3.28584	-2.95486	-1.87424	-1.24645	-0.32185	0.88705
-3.1	-4.19726	-3.66751	-3.24698	-2.91777	-1.77942	-1.23861	-0.36063	0.86667
-2.9	-4.16951	-3.66943	-3.21612	-2.88419	-1.69858	-1.18733	-0.39245	0.84352
-2.7	-4.1445	-3.66719	-3.19899	-2.86582	-1.63671	-1.11027	-0.41913	0.82363
-2.5	-4.12263	-3.66057	-3.19776	-2.87579	-1.59719	-1.03213	-0.44671	0.81532
-2.3	-4.10439	-3.64881	-3.21056	-2.9195	-1.58005	-0.97337	-0.47883	0.82511
-2.1	-4.08891	-3.62609	-3.23207	-2.98702	-1.58039	-0.94285	-0.5096	0.85361
-1.9	-4.07336	-3.58128	-3.25478	-3.05552	-1.5905	-0.93684	-0.52324	0.89396
-1.7	-4.05559	-3.50508	-3.27337	-3.10111	-1.60682	-0.94576	-0.50206	0.93587
-1.5	-4.03658	-3.39955	-3.28702	-3.10987	-1.63131	-0.9586	-0.43719	0.97096
-1.3	-4.02113	-3.28241	-3.29795	-3.08163	-1.66911	-0.96866	-0.33556	0.99645
-1.1	-4.01492	-3.18108	-3.3087	-3.02661	-1.72199	-0.97455	-0.22063	1.01515
-0.9	-4.02023	-3.12025	-3.31958	-2.95967	-1.78513	-0.98057	-0.12398	1.03283
-0.7	-4.03293	-3.111	-3.3278	-2.89557	-1.84839	-0.99398	-0.07409	1.05476
-0.5	-4.04352	-3.14669	-3.32832	-2.84518	-1.89928	-1.01989	-0.08407	1.08291
-0.3	-4.04016	-3.20715	-3.31437	-2.8122	-1.92664	-1.05717	-0.14692	1.11448
-0.1	-4.0149	-3.26896	-3.28201	-2.79378	-1.92625	-1.09874	-0.24161	1.14447
0.1	-3.96928	-3.3149	-3.23342	-2.78403	-1.90466	-1.13476	-0.34592	1.16946
0.3	-3.91494	-3.33759	-3.17692	-2.77707	-1.87748	-1.15655	-0.44593	1.19005
0.5	-3.86571	-3.33595	-3.12063	-2.7671	-1.85957	-1.15724	-0.53519	1.20764
0.7	-3.82769	-3.30976	-3.06591	-2.74738	-1.85523	-1.13287	-0.60795	1.22025
0.9	-3.79265	-3.25656	-3.00512	-2.711	-1.85452	-1.0829	-0.65288	1.22071
1.1	-3.74301	-3.17325	-2.9254	-2.65306	-1.83969	-1.01255	-0.6555	1.20029
1.3	-3.66337	-3.06091	-2.81899	-2.57466	-1.79516	-0.93225	-0.60563	1.15511
1.5	-3.5497	-2.92751	-2.68906	-2.48219	-1.71425	-0.85335	-0.50452	1.08886
1.7	-3.41225	-2.78614	-2.55034	-2.38511	-1.60218	-0.78233	-0.36593	1.01118
1.9	-3.27033	-2.65089	-2.42234	-2.29425	-1.47432	-0.719	-0.21312	0.93371
2.1	-3.14587	-2.53351	-2.3224	-2.22077	-1.35149	-0.6609	-0.07347	0.86771
2.3	-3.05763	-2.44538	-2.26309	-2.17705	-1.25385	-0.60876	0.02657	0.82437
2.5	-3.01668	-2.39885	-2.25265	-2.17525	-1.1969	-0.57079	0.06772	0.8146
2.7	-3.0274	-2.40645	-2.29782	-2.22541	-1.1912	-0.56239	0.03953	0.84815
2.9	-3.08856	-2.47468	-2.40152	-2.32997	-1.2408	-0.60017	-0.05804	0.92924
3.1	-3.19088	-2.59487	-2.55591	-2.47602	-1.33884	-0.69019	-0.21166	1.05031
3.3	-3.31479	-2.7402	-2.73876	-2.63158	-1.46399	-0.81849	-0.39262	1.18956
3.5	-3.43067	-2.872	-2.91588	-2.74985	-1.58325	-0.95031	-0.55931	1.31432
3.7	-3.51077	-2.95647	-3.05553	-2.78736	-1.66562	-1.04683	-0.66981	1.3945
3.9	-3.54034	-2.9785	-3.13877	-2.72438	-1.69567	-1.0831	-0.69817	1.41493
4.1	-3.52504	-2.94513	-3.16303	-2.57631	-1.67804	-1.05927	-0.64607	1.381
4.3	-3.48455	-2.87702	-3.13343	-2.38743	-1.62974	-0.9954	-0.54243	1.31258
4.5	-3.43937	-2.79464	-3.0535	-2.20948	-1.56696	-0.91837	-0.42901	1.23222
4.7	-3.40044	-2.70999	-2.92343	-2.08219	-1.49823	-0.85047	-0.34387	1.15669
4.9	-3.36742	-2.62793	-2.74922	-2.02311	-1.42898	-0.80376	-0.30797	1.09557
5.1	-3.33496	-2.55363	-2.55209	-2.03085	-1.36721	-0.7786	-0.32054	1.05408
5.3	-3.30095	-2.49648	-2.36897	-2.09196	-1.32638	-0.76674	-0.36475	1.03565
5.5	-3.26604	-2.46543	-2.23764	-2.18565	-1.31729	-0.75536	-0.41545	1.03942
5.7	-3.23161	-2.46269	-2.18009	-2.28802	-1.34141	-0.73624	-0.45014	1.05955
5.9	-3.19739	-2.48196	-2.19428	-2.37804	-1.38974	-0.7119	-0.45673	1.08656
6.1	-3.16321	-2.51344	-2.26078	-2.443	-1.44838	-0.69575	-0.43817	1.11263
6.3	-3.13153	-2.55031	-2.35644	-2.48058	-1.50577	-0.70366	-0.40903	1.13539
6.5	-3.10483	-2.58914	-2.46183	-2.49496	-1.55442	-0.74226	-0.3858	1.15636
6.7	-3.08247	-2.6279	-2.56027	-2.49092	-1.58996	-0.80456	-0.37859	1.17733
6.9	-3.05955	-2.66143	-2.63502	-2.47025	-1.60855	-0.87328	-0.38631	1.19674
7.1	-3.03215	-2.68398	-2.6719	-2.43266	-1.60771	-0.92951	-0.40009	1.21048
7.3	-3.00142	-2.6908	-2.66505	-2.37817	-1.58901	-0.95973	-0.40975	1.21422
7.5	-2.97305	-2.6824	-2.62179	-2.31077	-1.56055	-0.96018	-0.40968	1.20657
7.7	-2.95262	-2.66533	-2.55946	-2.24052	-1.53328	-0.93625	-0.40105	1.19028
7.9	-2.94349	-2.65133	-2.49808	-2.18422	-1.51534	-0.89999	-0.39072	1.17222
8.1	-2.94646	-2.65226	-2.45102	-2.15999	-1.5084	-0.86425	-0.38653	1.16076
8.3	-2.9627	-2.67407	-2.42164	-2.17851	-1.50876	-0.83754	-0.39367	1.16253
8.5	-2.99296	-2.71118	-2.40514	-2.23546	-1.51186	-0.81994	-0.41148	1.17866
8.7	-3.03475	-2.74689	-2.39251	-2.31044	-1.51282	-0.80306	-0.43316	1.20263
8.9	-3.08035	-2.76019	-2.37614	-2.37413	-1.50526	-0.77442	-0.44751	1.22246
9.1	-3.11978	-2.73803	-2.35483	-2.40133	-1.4825	-0.72611	-0.44426	1.2272
9.3	-3.14704	-2.68468	-2.33567	-2.38394	-1.44335	-0.66342	-0.41982	1.21434
9.5	-3.16368	-2.62217	-2.33134	-2.3343	-1.39734	-0.60537	-0.38152	1.19232
9.7	-3.17422	-2.5773	-2.35137	-2.27931	-1.3621	-0.5742	-0.34459	1.17461
9.9	-3.17741	-2.56586	-2.39479	-2.24537	-1.3534	-0.58098	-0.32318	1.17002
10.1	-3.16092	-2.58224	-2.4479	-2.24322	-1.37458	-0.61742	-0.32121	1.17582
10.3	-3.10845	-2.60476	-2.49199	-2.26477	-1.41543	-0.66287	-0.33219	1.18115
10.5	-3.01471	-2.6108	-2.51373	-2.29102	-1.46232	-0.69916	-0.34674	1.17695
10.7	-2.89702	-2.59146	-2.51232	-2.30655	-1.50761	-0.72228	-0.36104	1.16428
10.9	-2.7915	-2.55526	-2.49701	-2.30656	-1.55177	-0.74187	-0.37863	1.15319
11.1	-2.73312	-2.51787	-2.47857	-2.29419	-1.59485	-0.77071	-0.40343	1.15322
11.3	-2.73814	-2.49142	-2.46234	-2.2748	-1.62945	-0.81619	-0.43566	1.16648
11.5	-2.79605	-2.47684	-2.44533	-2.25042	-1.63876	-0.87634	-0.47049	1.18589
11.7	-2.87814	-2.46685	-2.42007	-2.22007	-1.60411	-0.94098	-0.50183	1.2004
11.9	-2.95252	-2.45269	-2.38016	-2.18177	-1.51623	-0.99503	-0.52254	1.20082
12.1	-2.99778	-2.43039	-2.32653	-2.13637	-1.38312	-1.02241	-0.52692	1.18473
12.3	-3.00704	-2.40093	-2.26689	-2.08706	-1.22909	-1.00773	-0.51058	1.15533
12.5	-2.98659	-2.36733	-2.21242	-2.03803	-1.08524	-0.94161	-0.4736	1.11925
12.7	-2.94969	-2.33329	-2.17305	-1.99254	-0.97808	-0.82516	-0.42237	1.08401
12.9	-2.91013	-2.30243	-2.15454	-1.95327	-0.92185	-0.67433	-0.36744	1.0566
13.1	-2.87722	-2.27769	-2.15616	-1.92479	-0.9192	-0.51981	-0.31855	1.04324
13.3	-2.85438	-2.26201	-2.17328	-1.91487	-0.96588	-0.39824	-0.281	1.04892
13.5	-2.83995	-2.25564	-2.19872	-1.93259	-1.05327	-0.33879	-0.25384	1.07532
13.7	-2.83002	-2.25699	-2.22685	-1.98248	-1.16799	-0.35019	-0.23265	1.11908
13.9	-2.82065	-2.26277	-2.25533	-2.06006	-1.29138	-0.41845	-0.21214	1.17156
14.1	-2.80994	-2.27037	-2.2844	-2.14939	-1.40317	-0.5154	-0.18959	1.2212
14.3	-2.79757	-2.27991	-2.31311	-2.22706	-1.48659	-0.61296	-0.16582	1.25701
14.5	-2.78419	-2.2951	-2.33726	-2.27095	-1.5313	-0.69237	-0.14579	1.27181
14.7	-2.76941	-2.32102	-2.34938	-2.26809	-1.53236	-0.74486	-0.13765	1.26315
14.9	-2.75244	-2.3603	-2.3425	-2.2202	-1.49004	-0.76899	-0.15113	1.23426
15.1	-2.73557	-2.41002	-2.31467	-2.14369	-1.41226	-0.76793	-0.19473	1.19434
15.3	-2.72297	-2.46071	-2.27052	-2.0629	-1.31478	-0.74892	-0.27006	1.15588
15.5	-2.71843	-2.4986	-2.2194	-2.00124	-1.21867	-0.72232	-0.36797	1.13068
15.7	-2.72181	-2.50986	-2.17078	-1.97102	-1.14156	-0.69746	-0.46797	1.12385
15.9	-2.72687	-2.48489	-2.12874	-1.96796	-1.0893	-0.6774	-0.54368	1.13091
16.1	-2.72581	-2.42182	-2.09176	-1.97482	-1.05665	-0.65727	-0.57284	1.14076
16.3	-2.71356	-2.32612	-2.05615	-1.97284	-1.03459	-0.62889	-0.54681	1.1428
16.5	-2.69019	-2.20946	-2.02099	-1.95345	-1.0194	-0.58804	-0.47355	1.13355
16.7	-2.65966	-2.08712	-1.98858	-1.92095	-1.01355	-0.53891	-0.37425	1.11764
16.9	-2.62637	-1.97436	-1.96203	-1.88634	-1.01898	-0.49403	-0.27301	1.10307
17.1	-2.5937	-1.88431	-1.94376	-1.86033	-1.03305	-0.46941	-0.18877	1.09646
17.3	-2.56509	-1.82534	-1.93552	-1.84898	-1.04874	-0.47816	-0.13065	1.10068
17.5	-2.54558	-1.80172	-1.93981	-1.85475	-1.06208	-0.52525	-0.1012	1.11692
17.7	-2.53956	-1.81381	-1.95779	-1.87697	-1.07621	-0.60417	-0.09959	1.1456
17.9	-2.54912	-1.85829	-1.98709	-1.91146	-1.09859	-0.69807	-0.12343	1.18614
18.1	-2.56979	-1.92739	-2.01956	-1.94983	-1.13364	-0.78394	-0.16649	1.234
18.3	-2.59417	-2.01037	-2.04632	-1.98294	-1.17837	-0.84256	-0.22042	1.2824
18.5	-2.61409	-2.096	-2.06243	-2.0041	-1.22338	-0.86645	-0.27574	1.32371
18.7	-2.62283	-2.17298	-2.0692	-2.00967	-1.25716	-0.86215	-0.32327	1.35168
18.9	-2.61629	-2.22881	-2.06976	-1.99669	-1.27043	-0.84416	-0.35454	1.36154
19.1	-2.58987	-2.24889	-2.06126	-1.95928	-1.25621	-0.82182	-0.36013	1.34793
19.3	-2.53857	-2.21955	-2.03204	-1.88917	-1.20933	-0.79085	-0.33087	1.30532
19.5	-2.46013	-2.13778	-1.96789	-1.78141	-1.12762	-0.73673	-0.26286	1.23151
19.7	-2.36132	-2.01947	-1.86412	-1.64444	-1.01842	-0.64947	-0.16413	1.134
19.9	-2.26262	-1.89845	-1.73347	-1.50504	-0.90198	-0.5375	-0.05741	1.03191
20.1	-2.19332	-1.81331	-1.6019	-1.40461	-0.80635	-0.42861	0.02565	0.95085
20.3	-2.17922	-1.79008	-1.49754	-1.3841	-0.75501	-0.35712	0.0564	0.91203
20.5	-2.22559	-1.82931	-1.43744	-1.46265	-0.75436	-0.34387	0.02441	0.92112
20.7	-2.31338	-1.90783	-1.42516	-1.6251	-0.79317	-0.38694	-0.05811	0.96739
20.9	-2.40692	-1.98904	-1.45562	-1.82358	-0.84879	-0.4633	-0.16108	1.02986
21.1	-2.47437	-2.04061	-1.52448	-1.99887	-0.90016	-0.54391	-0.25391	1.0902
21.3	-2.50396	-2.04783	-1.6309	-2.10617	-0.93741	-0.60822	-0.31905	1.14097
21.5	-2.50603	-2.01975	-1.77175	-2.13106	-0.96361	-0.65068	-0.35521	1.18501
21.7	-2.50202	-1.98117	-1.93321	-2.08752	-0.98973	-0.67551	-0.36948	1.22809
21.9	-2.51084	-1.95755	-2.08889	-2.00489	-1.02589	-0.69123	-0.36955	1.27302
22.1	-2.5395	-1.96001	-2.20755	-1.91268	-1.07418	-0.70364	-0.35996	1.31741
22.3	-2.58235	-1.98204	-2.26629	-1.83139	-1.12648	-0.71444	-0.3434	1.35663
22.5	-2.62433	-2.00588	-2.25803	-1.76907	-1.16761	-0.71944	-0.3217	1.38564
22.7	-2.64645	-2.01464	-2.19118	-1.72224	-1.18372	-0.71	-0.29491	1.39981
22.9	-2.63385	-1.99874	-2.08248	-1.68151	-1.16867	-0.67753	-0.26276	1.39594
23.1	-2.58355	-1.95851	-1.9501	-1.63855	-1.12753	-0.61971	-0.22694	1.37381
23.3	-2.50666	-1.90158	-1.80961	-1.59013	-1.07274	-0.54343	-0.19218	1.33735
23.5	-2.42305	-1.83986	-1.67491	-1.53922	-1.01853	-0.46457	-0.16552	1.29463
23.7	-2.35219	-1.78353	-1.55945	-1.49361	-0.97623	-0.40361	-0.15355	1.25593
23.9	-2.30461	-1.73655	-1.4744	-1.46322	-0.95122	-0.37822	-0.15977	1.23063
24.1	-2.27898	-1.69463	-1.42505	-1.45489	-0.94258	-0.39629	-0.18023	1.22333
24.3	-2.26338	-1.64923	-1.40652	-1.46655	-0.94281	-0.45047	-0.20199	1.23078
24.5	-2.24123	-1.59493	-1.40625	-1.48636	-0.94166	-0.52033	-0.20686	1.24338
24.7	-2.19593	-1.53303	-1.40811	-1.49592	-0.92927	-0.57786	-0.17964	1.2484
24.9	-2.11685	-1.47001	-1.39906	-1.47985	-0.90114	-0.59904	-0.11751	1.23619
25.1	-2.00476	-1.41447	-1.37477	-1.43468	-0.86115	-0.57471	-0.0364	1.2057
25.3	-1.87224	-1.37482	-1.34127	-1.37162	-0.82081	-0.51685	0.03322	1.1659
25.5	-1.74043	-1.35687	-1.31024	-1.31171	-0.79361	-0.45342	0.05973	1.1319
25.7	-1.62898	-1.36114	-1.29142	-1.2763	-0.78773	-0.41424	0.02525	1.11741
25.9	-1.54918	-1.38101	-1.28721	-1.27748	-0.80258	-0.41455	-0.06514	1.12858
26.1	-1.50219	-1.40443	-1.29257	-1.31242	-0.82897	-0.44926	-0.18649	1.162
26.3	-1.48233	-1.41773	-1.29898	-1.36305	-0.85286	-0.49746	-0.30506	1.20639
26.5	-1.48517	-1.41138	-1.29963	-1.40328	-0.86185	-0.53862	-0.3931	1.24889
26.7	-1.51143	-1.38258	-1.29336	-1.41042	-0.84965	-0.56455	-0.43892	1.28107
26.9	-1.56467	-1.33658	-1.28328	-1.37659	-0.81748	-0.58084	-0.44838	1.30223
27.1	-1.64149	-1.28314	-1.27205	-1.31013	-0.77035	-0.59627	-0.43605	1.31655
27.3	-1.7241	-1.23073	-1.25557	-1.22685	-0.71239	-0.61033	-0.41274	1.32652
27.5	-1.78267	-1.18139	-1.22344	-1.14017	-0.64586	-0.61125	-0.38026	1.32983
27.7	-1.78981	-1.13201	-1.16589	-1.05622	-0.57559	-0.5857	-0.33535	1.32222
27.9	-1.73529	-1.07898	-1.08295	-0.97859	-0.51321	-0.52987	-0.27764	1.30266
28.1	-1.63137	-1.02341	-0.98736	-0.91306	-0.47675	-0.45262	-0.21331	1.27559
28.3	-1.50376	-0.96963	-0.89788	-0.86606	-0.48225	-0.36912	-0.14872	1.24724
28.5	-1.38044	-0.92309	-0.83092	-0.84435	-0.53685	-0.29618	-0.08908	1.22407
28.7	-1.28249	-0.8868	-0.79395	-0.85206	-0.63315	-0.24961	-0.03846	1.21142
28.9	-1.22138	-0.86318	-0.78637	-0.89042	-0.75072	-0.24444	-0.00465	1.21377
29.1	-1.19915	-0.85644	-0.80215	-0.95565	-0.86225	-0.29243	0.00373	1.23348
29.3	-1.2094	-0.87274	-0.83253	-1.0366	-0.94238	-0.39374	-0.01657	1.26802
29.5	-1.23838	-0.91535	-0.86694	-1.11351	-0.97472	-0.53041	-0.05682	1.30875
29.7	-1.26988	-0.98019	-0.89383	-1.16242	-0.9561	-0.6662	-0.09962	1.34344
29.9	-1.29208	-1.05638	-0.90444	-1.16441	-0.89525	-0.7601	-0.13053	1.36218
30.1	-1.30127	-1.13059	-0.89581	-1.11413	-0.80807	-0.78228	-0.14552	1.3612
30.3	-1.30119	-1.19469	-0.87162	-1.0247	-0.7121	-0.72695	-0.15133	1.34429
30.5	-1.29818	-1.24659	-0.84028	-0.92543	-0.62367	-0.61387	-0.15894	1.32038
30.7	-1.29651	-1.28599	-0.81149	-0.85084	-0.5545	-0.47803	-0.17791	1.29902
30.9	-1.29784	-1.31006	-0.79454	-0.8259	-0.50991	-0.35659	-0.21396	1.28795
31.1	-1.30192	-1.30809	-0.79525	-0.85476	-0.48738	-0.27433	-0.26627	1.28971
31.3	-1.30728	-1.26492	-0.81509	-0.92063	-0.47869	-0.23769	-0.32521	1.30182
31.5	-1.31156	-1.16912	-0.84963	-0.99526	-0.47519	-0.23587	-0.37076	1.31859
31.7	-1.31245	-1.0248	-0.89155	-1.05515	-0.47372	-0.25057	-0.37939	1.33474
31.9	-1.30851	-0.85555	-0.93295	-1.08746	-0.47665	-0.26623	-0.33571	1.34729
32.1	-1.30077	-0.69859	-0.96841	-1.09085	-0.48936	-0.27688	-0.24461	1.35666
32.3	-1.29236	-0.58866	-0.99592	-1.07096	-0.51655	-0.28628	-0.1334	1.36648
32.5	-1.28674	-0.5442	-1.01448	-1.03568	-0.55879	-0.30194	-0.03938	1.38162
32.7	-1.28572	-0.56401	-1.02273	-0.99323	-0.61129	-0.32963	0.00801	1.40602
32.9	-1.28738	-0.6321	-1.01763	-0.94962	-0.6647	-0.36921	9.63E-04	1.43967
33.1	-1.28533	-0.72703	-0.99549	-0.90659	-0.70857	-0.41473	-0.04652	1.4771
33.3	-1.27098	-0.82795	-0.9552	-0.86243	-0.73652	-0.45754	-0.11003	1.50977
33.5	-1.24007	-0.91747	-0.90135	-0.81617	-0.7502	-0.49167	-0.17041	1.53167
33.7	-1.19665	-0.98172	-0.84315	-0.77047	-0.75682	-0.51535	-0.2209	1.54277
33.9	-1.15118	-1.01102	-0.7906	-0.73078	-0.76449	-0.5301	-0.26406	1.5481
34.1	-1.11218	-0.99987	-0.74683	-0.70081	-0.77671	-0.53885	-0.30292	1.55258
34.3	-1.07872	-0.94731	-0.70663	-0.67991	-0.7904	-0.5446	-0.3346	1.55669
34.5	-1.04068	-0.85622	-0.65876	-0.6627	-0.79552	-0.54814	-0.34945	1.55505
34.7	-0.98712	-0.73383	-0.59329	-0.64238	-0.77905	-0.54807	-0.33586	1.54004
34.9	-0.91402	-0.59133	-0.50685	-0.61309	-0.72989	-0.53876	-0.28495	1.50579
35.1	-0.82634	-0.44284	-0.40254	-0.57151	-0.64459	-0.5131	-0.19449	1.45096
35.3	-0.73441	-0.30373	-0.2875	-0.51912	-0.53025	-0.4649	-0.07245	1.37967
35.5	-0.65007	-0.18955	-0.1737	-0.46532	-0.40499	-0.39406	0.06134	1.30229
35.7	-0.58359	-0.11389	-0.07785	-0.42742	-0.2933	-0.30778	0.17919	1.23386
35.9	-0.54397	-0.08956	-0.02272	-0.42709	-0.2219	-0.22363	0.25057	1.1936
36.1	-0.5387	-0.12534	-0.03005	-0.48272	-0.21307	-0.16613	0.25076	1.20017
36.3	-0.5727	-0.223	-0.11154	-0.60192	-0.27913	-0.15957	0.1675	1.26607
36.5	-0.64326	-0.37163	-0.2599	-0.77313	-0.41362	-0.21367	0.00961	1.38846
36.7	-0.73863	-0.54638	-0.44829	-0.96397	-0.58866	-0.31449	-0.19038	1.54547
36.9	-0.8407	-0.71214	-0.63832	-1.12678	-0.76121	-0.42706	-0.38245	1.70049
37.1	-0.93171	-0.8345	-0.7919	-1.2124	-0.887	-0.51108	-0.51479	1.81487
37.3	-1.00146	-0.89143	-0.88255	-1.19108	-0.93794	-0.5403	-0.55481	1.8636
37.5	-1.04853	-0.88173	-0.90032	-1.06663	-0.90945	-0.51295	-0.50222	1.8443
37.7	-1.07691	-0.82268	-0.84801	-0.87604	-0.81788	-0.44853	-0.38729	1.77519
37.9	-1.09008	-0.73829	-0.73509	-0.67211	-0.69009	-0.37437	-0.25436	1.68334
38.1	-1.08803	-0.64893	-0.57552	-0.50189	-0.55393	-0.3124	-0.14241	1.59272
38.3	-1.068	-0.56503	-0.38905	-0.39243	-0.43267	-0.27147	-0.07142	1.51691
38.5	-1.02925	-0.49062	-0.20504	-0.35022	-0.34334	-0.24883	-0.04102	1.46
38.7	-0.97712	-0.42952	-0.05989	-0.36844	-0.29678	-0.23642	-0.0382	1.42146
38.9	-0.92292	-0.38755	0.01312	-0.43397	-0.29716	-0.22907	-0.04834	1.40046
39.1	-0.87944	-0.37069	-0.00304	-0.53047	-0.34088	-0.22852	-0.06381	1.39688
39.3	-0.85612	-0.38067	-0.10299	-0.63982	-0.41503	-0.24241	-0.08609	1.41036
39.5	-0.85572	-0.41358	-0.26208	-0.74371	-0.50004	-0.27771	-0.12066	1.43859
39.7	-0.87415	-0.46102	-0.447	-0.82637	-0.57528	-0.33477	-0.16977	1.47685
39.9	-0.90222	-0.51216	-0.62572	-0.87786	-0.62632	-0.40585	-0.22792	1.5187
40.1	-0.9287	-0.55759	-0.77207	-0.89629	-0.64755	-0.47843	-0.28375	1.55772
40.3	-0.94556	-0.59079	-0.86905	-0.88863	-0.64222	-0.5394	-0.32565	1.58958
40.5	-0.95105	-0.60899	-0.91005	-0.8673	-0.61914	-0.57842	-0.34649	1.61243
40.7	-0.94762	-0.61287	-0.8997	-0.84342	-0.59005	-0.59006	-0.34503	1.62573
40.9	-0.93891	-0.60686	-0.85323	-0.82245	-0.5665	-0.57452	-0.32588	1.62968
41.1	-0.92889	-0.59919	-0.79248	-0.80469	-0.5566	-0.53822	-0.29835	1.626
41.3	-0.92391	-0.59995	-0.73962	-0.78917	-0.56174	-0.49231	-0.27463	1.61908
41.5	-0.93191	-0.61632	-0.70839	-0.77592	-0.57454	-0.44827	-0.264	1.61403
41.7	-0.95847	-0.64728	-0.69996	-0.76605	-0.58145	-0.41435	-0.2678	1.61356
41.9	-1.00357	-0.68315	-0.70487	-0.76113	-0.5708	-0.39428	-0.27909	1.61679
42.1	-1.06057	-0.70871	-0.70944	-0.76266	-0.53903	-0.38648	-0.28735	1.61954
42.3	-1.11957	-0.71213	-0.70505	-0.77047	-0.49289	-0.38455	-0.2845	1.61713
42.5	-1.17183	-0.69007	-0.69123	-0.78147	-0.44468	-0.37751	-0.26745	1.60585
42.7	-1.2113	-0.65025	-0.67589	-0.78981	-0.40729	-0.35527	-0.23877	1.58518
42.9	-1.23558	-0.60873	-0.66972	-0.79053	-0.39053	-0.31575	-0.20604	1.55914
43.1	-1.24441	-0.58343	-0.68081	-0.78413	-0.40003	-0.26907	-0.18016	1.5359
43.3	-1.23575	-0.58655	-0.70826	-0.77717	-0.43504	-0.23222	-0.1703	1.52326
43.5	-1.20371	-0.61862	-0.74199	-0.77742	-0.48908	-0.21874	-0.17883	1.52396
43.7	-1.14113	-0.66618	-0.76881	-0.78802	-0.55136	-0.23123	-0.19877	1.53351
43.9	-1.04675	-0.70674	-0.77892	-0.80617	-0.61103	-0.26198	-0.21775	1.54279
44.1	-0.9316	-0.71968	-0.77244	-0.82579	-0.66165	-0.3003	-0.22601	1.54407
44.3	-0.819	-0.69857	-0.75799	-0.84252	-0.7019	-0.3399	-0.22297	1.53634
44.5	-0.73466	-0.65375	-0.74469	-0.85304	-0.73154	-0.37938	-0.2149	1.52435
44.7	-0.69551	-0.60451	-0.73562	-0.85496	-0.74684	-0.42037	-0.20835	1.51449
44.9	-0.70265	-0.56626	-0.7257	-0.84615	-0.73797	-0.46339	-0.2055	1.51006
45.1	-0.74403	-0.54404	-0.70746	-0.82548	-0.69284	-0.5059	-0.2031	1.50971
45.3	-0.80229	-0.53456	-0.67772	-0.7942	-0.60652	-0.54051	-0.19626	1.50918
45.5	-0.8615	-0.53202	-0.6398	-0.75551	-0.49062	-0.55529	-0.18115	1.50396
45.7	-0.91013	-0.53162	-0.60148	-0.71307	-0.37238	-0.53382	-0.15702	1.49151
45.9	-0.94409	-0.53217	-0.57238	-0.6735	-0.28687	-0.46305	-0.12891	1.47424
46.1	-0.96509	-0.53647	-0.56155	-0.6458	-0.26065	-0.34217	-0.1075	1.45936
46.3	-0.9788	-0.54896	-0.57278	-0.63888	-0.29926	-0.19123	-0.1043	1.45572
46.5	-0.98987	-0.57085	-0.60047	-0.65633	-0.38437	-0.04804	-0.12391	1.46835
46.7	-0.99999	-0.59675	-0.6312	-0.69498	-0.48569	0.04458	-0.16049	1.49613
46.9	-1.00828	-0.61439	-0.65088	-0.74712	-0.57656	0.05794	-0.19989	1.53289
47.1	-1.01365	-0.61353	-0.65363	-0.80467	-0.64503	-0.01024	-0.22779	1.5716
47.3	-1.01691	-0.59338	-0.64409	-0.85917	-0.69289	-0.13507	-0.23515	1.60641
47.5	-1.01895	-0.56565	-0.632	-0.89972	-0.72559	-0.2763	-0.21942	1.63191
47.7	-1.01966	-0.55118	-0.62656	-0.91499	-0.74549	-0.39666	-0.18521	1.64377
47.9	-1.01715	-0.57048	-0.63253	-0.89782	-0.75044	-0.47537	-0.1438	1.63944
48.1	-1.00919	-0.63293	-0.65001	-0.8514	-0.73676	-0.51068	-0.11237	1.61958
48.3	-0.99516	-0.72799	-0.67375	-0.78824	-0.70312	-0.51343	-0.10757	1.58818
48.5	-0.97765	-0.82681	-0.69436	-0.72593	-0.65176	-0.49816	-0.13852	1.55191
48.7	-0.96073	-0.89303	-0.70033	-0.6792	-0.58879	-0.47624	-0.2006	1.51761
48.9	-0.94812	-0.89932	-0.68385	-0.65326	-0.52099	-0.45206	-0.27445	1.48965
49.1	-0.94141	-0.83897	-0.64634	-0.64289	-0.45485	-0.42254	-0.33289	1.46859
49.3	-0.93872	-0.72584	-0.59824	-0.63527	-0.39524	-0.37957	-0.35008	1.45101
49.5	-0.93648	-0.58628	-0.55537	-0.61922	-0.34825	-0.31724	-0.31358	1.43329
49.7	-0.93239	-0.4505	-0.53296	-0.59299	-0.32167	-0.23964	-0.23128	1.41583
49.9	-0.92712	-0.34521	-0.53937	-0.5662	-0.32132	-0.16112	-0.12838	1.40366
50.1	-0.92352	-0.28873	-0.57258	-0.55349	-0.34665	-0.09973	-0.03538	1.40345
50.3	-0.9221	-0.28485	-0.61936	-0.56486	-0.3884	-0.06846	0.02696	1.41816
50.5	-0.92107	-0.32114	-0.66181	-0.60273	-0.43417	-0.07155	0.0537	1.44573
50.7	-0.91987	-0.37556	-0.68776	-0.66399	-0.47582	-0.10633	0.05071	1.48229
50.9	-0.92351	-0.42847	-0.69785	-0.74268	-0.51414	-0.16619	0.02517	1.52589
51.1	-0.93923	-0.47091	-0.70308	-0.82859	-0.55491	-0.23978	-0.01689	1.57531
51.3	-0.96944	-0.50642	-0.7159	-0.90724	-0.60287	-0.31132	-0.06919	1.62792
51.5	-1.00828	-0.54444	-0.7422	-0.96282	-0.65736	-0.36568	-0.12289	1.67876
51.7	-1.04481	-0.59273	-0.77999	-0.98582	-0.71142	-0.39629	-0.17048	1.72283
51.9	-1.07184	-0.65371	-0.82437	-0.97836	-0.75679	-0.41089	-0.21152	1.75894
52.1	-1.08659	-0.7214	-0.86911	-0.95027	-0.78604	-0.42568	-0.24963	1.78744
52.3	-1.08769	-0.77917	-0.90336	-0.90977	-0.79234	-0.45098	-0.28339	1.80493
52.5	-1.06972	-0.80231	-0.91104	-0.85571	-0.76854	-0.4813	-0.30059	1.80142
52.7	-1.02394	-0.76657	-0.87471	-0.77782	-0.70701	-0.49643	-0.28157	1.76333
52.9	-0.9462	-0.66454	-0.78694	-0.66729	-0.60631	-0.4743	-0.21366	1.6835
53.1	-0.84647	-0.51665	-0.65848	-0.52965	-0.47706	-0.40759	-0.1035	1.57033
53.3	-0.75054	-0.36781	-0.51819	-0.39065	-0.34467	-0.31196	0.02038	1.4497
53.5	-0.69116	-0.26865	-0.40085	-0.29274	-0.24272	-0.22171	0.11667	1.35664
53.7	-0.69227	-0.25287	-0.33344	-0.27845	-0.19943	-0.17252	0.14699	1.32053
53.9	-0.75801	-0.32499	-0.32804	-0.37044	-0.22674	-0.18472	0.09105	1.35342
54.1	-0.87026	-0.46053	-0.38285	-0.5573	-0.31605	-0.25441	-0.04543	1.44557
54.3	-0.99888	-0.61794	-0.48952	-0.79443	-0.44335	-0.35807	-0.23253	1.57148
54.5	-1.11405	-0.75363	-0.63712	-1.02094	-0.57852	-0.46519	-0.42607	1.69994
54.7	-1.19864	-0.83835	-0.81272	-1.18478	-0.69612	-0.55098	-0.58306	1.80557
54.9	-1.24936	-0.86499	-0.99599	-1.25919	-0.78001	-0.6042	-0.67403	1.87414
55.1	-1.2742	-0.84825	-1.15918	-1.24592	-0.82464	-0.62789	-0.69171	1.90459
55.3	-1.28281	-0.81182	-1.27178	-1.16545	-0.82996	-0.63234	-0.64907	1.9042
55.5	-1.28037	-0.77723	-1.31231	-1.04716	-0.79932	-0.62768	-0.57217	1.88431
55.7	-1.26596	-0.75636	-1.27725	-0.9186	-0.7386	-0.61835	-0.48789	1.85542
55.9	-1.23412	-0.75009	-1.18095	-0.79896	-0.6571	-0.6015	-0.41395	1.82414
56.1	-1.18022	-0.74909	-1.04726	-0.69563	-0.56767	-0.57028	-0.3553	1.79208
56.3	-1.1053	-0.73819	-0.90014	-0.60785	-0.48317	-0.51834	-0.30734	1.75753
56.5	-1.02065	-0.7052	-0.75898	-0.53474	-0.41497	-0.44543	-0.26418	1.71997
56.7	-0.94475	-0.6502	-0.63786	-0.4818	-0.37224	-0.36027	-0.22524	1.68339
56.9	-0.89574	-0.58663	-0.5463	-0.45897	-0.36188	-0.27927	-0.19642	1.65523
57.1	-0.88073	-0.53223	-0.4896	-0.47338	-0.38692	-0.22035	-0.18509	1.64246
57.3	-0.89174	-0.49691	-0.46674	-0.52214	-0.44223	-0.19471	-0.19329	1.64684
57.5	-0.91038	-0.47814	-0.47055	-0.59069	-0.51307	-0.20176	-0.21368	1.66388
57.7	-0.91664	-0.46419	-0.48658	-0.6578	-0.57742	-0.22931	-0.23159	1.68406
57.9	-0.89746	-0.44234	-0.49786	-0.70148	-0.61332	-0.25943	-0.2317	1.6964
58.1	-0.85038	-0.40471	-0.49053	-0.70702	-0.60719	-0.27652	-0.20551	1.69248
58.3	-0.78196	-0.35214	-0.45909	-0.67213	-0.55877	-0.27303	-0.15666	1.67016
58.5	-0.70325	-0.2948	-0.4083	-0.60843	-0.48068	-0.253	-0.10144	1.63573
58.7	-0.62307	-0.24868	-0.34921	-0.53701	-0.39346	-0.22859	-0.06101	1.60104
58.9	-0.5447	-0.22733	-0.29409	-0.48017	-0.31838	-0.214	-0.05226	1.57875
59.1	-0.46903	-0.23529	-0.25305	-0.45434	-0.27186	-0.21974	-0.08186	1.57804
59.3	-0.40083	-0.26577	-0.23318	-0.46616	-0.26056	-0.24905	-0.14666	1.60253
59.5	-0.35248	-0.30411	-0.23902	-0.51119	-0.28038	-0.2983	-0.2364	1.64991
59.7	-0.33836	-0.33218	-0.26991	-0.5732	-0.31716	-0.35795	-0.33379	1.71088
59.9	-0.36719	-0.33492	-0.31791	-0.62666	-0.35096	-0.415	-0.41579	1.77073
60.1	-0.43776	-0.30742	-0.36958	-0.64683	-0.36371	-0.45741	-0.45982	1.81515
60.3	-0.53769	-0.25779	-0.40989	-0.62056	-0.34494	-0.47686	-0.45387	1.83649
60.5	-0.64678	-0.20384	-0.42755	-0.554	-0.29399	-0.46933	-0.40343	1.83652
60.7	-0.73875	-0.16067	-0.41599	-0.46663	-0.21877	-0.43313	-0.32654	1.8226
60.9	-0.78898	-0.13284	-0.37597	-0.38254	-0.13499	-0.37251	-0.24623	1.8038
61.1	-0.78179	-0.11327	-0.31422	-0.31873	-0.06347	-0.2983	-0.18098	1.78659
61.3	-0.71873	-0.09144	-0.24184	-0.2816	-0.02408	-0.22587	-0.13957	1.77471
61.5	-0.61743	-0.06075	-0.16994	-0.26759	-0.02892	-0.16803	-0.11907	1.76831
61.7	-0.50324	-0.02153	-0.10612	-0.26674	-0.07596	-0.12921	-0.10829	1.76473
61.9	-0.39896	0.02228	-0.05417	-0.26911	-0.1513	-0.10802	-0.09721	1.76084
62.1	-0.31846	0.06671	-0.016	-0.26956	-0.23612	-0.10427	-0.08559	1.75605
62.3	-0.26655	0.10898	0.00656	-0.26972	-0.31271	-0.1248	-0.08318	1.75307
62.5	-0.24195	0.1438	0.00925	-0.27605	-0.36891	-0.1799	-0.10134	1.75673
62.7	-0.23839	0.16336	-0.01073	-0.2927	-0.39731	-0.27409	-0.1432	1.76985
62.9	-0.24487	0.16121	-0.04932	-0.31615	-0.39345	-0.39728	-0.19993	1.78907
63.1	-0.24841	0.13727	-0.09202	-0.33314	-0.35381	-0.52345	-0.25494	1.8044
63.3	-0.23992	0.10097	-0.1168	-0.32668	-0.27715	-0.61846	-0.29165	1.80264
63.5	-0.22107	0.06464	-0.10654	-0.28713	-0.16893	-0.65481	-0.30211	1.77568
63.7	-0.20464	0.03499	-0.05817	-0.22058	-0.04653	-0.62501	-0.29027	1.72713
63.9	-0.2075	0.00887	0.01395	-0.15023	0.06234	-0.54684	-0.27076	1.67298
64.1	-0.23987	-0.0224	0.08647	-0.10554	0.13021	-0.45309	-0.26107	1.6341
64.3	-0.29914	-0.06308	0.13742	-0.10726	0.14138	-0.37499	-0.27205	1.62597
64.5	-0.37027	-0.10527	0.15415	-0.15579	0.09878	-0.32686	-0.3014	1.65112
64.7	-0.43322	-0.13157	0.13413	-0.23216	0.01972	-0.30299	-0.33442	1.69957
64.9	-0.47248	-0.12601	0.08137	-0.31041	-0.07426	-0.28747	-0.3512	1.75608
65.1	-0.48573	-0.08832	0.00216	-0.37139	-0.16802	-0.26829	-0.33757	1.80889
65.3	-0.48435	-0.03702	-0.09552	-0.40845	-0.25566	-0.24688	-0.29312	1.8542
65.5	-0.48659	-8.39E-04	-0.20027	-0.42405	-0.33669	-0.23645	-0.23185	1.89477
65.7	-0.50536	3.70E-04	-0.29511	-0.42272	-0.4085	-0.25221	-0.17362	1.93381
65.9	-0.54072	-0.03486	-0.36043	-0.40923	-0.46353	-0.30146	-0.13503	1.97177
66.1	-0.58133	-0.09158	-0.38217	-0.389	-0.49348	-0.37939	-0.1237	2.00679
66.3	-0.61172	-0.15126	-0.35813	-0.36937	-0.49795	-0.4706	-0.13955	2.03762
66.5	-0.61729	-0.20052	-0.29818	-0.35461	-0.48562	-0.55281	-0.1771	2.06332
66.7	-0.58877	-0.23313	-0.21949	-0.34395	-0.47197	-0.60595	-0.22915	2.0833
66.9	-0.52625	-0.2475	-0.14138	-0.33397	-0.47191	-0.61973	-0.28905	2.09762
67.1	-0.44147	-0.24543	-0.0804	-0.32403	-0.49358	-0.59781	-0.35141	2.10833
67.3	-0.35391	-0.23124	-0.04757	-0.31795	-0.53424	-0.55469	-0.41158	2.11933
67.5	-0.2781	-0.20862	-0.04247	-0.31727	-0.57975	-0.50671	-0.46312	2.1321
67.7	-0.21482	-0.1762	-0.05137	-0.31638	-0.60966	-0.46353	-0.49666	2.14232
67.9	-0.15291	-0.12646	-0.05037	-0.3029	-0.60465	-0.4258	-0.50304	2.14051
68.1	-0.08018	-0.05071	-0.01597	-0.26512	-0.55259	-0.3879	-0.47774	2.11705
68.3	0.00654	0.05457	0.06325	-0.19968	-0.45242	-0.34259	-0.42225	2.06741
68.5	0.10174	0.18246	0.18045	-0.11398	-0.31523	-0.28715	-0.34242	1.99461
68.7	0.19426	0.3157	0.31247	-0.02517	-0.16498	-0.22603	-0.24712	1.90947
68.9	0.27259	0.43076	0.4298	0.04502	-0.03398	-0.17052	-0.14876	1.82779
69.1	0.32737	0.50628	0.50681	0.07838	0.04688	-0.13381	-0.06376	1.76634
69.3	0.35533	0.53165	0.52881	0.06703	0.05996	-0.12658	-0.01079	1.7378
69.5	0.36325	0.51298	0.49371	0.01726	0.00867	-0.15244	-0.00415	1.74615
69.7	0.36703	0.47016	0.4104	-0.05302	-0.08488	-0.20628	-0.04821	1.78544
69.9	0.38467	0.42764	0.29535	-0.12059	-0.18892	-0.27429	-0.13423	1.84161
--	--	--	--	--	--	--	--	--
--	--	--	--	--	--	--	--	--
--	--	--	--	--	--	--	--	--
--	--	--	--	--	--	--	--	--
--	--	--	--	--	--	--	--	--
--	--	--	--	--	--	--	--	--
--	--	--	--	--	--	--	--	--
--	--	--	--	--	--	--	--	--
--	--	--	--	--	--	--	--	--
--	--	--	--	--	--	--	--	--
--	--	--	--	--	--	--	--	--
--	--	--	--	--	--	--	--	--
--	--	--	--	--	--	--	--	--
--	--	--	--	--	--	--	--	--
--	--	--	--	--	--	--	--	--
--	--	--	--	--	--	--	--	--
--	--	--	--	--	--	--	--	--
--	--	--	--	--	--	--	--	--
--	--	--	--	--	--	--	--	--
--	--	--	--	--	--	--	--	--
--	--	--	--	--	--	--	--	--
--	--	--	--	--	--	--	--	--
--	--
--	--
