# Supplementary material for: Inhibitory effects of α-Mangostin on T cell cytokine secretion via ORAI1 calcium channel and K+ channels inhibition
Source: PeerJ. 2021 Mar 3;9:e10973. doi: 10.7717/peerj.10973 (PMC7936567; doi:10.7717/peerj.10973)
Supplement: Supplemental Information 1 — Required Software: Graph Pad Prism (https://www.graphpad.com/scientific-software/prism/). [file peerj-09-10973-s001.zip › Figure. 02A.xlsx]

## Sheet: Data (full) on all frames
Name	Time [h:m:s]	ND.T	ND.Z	ND.M	ROI ID	Intensity(340)	StDev(340)	Area Fraction(340)	Intensity(380)	StDev(380)	Area Fraction(380)	ROI Area [µm²]	Center X	Center Y	Ratio 340/380
nd098.nd2	00:00:00	1	-1	-1	3	777.55	84.9	0.5	722.84	78.49	1	35.17	376	218	1.077
nd098.nd2	00:00:05	2	-1	-1	3	766.63	86.35	0.5	731.43	85.67	1	35.17	376	218	1.05
nd098.nd2	00:00:10	3	-1	-1	3	758.33	89.3	0.5	730.83	92.59	1	35.17	376	218	1.041
nd098.nd2	00:00:15	4	-1	-1	3	735.72	94.46	0.5	715.04	94.73	1	35.17	376	218	1.031
nd098.nd2	00:00:20	5	-1	-1	3	739.37	93.18	0.5	723.43	95.95	1	35.17	376	218	1.025
nd098.nd2	00:00:25	6	-1	-1	3	735.62	93.96	0.5	724.57	99.49	1	35.17	376	218	1.018
nd098.nd2	00:00:30	7	-1	-1	3	732.37	95.5	0.5	726.39	104.16	1	35.17	376	218	1.012
nd098.nd2	00:00:35	8	-1	-1	3	740.63	96.74	0.5	734.58	105.05	1	35.17	376	218	1.012
nd098.nd2	00:00:40	9	-1	-1	3	745.71	96.04	0.5	741.62	102.63	1	35.17	376	218	1.008
nd098.nd2	00:00:45	10	-1	-1	3	751.93	88.3	0.5	747.82	96.4	1	35.17	376	218	1.009
nd098.nd2	00:00:50	11	-1	-1	3	754.88	79.03	0.5	748.07	88.64	1	35.17	376	218	1.012
nd098.nd2	00:00:55	12	-1	-1	3	753.4	76.44	0.5	750.43	85.84	1	35.17	376	218	1.007
nd098.nd2	00:01:00	13	-1	-1	3	748.95	75.63	0.5	746.01	81.45	1	35.17	376	218	1.007
nd098.nd2	00:01:05	14	-1	-1	3	746.14	73.04	0.5	741.36	80.43	1	35.17	376	218	1.009
nd098.nd2	00:01:10	15	-1	-1	3	739.89	74.14	0.5	737.52	83.77	1	35.17	376	218	1.007
nd098.nd2	00:01:15	16	-1	-1	3	739.1	78.48	0.5	738.66	83.3	1	35.17	376	218	1.003
nd098.nd2	00:01:20	17	-1	-1	3	735.1	80.26	0.5	732.53	85.61	1	35.17	376	218	1.006
nd098.nd2	00:01:25	18	-1	-1	3	727.7	83.71	0.5	730.07	89.01	1	35.17	376	218	0.999
nd098.nd2	00:01:30	19	-1	-1	3	729.78	82.75	0.5	728.24	89.02	1	35.17	376	218	1.005
nd098.nd2	00:01:35	20	-1	-1	3	729.12	84.72	0.5	730.65	91.93	1	35.17	376	218	1.001
nd098.nd2	00:01:40	21	-1	-1	3	729.24	88.28	0.5	731.1	96.42	1	35.17	376	218	1.001
nd098.nd2	00:01:45	22	-1	-1	3	727.25	89.17	0.5	727.22	100.6	1	35.17	376	218	1.004
nd098.nd2	00:01:50	23	-1	-1	3	727.26	89.17	0.5	732.76	99.18	1	35.17	376	218	0.996
nd098.nd2	00:01:55	24	-1	-1	3	725.47	90.81	0.5	734.96	98.32	1	35.17	376	218	0.99
nd098.nd2	00:02:00	25	-1	-1	3	722.91	85.95	0.5	731.37	93.84	1	35.17	376	218	0.991
nd098.nd2	00:02:05	26	-1	-1	3	725.94	84.9	0.5	729.17	95.29	1	35.17	376	218	0.999
nd098.nd2	00:02:10	27	-1	-1	3	727.21	83.09	0.5	733.99	92.83	1	35.17	376	218	0.994
nd098.nd2	00:02:15	28	-1	-1	3	726.16	83.75	0.5	738.51	91.3	1	35.17	376	218	0.986
nd098.nd2	00:02:20	29	-1	-1	3	724.85	82.31	0.5	726.78	91.8	1	35.17	376	218	1.001
nd098.nd2	00:02:25	30	-1	-1	3	718.87	84.38	0.5	727.79	96.99	1	35.17	376	218	0.992
nd098.nd2	00:02:30	31	-1	-1	3	715.2	88.88	0.5	725.92	99.55	1	35.17	376	218	0.989
nd098.nd2	00:02:35	32	-1	-1	3	666.5	83.5	0.5	668.59	88.64	1	35.17	376	218	0.999
nd098.nd2	00:02:40	33	-1	-1	3	695.56	93.88	0.5	708.47	101.37	1	35.17	376	218	0.985
nd098.nd2	00:02:45	34	-1	-1	3	639.3	73.2	0.5	653.05	80.96	1	35.17	376	218	0.982
nd098.nd2	00:02:50	35	-1	-1	3	684.33	90.08	0.5	700.26	101.54	1	35.17	376	218	0.981
nd098.nd2	00:02:55	36	-1	-1	3	691.31	95.49	0.5	706.23	107.3	1	35.17	376	218	0.982
nd098.nd2	00:03:00	37	-1	-1	3	685.84	97.6	0.5	699.37	112.89	1	35.17	376	218	0.986
nd098.nd2	00:03:05	38	-1	-1	3	678.31	103.65	0.5	692.02	117.15	1	35.17	376	218	0.985
nd098.nd2	00:03:10	39	-1	-1	3	658.02	98.17	0.5	673.65	112.79	1	35.17	376	218	0.981
nd098.nd2	00:03:15	40	-1	-1	3	677.27	103.5	0.5	687.41	116.84	1	35.17	376	218	0.99
nd098.nd2	00:03:20	41	-1	-1	3	681.05	102	0.5	691.59	114.55	1	35.17	376	218	0.989
nd098.nd2	00:03:25	42	-1	-1	3	681.65	96.9	0.5	693.04	110.29	1	35.17	376	218	0.988
nd098.nd2	00:03:30	43	-1	-1	3	684.92	92.99	0.5	699.62	107.92	1	35.17	376	218	0.983
nd098.nd2	00:03:35	44	-1	-1	3	691	88.53	0.5	706.84	100.48	1	35.17	376	218	0.981
nd098.nd2	00:03:40	45	-1	-1	3	691.21	84.41	0.5	706.66	97.39	1	35.17	376	218	0.982
nd098.nd2	00:03:45	46	-1	-1	3	690.73	81.29	0.5	705.43	94.69	1	35.17	376	218	0.983
nd098.nd2	00:03:50	47	-1	-1	3	688.71	82.08	0.5	704.49	93.51	1	35.17	376	218	0.981
nd098.nd2	00:03:55	48	-1	-1	3	692.45	81.37	0.5	707.66	91.33	1	35.17	376	218	0.982
nd098.nd2	00:04:00	49	-1	-1	3	694.17	79.35	0.5	707.97	87.37	1	35.17	376	218	0.983
nd098.nd2	00:04:05	50	-1	-1	3	688.61	78.12	0.5	705.67	91.57	1	35.17	376	218	0.98
nd098.nd2	00:04:10	51	-1	-1	3	689.36	76.84	0.5	704.5	89.16	1	35.17	376	218	0.982
nd098.nd2	00:04:15	52	-1	-1	3	689.31	75.85	0.5	702.65	88.57	1	35.17	376	218	0.985
nd098.nd2	00:04:20	53	-1	-1	3	688.41	73.55	0.5	701.9	84.78	1	35.17	376	218	0.984
nd098.nd2	00:04:25	54	-1	-1	3	687.7	74.31	0.5	701.54	89.14	1	35.17	376	218	0.985
nd098.nd2	00:04:30	55	-1	-1	3	684.7	75.76	0.5	701.63	89.43	1	35.17	376	218	0.98
nd098.nd2	00:04:35	56	-1	-1	3	690.24	73.86	0.5	704	84.4	1	35.17	376	218	0.984
nd098.nd2	00:04:40	57	-1	-1	3	691.53	74.13	0.5	704.8	84.06	1	35.17	376	218	0.984
nd098.nd2	00:04:45	58	-1	-1	3	688.93	70.66	0.5	711.09	83.74	1	35.17	376	218	0.972
nd098.nd2	00:04:50	59	-1	-1	3	690.83	69.28	0.5	707.43	84.14	1	35.17	376	218	0.98
nd098.nd2	00:04:55	60	-1	-1	3	686.19	71.34	0.5	698.17	82.57	1	35.17	376	218	0.986
nd098.nd2	00:05:00	61	-1	-1	3	681.69	76.11	0.5	693.31	83.93	1	35.17	376	218	0.986
nd098.nd2	00:05:05	62	-1	-1	3	674.79	73.52	0.5	689.64	84.8	1	35.17	376	218	0.982
nd098.nd2	00:05:10	63	-1	-1	3	672.77	72.95	0.5	684.6	84.14	1	35.17	376	218	0.986
nd098.nd2	00:05:15	64	-1	-1	3	672.91	74.24	0.5	685.47	87.96	1	35.17	376	218	0.986
nd098.nd2	00:05:20	65	-1	-1	3	670.92	73.06	0.5	684.64	83.67	1	35.17	376	218	0.983
nd098.nd2	00:05:25	66	-1	-1	3	666.63	72.81	0.5	681.74	81.78	1	35.17	376	218	0.981
nd098.nd2	00:05:30	67	-1	-1	3	669.62	73.33	0.5	682.33	81.85	1	35.17	376	218	0.984
nd098.nd2	00:05:35	68	-1	-1	3	668.75	72.23	0.5	684.2	80.62	1	35.17	376	218	0.98
nd098.nd2	00:05:40	69	-1	-1	3	670.03	73.7	0.5	683.76	79.72	1	35.17	376	218	0.982
nd098.nd2	00:05:45	70	-1	-1	3	670.73	72.85	0.5	685.99	81.99	1	35.17	376	218	0.981
nd098.nd2	00:05:50	71	-1	-1	3	671.52	73.4	0.5	685.12	80.4	1	35.17	376	218	0.982
nd098.nd2	00:05:55	72	-1	-1	3	667.85	72.31	0.5	681.84	81.81	1	35.17	376	218	0.983
nd098.nd2	00:06:00	73	-1	-1	3	670.6	67.3	0.5	682.08	77.24	1	35.17	376	218	0.986
nd098.nd2	00:06:05	74	-1	-1	3	667.81	63.76	0.5	684.07	70.12	1	35.17	376	218	0.979
nd098.nd2	00:06:10	75	-1	-1	3	667.6	59.4	0.5	678.87	66.91	1	35.17	376	218	0.986
nd098.nd2	00:06:15	76	-1	-1	3	666.25	60.58	0.5	679.41	66.31	1	35.17	376	218	0.983
nd098.nd2	00:06:20	77	-1	-1	3	661.77	56.22	0.5	672.89	63.26	1	35.17	376	218	0.986
nd098.nd2	00:06:25	78	-1	-1	3	659.87	57.59	0.5	670.05	64.35	1	35.17	376	218	0.987
nd098.nd2	00:06:30	79	-1	-1	3	660.26	57.33	0.5	673.4	61.26	1	35.17	376	218	0.983
nd098.nd2	00:06:35	80	-1	-1	3	659.47	52.25	0.5	675.58	57.17	1	35.17	376	218	0.978
nd098.nd2	00:06:39	81	-1	-1	3	662.54	52.47	0.5	676.5	56.16	1	35.17	376	218	0.981
nd098.nd2	00:06:45	82	-1	-1	3	664.63	49.79	0.5	676.62	53.3	1	35.17	376	218	0.984
nd098.nd2	00:06:50	83	-1	-1	3	662.39	45.54	0.5	678.01	52.69	1	35.17	376	218	0.979
nd098.nd2	00:06:54	84	-1	-1	3	664.68	43.83	0.5	676.47	47.94	1	35.17	376	218	0.984
nd098.nd2	00:07:00	85	-1	-1	3	663.98	42.52	0.5	682.29	50.35	1	35.17	376	218	0.975
nd098.nd2	00:07:05	86	-1	-1	3	671.39	42.17	0.5	677.03	44.89	1	35.17	376	218	0.993
nd098.nd2	00:07:09	87	-1	-1	3	669.36	42.88	0.5	685.17	44.01	1	35.17	376	218	0.979
nd098.nd2	00:07:14	88	-1	-1	3	669.01	43.46	0.5	682.45	47.05	1	35.17	376	218	0.982
nd098.nd2	00:07:20	89	-1	-1	3	666.52	43.55	0.5	678.55	48.65	1	35.17	376	218	0.984
nd098.nd2	00:07:25	90	-1	-1	3	665.8	45.21	0.5	681.19	49.24	1	35.17	376	218	0.979
nd098.nd2	00:07:29	91	-1	-1	3	666.17	44.39	0.5	679.1	46.66	1	35.17	376	218	0.983
nd098.nd2	00:07:35	92	-1	-1	3	667.15	42.49	0.5	679.49	49.62	1	35.17	376	218	0.984
nd098.nd2	00:07:40	93	-1	-1	3	667.39	43.69	0.5	681.84	46.43	1	35.17	376	218	0.981
nd098.nd2	00:07:45	94	-1	-1	3	670.26	43.88	0.5	684.01	48.94	1	35.17	376	218	0.982
nd098.nd2	00:07:49	95	-1	-1	3	672.07	45.71	0.5	685.54	51.14	1	35.17	376	218	0.983
nd098.nd2	00:07:55	96	-1	-1	3	673.88	45.28	0.5	687.64	49.13	1	35.17	376	218	0.982
nd098.nd2	00:08:00	97	-1	-1	3	676.41	47.14	0.5	686.95	49.45	1	35.17	376	218	0.986
nd098.nd2	00:08:05	98	-1	-1	3	681.22	48.3	0.5	689.1	52.68	1	35.17	376	218	0.99
nd098.nd2	00:08:10	99	-1	-1	3	685.08	48.44	0.5	695.56	51.98	1	35.17	376	218	0.987
nd098.nd2	00:08:14	100	-1	-1	3	681.09	47.53	0.5	694.41	54.21	1	35.17	376	218	0.983
nd098.nd2	00:08:19	101	-1	-1	3	685.1	49.46	0.5	698.66	55.2	1	35.17	376	218	0.983
nd098.nd2	00:08:25	102	-1	-1	3	684.83	48.35	0.5	697.13	51.7	1	35.17	376	218	0.984
nd098.nd2	00:08:30	103	-1	-1	3	683.21	45.95	0.5	693.8	50.65	1	35.17	376	218	0.987
nd098.nd2	00:08:34	104	-1	-1	3	676.95	45.56	0.5	691.65	47.11	1	35.17	376	218	0.98
nd098.nd2	00:08:40	105	-1	-1	3	673.48	42.87	0.5	683.82	46.78	1	35.17	376	218	0.987
nd098.nd2	00:08:44	106	-1	-1	3	671.21	45.47	0.5	680.41	46.16	1	35.17	376	218	0.988
nd098.nd2	00:08:49	107	-1	-1	3	671.38	44.08	0.5	681.1	49.49	1	35.17	376	218	0.988
nd098.nd2	00:08:55	108	-1	-1	3	671.26	42.61	0.5	680.06	49.23	1	35.17	376	218	0.989
nd098.nd2	00:08:59	109	-1	-1	3	667.18	42.19	0.5	677.74	48.91	1	35.17	376	218	0.987
nd098.nd2	00:09:04	110	-1	-1	3	661.94	42.42	0.5	673	46.4	1	35.17	376	218	0.985
nd098.nd2	00:09:10	111	-1	-1	3	658.47	45.44	0.5	670.41	52.53	1	35.17	376	218	0.984
nd098.nd2	00:09:14	112	-1	-1	3	649.62	45.38	0.5	660.2	49.33	1	35.17	376	218	0.986
nd098.nd2	00:09:19	113	-1	-1	3	643.92	50.32	0.5	660.97	54.96	1	35.17	376	218	0.976
nd098.nd2	00:09:24	114	-1	-1	3	643.02	48.48	0.5	655.65	52.04	1	35.17	376	218	0.983
nd098.nd2	00:09:29	115	-1	-1	3	644.39	47.64	0.5	651.73	51.94	1	35.17	376	218	0.991
nd098.nd2	00:09:35	116	-1	-1	3	641.85	44.5	0.5	649.82	50.39	1	35.17	376	218	0.99
nd098.nd2	00:09:40	117	-1	-1	3	638.34	45.61	0.5	645.54	49.8	1	35.17	376	218	0.991
nd098.nd2	00:09:45	118	-1	-1	3	634.55	48.57	0.5	645.59	52.47	1	35.17	376	218	0.985
nd098.nd2	00:09:50	119	-1	-1	3	633.64	48.69	0.5	645.2	58.04	1	35.17	376	218	0.985
nd098.nd2	00:09:55	120	-1	-1	3	633.85	55	0.5	643.89	58.51	1	35.17	376	218	0.987
nd098.nd2	00:10:00	121	-1	-1	3	631.71	52.06	0.5	640.71	60.22	1	35.17	376	218	0.989
nd098.nd2	00:10:05	122	-1	-1	3	632.64	53.06	0.5	641.19	57.35	1	35.17	376	218	0.989
nd098.nd2	00:10:10	123	-1	-1	3	628.86	53.59	0.5	638.05	59.56	1	35.17	376	218	0.988
nd098.nd2	00:10:15	124	-1	-1	3	627.86	55.52	0.5	636.07	62.98	1	35.17	376	218	0.99
nd098.nd2	00:10:19	125	-1	-1	3	623.37	52.98	0.5	633.07	56.72	1	35.17	376	218	0.987
nd098.nd2	00:10:25	126	-1	-1	3	623.58	51.41	0.5	633.23	55.93	1	35.17	376	218	0.987
nd098.nd2	00:10:30	127	-1	-1	3	625.89	53.89	0.5	633.74	58.57	1	35.17	376	218	0.99
nd098.nd2	00:10:34	128	-1	-1	3	621.8	52.23	0.5	630.08	59.25	1	35.17	376	218	0.989
nd098.nd2	00:10:39	129	-1	-1	3	621.69	52.25	0.5	629.85	59.1	1	35.17	376	218	0.989
nd098.nd2	00:10:45	130	-1	-1	3	621.2	51.91	0.5	628.16	57.94	1	35.17	376	218	0.991
nd098.nd2	00:10:49	131	-1	-1	3	621.29	51.94	0.5	628.76	58.53	1	35.17	376	218	0.99
nd098.nd2	00:10:54	132	-1	-1	3	618.89	48.6	0.5	629.78	57.2	1	35.17	376	218	0.985
nd098.nd2	00:11:00	133	-1	-1	3	620.47	49.5	0.5	630.41	56.96	1	35.17	376	218	0.986
nd098.nd2	00:11:04	134	-1	-1	3	622.59	51.15	0.5	631.83	55.62	1	35.17	376	218	0.987
nd098.nd2	00:11:10	135	-1	-1	3	621.32	51.83	0.5	630.41	54.5	1	35.17	376	218	0.987
nd098.nd2	00:11:15	136	-1	-1	3	626.3	49.65	0.5	633.07	53.46	1	35.17	376	218	0.991
nd098.nd2	00:11:20	137	-1	-1	3	624.01	50.05	0.5	634.55	52.32	1	35.17	376	218	0.985
nd098.nd2	00:11:25	138	-1	-1	3	621.51	47.88	0.5	631.17	52.76	1	35.17	376	218	0.987
nd098.nd2	00:11:30	139	-1	-1	3	620.42	50.08	0.5	628.53	54.49	1	35.17	376	218	0.989
nd098.nd2	00:11:35	140	-1	-1	3	617.99	51.43	0.5	626.54	55.33	1	35.17	376	218	0.988
nd098.nd2	00:11:40	141	-1	-1	3	616.44	49.82	0.5	624.15	55.08	1	35.17	376	218	0.99
nd098.nd2	00:11:45	142	-1	-1	3	612.87	48.55	0.5	620.01	54.13	1	35.17	376	218	0.991
nd098.nd2	00:11:50	143	-1	-1	3	611.2	48.85	0.5	620.38	52.7	1	35.17	376	218	0.987
nd098.nd2	00:11:54	144	-1	-1	3	610.93	46.61	0.5	618.47	54.36	1	35.17	376	218	0.99
nd098.nd2	00:11:59	145	-1	-1	3	609.97	47.54	0.5	620.38	51.96	1	35.17	376	218	0.985
nd098.nd2	00:12:04	146	-1	-1	3	609.34	45.35	0.5	615.67	53.36	1	35.17	376	218	0.992
nd098.nd2	00:12:09	147	-1	-1	3	610.52	48.61	0.5	619.34	53.36	1	35.17	376	218	0.988
nd098.nd2	00:12:15	148	-1	-1	3	609.14	46.7	0.5	621.11	54.96	1	35.17	376	218	0.983
nd098.nd2	00:12:19	149	-1	-1	3	611.52	46.85	0.5	619.03	53.67	1	35.17	376	218	0.99
nd098.nd2	00:12:24	150	-1	-1	3	612.63	46.13	0.5	619.79	51.99	1	35.17	376	218	0.991
nd098.nd2	00:12:29	151	-1	-1	3	612.69	44.05	0.5	621.85	53.01	1	35.17	376	218	0.988
nd098.nd2	00:12:34	152	-1	-1	3	612.08	43.45	0.5	622.14	51.87	1	35.17	376	218	0.986
nd098.nd2	00:12:39	153	-1	-1	3	613.42	44.52	0.5	620.92	50.08	1	35.17	376	218	0.99
nd098.nd2	00:12:45	154	-1	-1	3	612.14	44.61	0.5	621.59	50.44	1	35.17	376	218	0.987
nd098.nd2	00:12:49	155	-1	-1	3	609.71	47.3	0.5	618.76	50.82	1	35.17	376	218	0.987
nd098.nd2	00:12:54	156	-1	-1	3	604.99	45.3	0.5	617.55	50.81	1	35.17	376	218	0.982
nd098.nd2	00:12:59	157	-1	-1	3	606.6	46.48	0.5	613.99	52.96	1	35.17	376	218	0.99
nd098.nd2	00:13:04	158	-1	-1	3	606.88	45.9	0.5	616.33	50.66	1	35.17	376	218	0.987
nd098.nd2	00:13:09	159	-1	-1	3	604.77	43.03	0.5	612.97	49.25	1	35.17	376	218	0.989
nd098.nd2	00:13:15	160	-1	-1	3	606.47	44.57	0.5	615.02	49.01	1	35.17	376	218	0.988
nd098.nd2	00:13:20	161	-1	-1	3	607.4	39.69	0.5	616.28	47.5	1	35.17	376	218	0.988
nd098.nd2	00:13:25	162	-1	-1	3	608.08	40.83	0.5	618.83	46.96	1	35.17	376	218	0.985
nd098.nd2	00:13:30	163	-1	-1	3	609.74	39.13	0.5	618.34	43.76	1	35.17	376	218	0.988
nd098.nd2	00:13:35	164	-1	-1	3	611.77	38.28	0.5	620.35	43.79	1	35.17	376	218	0.988
nd098.nd2	00:13:40	165	-1	-1	3	609.81	40.14	0.5	617.96	44.06	1	35.17	376	218	0.989
nd098.nd2	00:13:44	166	-1	-1	3	612.03	39.48	0.5	622.47	45.27	1	35.17	376	218	0.985
nd098.nd2	00:13:49	167	-1	-1	3	608.92	39.96	0.5	619.67	43.73	1	35.17	376	218	0.984
nd098.nd2	00:13:54	168	-1	-1	3	614.38	38.54	0.5	623.87	44.78	1	35.17	376	218	0.987
nd098.nd2	00:13:59	169	-1	-1	3	613.11	39.92	0.5	624.86	47.47	1	35.17	376	218	0.983
nd098.nd2	00:14:04	170	-1	-1	3	611.74	41.28	0.5	623.54	45.3	1	35.17	376	218	0.983
nd098.nd2	00:14:09	171	-1	-1	3	612.63	40.66	0.5	625.97	44.6	1	35.17	376	218	0.98
nd098.nd2	00:14:14	172	-1	-1	3	610.52	37.86	0.5	624.54	44.95	1	35.17	376	218	0.98
nd098.nd2	00:14:19	173	-1	-1	3	611.65	39.02	0.5	624.11	47.72	1	35.17	376	218	0.982
nd098.nd2	00:14:24	174	-1	-1	3	609.04	41.43	0.5	622.66	45.55	1	35.17	376	218	0.98
nd098.nd2	00:14:30	175	-1	-1	3	612.28	40.1	0.5	624.51	47.38	1	35.17	376	218	0.983
nd098.nd2	00:14:35	176	-1	-1	3	611.14	43.01	0.5	623.38	49.74	1	35.17	376	218	0.983
nd098.nd2	00:14:39	177	-1	-1	3	606.7	42.81	0.5	621.55	49.87	1	35.17	376	218	0.978
nd098.nd2	00:14:44	178	-1	-1	3	606.15	44.68	0.5	623.29	50.49	1	35.17	376	218	0.975
nd098.nd2	00:14:49	179	-1	-1	3	606.62	44.91	0.5	621.25	48.35	1	35.17	376	218	0.978
nd098.nd2	00:14:54	180	-1	-1	3	609.28	44.1	0.5	622.63	49.89	1	35.17	376	218	0.98
nd098.nd2	00:14:59	181	-1	-1	3	613.03	44.59	0.5	623.5	48.8	1	35.17	376	218	0.985
nd098.nd2	00:15:04	182	-1	-1	3	609.87	45.77	0.5	622.61	52.05	1	35.17	376	218	0.982
nd098.nd2	00:15:09	183	-1	-1	3	609.97	45.9	0.5	620.78	52.15	1	35.17	376	218	0.985
nd098.nd2	00:15:14	184	-1	-1	3	609.85	47.62	0.5	621.93	53.04	1	35.17	376	218	0.983
nd098.nd2	00:15:19	185	-1	-1	3	608.94	47.58	0.5	625	54.48	1	35.17	376	218	0.976
nd098.nd2	00:15:24	186	-1	-1	3	609.18	47.58	0.5	622.62	53.32	1	35.17	376	218	0.981
nd098.nd2	00:15:29	187	-1	-1	3	610.28	45.04	0.5	621.61	48.85	1	35.17	376	218	0.984
nd098.nd2	00:15:34	188	-1	-1	3	609.15	43.37	0.5	621	49.21	1	35.17	376	218	0.983
nd098.nd2	00:15:40	189	-1	-1	3	606.95	43.09	0.5	619.9	49.85	1	35.17	376	218	0.981
nd098.nd2	00:15:44	190	-1	-1	3	609.67	44.6	0.5	621.13	50.51	1	35.17	376	218	0.984
nd098.nd2	00:15:49	191	-1	-1	3	605.62	43.16	0.5	621.18	49.85	1	35.17	376	218	0.977
nd098.nd2	00:15:54	192	-1	-1	3	608.78	43.45	0.5	621.42	47.67	1	35.17	376	218	0.982
nd098.nd2	00:15:59	193	-1	-1	3	607.5	42.8	0.5	621.26	50.45	1	35.17	376	218	0.98
nd098.nd2	00:16:05	194	-1	-1	3	606.6	42.63	0.5	620.54	49.87	1	35.17	376	218	0.98
nd098.nd2	00:16:09	195	-1	-1	3	608.56	44.43	0.5	619.72	50.34	1	35.17	376	218	0.984
nd098.nd2	00:16:14	196	-1	-1	3	608.91	43.59	0.5	619.39	51.01	1	35.17	376	218	0.985
nd098.nd2	00:16:19	197	-1	-1	3	609.39	42.43	0.5	620.15	47.68	1	35.17	376	218	0.985
nd098.nd2	00:16:24	198	-1	-1	3	609.17	41.9	0.5	621.92	45.74	1	35.17	376	218	0.981
nd098.nd2	00:16:29	199	-1	-1	3	606.46	41.61	0.5	623.08	46.88	1	35.17	376	218	0.975
nd098.nd2	00:16:34	200	-1	-1	3	609.53	42.72	0.5	624.86	44.81	1	35.17	376	218	0.977
nd098.nd2	00:16:39	201	-1	-1	3	609.79	38.39	0.5	624.08	45.99	1	35.17	376	218	0.979
nd098.nd2	00:16:44	202	-1	-1	3	611.15	43.15	0.5	627.36	46.93	1	35.17	376	218	0.976
nd098.nd2	00:16:49	203	-1	-1	3	610.3	41.13	0.5	624.05	47.97	1	35.17	376	218	0.98
nd098.nd2	00:16:54	204	-1	-1	3	609.09	45.12	0.5	624.11	50.26	1	35.17	376	218	0.978
nd098.nd2	00:16:59	205	-1	-1	3	610.34	44.04	0.5	626.1	49.39	1	35.17	376	218	0.977
nd098.nd2	00:17:04	206	-1	-1	3	613.31	42.67	0.5	624.05	48.11	1	35.17	376	218	0.985
nd098.nd2	00:17:09	207	-1	-1	3	611.49	41.21	0.5	625.61	47.66	1	35.17	376	218	0.98
nd098.nd2	00:17:14	208	-1	-1	3	612.4	39.73	0.5	627.3	46.48	1	35.17	376	218	0.978
nd098.nd2	00:17:20	209	-1	-1	3	615.08	39.5	0.5	623.87	46.38	1	35.17	376	218	0.989
nd098.nd2	00:17:24	210	-1	-1	3	612.14	38.6	0.5	625.88	42.86	1	35.17	376	218	0.98
nd098.nd2	00:17:29	211	-1	-1	3	612	39.47	0.5	626.07	45.97	1	35.17	376	218	0.98
nd098.nd2	00:17:34	212	-1	-1	3	612.92	39.14	0.5	627.85	42.18	1	35.17	376	218	0.978
nd098.nd2	00:17:39	213	-1	-1	3	615.69	38.79	0.5	630.2	42.74	1	35.17	376	218	0.979
nd098.nd2	00:17:44	214	-1	-1	3	612.34	35.12	0.5	627.72	41.45	1	35.17	376	218	0.978
nd098.nd2	00:17:49	215	-1	-1	3	613.19	38.15	0.5	627.72	41.54	1	35.17	376	218	0.978
nd098.nd2	00:17:54	216	-1	-1	3	612.83	37.17	0.5	625.77	44.53	1	35.17	376	218	0.982
nd098.nd2	00:17:59	217	-1	-1	3	611.27	38.88	0.5	624.98	44.89	1	35.17	376	218	0.98
nd098.nd2	00:18:04	218	-1	-1	3	609.83	40.79	0.5	623.89	47.62	1	35.17	376	218	0.98
nd098.nd2	00:18:09	219	-1	-1	3	610.78	40.17	0.5	624.91	44.29	1	35.17	376	218	0.979
nd098.nd2	00:18:14	220	-1	-1	3	609.55	41.19	0.5	624.57	44.88	1	35.17	376	218	0.978
nd098.nd2	00:18:19	221	-1	-1	3	613.51	39.7	0.5	628.68	46.03	1	35.17	376	218	0.978
nd098.nd2	00:18:24	222	-1	-1	3	611.58	36.6	0.5	630.71	45.74	1	35.17	376	218	0.972
nd098.nd2	00:18:29	223	-1	-1	3	614.91	37.39	0.5	635.03	42.07	1	35.17	376	218	0.97
nd098.nd2	00:18:35	224	-1	-1	3	619.76	38.57	0.5	631.11	44.09	1	35.17	376	218	0.984
nd098.nd2	00:18:39	225	-1	-1	3	613.89	36.1	0.5	629.5	39.63	1	35.17	376	218	0.977
nd098.nd2	00:18:45	226	-1	-1	3	613.4	36.9	0.5	630.67	39.64	1	35.17	376	218	0.974
nd098.nd2	00:18:50	227	-1	-1	3	618.11	36.69	0.5	629.37	40.31	1	35.17	376	218	0.984
nd098.nd2	00:18:54	228	-1	-1	3	619.23	37.23	0.5	632.73	41.53	1	35.17	376	218	0.981
nd098.nd2	00:18:59	229	-1	-1	3	619.51	35.26	0.5	633.14	40.69	1	35.17	376	218	0.98
nd098.nd2	00:19:04	230	-1	-1	3	617.11	36.51	0.5	633.07	41.92	1	35.17	376	218	0.977
nd098.nd2	00:19:09	231	-1	-1	3	617.21	35.04	0.5	635.29	40.76	1	35.17	376	218	0.973
nd098.nd2	00:19:14	232	-1	-1	3	619.23	34.77	0.5	634.1	41.3	1	35.17	376	218	0.979
nd098.nd2	00:19:19	233	-1	-1	3	618.86	35.9	0.5	631.34	39.52	1	35.17	376	218	0.982
nd098.nd2	00:19:24	234	-1	-1	3	617.78	33.71	0.5	631.51	40.63	1	35.17	376	218	0.98
nd098.nd2	00:19:29	235	-1	-1	3	618.5	34.95	0.5	632.31	42.36	1	35.17	376	218	0.98
nd098.nd2	00:19:34	236	-1	-1	3	615.45	38.14	0.5	631.71	40.51	1	35.17	376	218	0.976
nd098.nd2	00:19:40	237	-1	-1	3	618.58	35.63	0.5	633.47	40.42	1	35.17	376	218	0.978
nd098.nd2	00:19:44	238	-1	-1	3	618.13	36.72	0.5	635.04	41.66	1	35.17	376	218	0.975
nd098.nd2	00:19:49	239	-1	-1	3	622.63	35.29	0.5	636.47	40.41	1	35.17	376	218	0.98
nd098.nd2	00:19:54	240	-1	-1	3	621.33	34.42	0.5	637.21	38.4	1	35.17	376	218	0.977
nd098.nd2	00:20:00	241	-1	-1	3	616.8	35.36	0.5	637.91	39.3	1	35.17	376	218	0.969
nd098.nd2	00:20:05	242	-1	-1	3	615.61	36.77	0.5	635.18	42.6	1	35.17	376	218	0.971
nd098.nd2	00:20:10	243	-1	-1	3	617.68	38.62	0.5	634.47	40.84	1	35.17	376	218	0.975
nd098.nd2	00:20:15	244	-1	-1	3	618.94	36.16	0.5	635.25	43.07	1	35.17	376	218	0.976
nd098.nd2	00:20:20	245	-1	-1	3	620.86	37.98	0.5	637.06	41.72	1	35.17	376	218	0.976
nd098.nd2	00:20:24	246	-1	-1	3	621.77	38.72	0.5	639.15	41.77	1	35.17	376	218	0.975
nd098.nd2	00:20:29	247	-1	-1	3	620.69	35.45	0.5	641.27	42.5	1	35.17	376	218	0.97
nd098.nd2	00:20:34	248	-1	-1	3	621.79	37	0.5	640.94	41.84	1	35.17	376	218	0.972
nd098.nd2	00:20:39	249	-1	-1	3	619.5	35.95	0.5	644.13	42.32	1	35.17	376	218	0.964
nd098.nd2	00:20:44	250	-1	-1	3	624.67	38.44	0.5	643.15	43.5	1	35.17	376	218	0.973
nd098.nd2	00:20:49	251	-1	-1	3	624	37.84	0.5	641.59	42.98	1	35.17	376	218	0.974
nd098.nd2	00:20:54	252	-1	-1	3	622.8	38.17	0.5	641.46	42.37	1	35.17	376	218	0.973
nd098.nd2	00:20:59	253	-1	-1	3	624.01	38.73	0.5	643.14	42.63	1	35.17	376	218	0.972
nd098.nd2	00:21:04	254	-1	-1	3	626.79	36.09	0.5	645.29	42.7	1	35.17	376	218	0.973
nd098.nd2	00:21:09	255	-1	-1	3	624.42	35.39	0.5	646.2	42.27	1	35.17	376	218	0.968
nd098.nd2	00:21:14	256	-1	-1	3	624.23	32.84	0.5	647.89	38.25	1	35.17	376	218	0.965
nd098.nd2	00:21:19	257	-1	-1	3	627.93	37.2	0.5	644.82	38.31	1	35.17	376	218	0.975
nd098.nd2	00:21:24	258	-1	-1	3	627.94	36.42	0.5	645.06	39.38	1	35.17	376	218	0.975
nd098.nd2	00:21:29	259	-1	-1	3	624.33	36.69	0.5	645.19	40.09	1	35.17	376	218	0.969
nd098.nd2	00:21:34	260	-1	-1	3	623.04	37.78	0.5	644.66	41.99	1	35.17	376	218	0.968
nd098.nd2	00:21:39	261	-1	-1	3	624.45	36.02	0.5	643.68	42.52	1	35.17	376	218	0.972
nd098.nd2	00:21:44	262	-1	-1	3	625.68	36.62	0.5	647.96	44.08	1	35.17	376	218	0.968
nd098.nd2	00:21:49	263	-1	-1	3	625.22	36.84	0.5	643.59	42.15	1	35.17	376	218	0.973
nd098.nd2	00:21:54	264	-1	-1	3	626.72	38.35	0.5	642.56	42.69	1	35.17	376	218	0.978
nd098.nd2	00:21:59	265	-1	-1	3	623.78	36.48	0.5	644.29	40.25	1	35.17	376	218	0.97
nd098.nd2	00:22:04	266	-1	-1	3	625.47	38.65	0.5	643.42	42.69	1	35.17	376	218	0.974
nd098.nd2	00:22:09	267	-1	-1	3	624.6	39.13	0.5	644.35	42.21	1	35.17	376	218	0.971
nd098.nd2	00:22:14	268	-1	-1	3	622.62	36.26	0.5	645.49	43.67	1	35.17	376	218	0.967
nd098.nd2	00:22:19	269	-1	-1	3	624.09	40.58	0.5	643.81	46.73	1	35.17	376	218	0.971
nd098.nd2	00:22:24	270	-1	-1	3	622.78	40.57	0.5	642.13	43.02	1	35.17	376	218	0.972
nd098.nd2	00:22:29	271	-1	-1	3	622.64	39.09	0.5	646.08	43.3	1	35.17	376	218	0.965
nd098.nd2	00:22:34	272	-1	-1	3	626.35	39.16	0.5	646.69	43.8	1	35.17	376	218	0.97
nd098.nd2	00:22:39	273	-1	-1	3	624.85	37.25	0.5	649.55	42.41	1	35.17	376	218	0.964
nd098.nd2	00:22:44	274	-1	-1	3	625.99	35.68	0.5	645.29	43.42	1	35.17	376	218	0.972
nd098.nd2	00:22:49	275	-1	-1	3	623.6	35.52	0.5	647.14	43.71	1	35.17	376	218	0.966
nd098.nd2	00:22:54	276	-1	-1	3	627.6	35.58	0.5	647.81	43.85	1	35.17	376	218	0.971
nd098.nd2	00:22:59	277	-1	-1	3	622.89	35.12	0.5	647.41	41.95	1	35.17	376	218	0.964
nd098.nd2	00:23:04	278	-1	-1	3	625.42	36.83	0.5	647.84	41.77	1	35.17	376	218	0.967
nd098.nd2	00:23:09	279	-1	-1	3	626.09	34.64	0.5	647.16	38.73	1	35.17	376	218	0.969
nd098.nd2	00:23:14	280	-1	-1	3	622.25	36.06	0.5	642.7	40.46	1	35.17	376	218	0.97
nd098.nd2	00:23:19	281	-1	-1	3	624.08	37.55	0.5	644.89	42.28	1	35.17	376	218	0.97
nd098.nd2	00:23:24	282	-1	-1	3	623.91	34.28	0.5	644.39	38.88	1	35.17	376	218	0.97
nd098.nd2	00:23:29	283	-1	-1	3	621.95	35.75	0.5	643.39	39.94	1	35.17	376	218	0.968
nd098.nd2	00:23:34	284	-1	-1	3	623.27	33.68	0.5	644.55	40.1	1	35.17	376	218	0.969
nd098.nd2	00:23:40	285	-1	-1	3	622.11	35.2	0.5	641.56	38.84	1	35.17	376	218	0.971
nd098.nd2	00:23:45	286	-1	-1	3	621.68	34.63	0.5	644.34	39.19	1	35.17	376	218	0.967
nd098.nd2	00:23:50	287	-1	-1	3	622.44	35.09	0.5	643.68	40.11	1	35.17	376	218	0.969
nd098.nd2	00:23:54	288	-1	-1	3	621.8	36.3	0.5	644.75	43.55	1	35.17	376	218	0.966
nd098.nd2	00:23:59	289	-1	-1	3	622.13	36.9	0.5	643.85	41.05	1	35.17	376	218	0.968
nd098.nd2	00:24:04	290	-1	-1	3	621.63	36.94	0.5	645.58	44.03	1	35.17	376	218	0.965
nd098.nd2	00:24:09	291	-1	-1	3	624	37.7	0.5	645.83	40.47	1	35.17	376	218	0.968
nd098.nd2	00:24:14	292	-1	-1	3	621.86	35.14	0.5	642.07	41	1	35.17	376	218	0.97
nd098.nd2	00:24:19	293	-1	-1	3	619.86	35.96	0.5	643.86	41.35	1	35.17	376	218	0.965
nd098.nd2	00:24:24	294	-1	-1	3	619.68	34.41	0.5	642.84	41.49	1	35.17	376	218	0.966
nd098.nd2	00:24:29	295	-1	-1	3	619.67	34.85	0.5	642.64	39.69	1	35.17	376	218	0.966
nd098.nd2	00:24:34	296	-1	-1	3	620.35	31.73	0.5	639.34	37.5	1	35.17	376	218	0.972
nd098.nd2	00:24:39	297	-1	-1	3	620.98	34.06	0.5	641.67	37.44	1	35.17	376	218	0.969
nd098.nd2	00:24:44	298	-1	-1	3	620.15	35.67	0.5	640.79	38.99	1	35.17	376	218	0.97
nd098.nd2	00:24:49	299	-1	-1	3	621.21	31.6	0.5	640.27	36.78	1	35.17	376	218	0.972
nd098.nd2	00:24:54	300	-1	-1	3	618.48	33.82	0.5	637.21	37.74	1	35.17	376	218	0.972
nd098.nd2	00:24:59	301	-1	-1	3	617.26	32.44	0.5	638.53	39.35	1	35.17	376	218	0.969
nd098.nd2	00:25:05	302	-1	-1	3	619.89	35.2	0.5	639.68	42.42	1	35.17	376	218	0.971
nd098.nd2	00:25:10	303	-1	-1	3	621.98	34.42	0.5	643.23	40.27	1	35.17	376	218	0.969
nd098.nd2	00:25:15	304	-1	-1	3	622.18	35.29	0.5	644.3	40.14	1	35.17	376	218	0.967
nd098.nd2	00:25:20	305	-1	-1	3	622.24	35.72	0.5	643.63	40.77	1	35.17	376	218	0.969
nd098.nd2	00:25:25	306	-1	-1	3	624.07	36.59	0.5	647.17	42.91	1	35.17	376	218	0.966
nd098.nd2	00:25:30	307	-1	-1	3	623.29	34.21	0.5	645.44	42.93	1	35.17	376	218	0.968
nd098.nd2	00:25:34	308	-1	-1	3	623.57	34.98	0.5	649.13	42.56	1	35.17	376	218	0.963
nd098.nd2	00:25:39	309	-1	-1	3	628.2	33.78	0.5	648.95	39.06	1	35.17	376	218	0.97
nd098.nd2	00:25:44	310	-1	-1	3	624.35	34.91	0.5	647.38	39.01	1	35.17	376	218	0.966
nd098.nd2	00:25:49	311	-1	-1	3	623.64	33.25	0.5	648.61	38.19	1	35.17	376	218	0.963
nd098.nd2	00:25:54	312	-1	-1	3	625.65	32.65	0.5	647.95	36.54	1	35.17	376	218	0.967
nd098.nd2	00:25:59	313	-1	-1	3	625.19	34.88	0.5	649.59	37.63	1	35.17	376	218	0.964
nd098.nd2	00:26:04	314	-1	-1	3	625.86	31.82	0.5	649.47	39.85	1	35.17	376	218	0.966
nd098.nd2	00:26:09	315	-1	-1	3	625.74	32.74	0.5	648.46	40.73	1	35.17	376	218	0.967
nd098.nd2	00:26:14	316	-1	-1	3	625.08	34.48	0.5	647.32	39.04	1	35.17	376	218	0.967
nd098.nd2	00:26:20	317	-1	-1	3	620.48	34.91	0.5	642.57	37.25	1	35.17	376	218	0.967
nd098.nd2	00:26:24	318	-1	-1	3	621.64	34.88	0.5	643.39	40.29	1	35.17	376	218	0.968
nd098.nd2	00:26:30	319	-1	-1	3	621.73	35.58	0.5	643.78	38.81	1	35.17	376	218	0.967
nd098.nd2	00:26:35	320	-1	-1	3	620.44	34.26	0.5	645.81	38.47	1	35.17	376	218	0.962
nd098.nd2	00:26:40	321	-1	-1	3	624.23	33.43	0.5	645.14	38.62	1	35.17	376	218	0.97
nd098.nd2	00:26:45	322	-1	-1	3	620.17	33.28	0.5	641.44	37.71	1	35.17	376	218	0.968
nd098.nd2	00:26:49	323	-1	-1	3	619.36	33.55	0.5	641.87	37.56	1	35.17	376	218	0.967
nd098.nd2	00:26:54	324	-1	-1	3	617.8	35.93	0.5	637.9	41.22	1	35.17	376	218	0.97
nd098.nd2	00:26:59	325	-1	-1	3	616.44	35.15	0.5	639.76	40.63	1	35.17	376	218	0.965
nd098.nd2	00:27:04	326	-1	-1	3	620.96	35.38	0.5	640.73	38.2	1	35.17	376	218	0.971
nd098.nd2	00:27:09	327	-1	-1	3	620.47	32.38	0.5	643.53	37.84	1	35.17	376	218	0.966
nd098.nd2	00:27:14	328	-1	-1	3	617.26	33.88	0.5	639.68	41.09	1	35.17	376	218	0.967
nd098.nd2	00:27:19	329	-1	-1	3	620.73	34	0.5	640.56	41.5	1	35.17	376	218	0.971
nd098.nd2	00:27:24	330	-1	-1	3	618.92	35.99	0.5	641.47	39.89	1	35.17	376	218	0.967
nd098.nd2	00:27:29	331	-1	-1	3	617.41	35.38	0.5	639.23	42.15	1	35.17	376	218	0.968
nd098.nd2	00:27:34	332	-1	-1	3	614.93	35.2	0.5	636.68	38.75	1	35.17	376	218	0.967
nd098.nd2	00:27:39	333	-1	-1	3	613.41	34.72	0.5	639.66	38.62	1	35.17	376	218	0.961
nd098.nd2	00:27:44	334	-1	-1	3	615.18	34.81	0.5	637.15	39.93	1	35.17	376	218	0.967
nd098.nd2	00:27:49	335	-1	-1	3	614.43	35.03	0.5	637.06	42.1	1	35.17	376	218	0.966
nd098.nd2	00:27:55	336	-1	-1	3	613.63	36.16	0.5	639.07	41.06	1	35.17	376	218	0.962
nd098.nd2	00:28:00	337	-1	-1	3	616.43	37.16	0.5	638.37	41.87	1	35.17	376	218	0.967
nd098.nd2	00:28:04	338	-1	-1	3	615.42	37.04	0.5	634.26	41.44	1	35.17	376	218	0.972
nd098.nd2	00:28:09	339	-1	-1	3	626.94	40.39	0.5	628.53	40.21	1	35.17	376	218	0.999
nd098.nd2	00:28:14	340	-1	-1	3	636.55	40.45	0.5	616.34	39.26	1	35.17	376	218	1.034
nd098.nd2	00:28:19	341	-1	-1	3	657.94	44.62	0.5	588.21	34.7	1	35.17	376	218	1.12
nd098.nd2	00:28:24	342	-1	-1	3	679.96	48.54	0.5	564.74	32.15	1	35.17	376	218	1.205
nd098.nd2	00:28:29	343	-1	-1	3	697.74	53.03	0.5	539.76	28.03	1	35.17	376	218	1.293
nd098.nd2	00:28:34	344	-1	-1	3	712.08	55.3	0.5	520.05	25.03	1	35.17	376	218	1.369
nd098.nd2	00:28:39	345	-1	-1	3	731.13	60.26	0.5	498.67	21.56	1	35.17	376	218	1.467
nd098.nd2	00:28:44	346	-1	-1	3	744.53	62.12	0.5	481.75	19.85	1	35.17	376	218	1.546
nd098.nd2	00:28:49	347	-1	-1	3	753.49	58.56	0.5	469.08	17.84	1	35.17	376	218	1.607
nd098.nd2	00:28:54	348	-1	-1	3	767.54	64.04	0.5	458.84	16.48	1	35.17	376	218	1.673
nd098.nd2	00:28:59	349	-1	-1	3	773.59	62.34	0.5	454.85	16.08	1	35.17	376	218	1.701
nd098.nd2	00:29:05	350	-1	-1	3	776.04	62.13	0.5	454.12	15.38	1	35.17	376	218	1.71
nd098.nd2	00:29:09	351	-1	-1	3	781.59	63.15	0.5	454.33	16.09	1	35.17	376	218	1.721
nd098.nd2	00:29:14	352	-1	-1	3	783.74	60.4	0.5	453.2	16.36	1	35.17	376	218	1.73
nd098.nd2	00:29:19	353	-1	-1	3	783.96	63.57	0.5	453.11	16.03	1	35.17	376	218	1.731
nd098.nd2	00:29:24	354	-1	-1	3	788.86	63.23	0.5	452	16.43	1	35.17	376	218	1.746
nd098.nd2	00:29:29	355	-1	-1	3	790.46	63.64	0.5	452.38	16.06	1	35.17	376	218	1.748
nd098.nd2	00:29:34	356	-1	-1	3	794.84	62.73	0.5	452.79	16.43	1	35.17	376	218	1.756
nd098.nd2	00:29:40	357	-1	-1	3	795.56	62.86	0.5	452.76	15.36	1	35.17	376	218	1.758
nd098.nd2	00:29:44	358	-1	-1	3	805.12	65.03	0.5	451.65	15.98	1	35.17	376	218	1.783
nd098.nd2	00:29:50	359	-1	-1	3	801.49	65.9	0.5	452.98	16.01	1	35.17	376	218	1.77
nd098.nd2	00:29:54	360	-1	-1	3	805.85	62.11	0.5	452.82	15.74	1	35.17	376	218	1.78
nd098.nd2	00:29:59	361	-1	-1	3	810.17	64.98	0.5	452.06	15.45	1	35.17	376	218	1.793
nd098.nd2	00:30:04	362	-1	-1	3	808.88	66.36	0.5	453.6	16.24	1	35.17	376	218	1.784
nd098.nd2	00:30:09	363	-1	-1	3	812.63	68.56	0.5	453.86	16.32	1	35.17	376	218	1.791
nd098.nd2	00:30:14	364	-1	-1	3	812.59	69.07	0.5	454.26	16.63	1	35.17	376	218	1.789
nd098.nd2	00:30:19	365	-1	-1	3	818.75	69.28	0.5	453.39	17.1	1	35.17	376	218	1.807
nd098.nd2	00:30:24	366	-1	-1	3	819.5	71.62	0.5	454.4	15.93	1	35.17	376	218	1.804
nd098.nd2	00:30:30	367	-1	-1	3	823.78	69.68	0.5	454.82	16.41	1	35.17	376	218	1.812
nd098.nd2	00:30:34	368	-1	-1	3	821.07	69.82	0.5	453.58	16.34	1	35.17	376	218	1.811
nd098.nd2	00:30:39	369	-1	-1	3	821.35	70.82	0.5	455.79	16.68	1	35.17	376	218	1.803
nd098.nd2	00:30:45	370	-1	-1	3	826.11	72.08	0.5	456.12	17.7	1	35.17	376	218	1.812
nd098.nd2	00:30:50	371	-1	-1	3	828.34	69.41	0.5	454.45	16.27	1	35.17	376	218	1.823
nd098.nd2	00:30:55	372	-1	-1	3	831.96	69.73	0.5	455.46	17.09	1	35.17	376	218	1.827
nd098.nd2	00:31:00	373	-1	-1	3	837.44	71.89	0.5	456.08	16.7	1	35.17	376	218	1.837
nd098.nd2	00:31:05	374	-1	-1	3	838.28	65.93	0.5	457.93	17.12	1	35.17	376	218	1.832
nd098.nd2	00:31:09	375	-1	-1	3	838.02	66.86	0.5	458.78	16.85	1	35.17	376	218	1.828
nd098.nd2	00:31:14	376	-1	-1	3	839.55	68.1	0.5	457.49	17.61	1	35.17	376	218	1.837
nd098.nd2	00:31:19	377	-1	-1	3	837.35	67.22	0.5	459.93	16.94	1	35.17	376	218	1.822
nd098.nd2	00:31:24	378	-1	-1	3	837.28	68.86	0.5	458.84	17.34	1	35.17	376	218	1.826
nd098.nd2	00:31:29	379	-1	-1	3	835.98	73.15	0.5	460.05	16.38	1	35.17	376	218	1.818
nd098.nd2	00:31:34	380	-1	-1	3	838.53	68.49	0.5	461.21	17.63	1	35.17	376	218	1.82
nd098.nd2	00:31:39	381	-1	-1	3	839.56	69.17	0.5	460.38	16.63	1	35.17	376	218	1.825
nd098.nd2	00:31:44	382	-1	-1	3	841.17	72.52	0.5	461.96	16.53	1	35.17	376	218	1.822
nd098.nd2	00:31:49	383	-1	-1	3	841.27	72.33	0.5	461.71	16.62	1	35.17	376	218	1.823
nd098.nd2	00:31:54	384	-1	-1	3	838.18	75.36	0.5	461.9	16.22	1	35.17	376	218	1.815
nd098.nd2	00:31:59	385	-1	-1	3	835.55	72.8	0.5	461.83	17.29	1	35.17	376	218	1.81
nd098.nd2	00:32:04	386	-1	-1	3	830.49	75.08	0.5	461.88	17.57	1	35.17	376	218	1.799
nd098.nd2	00:32:09	387	-1	-1	3	829.3	74.76	0.5	460.55	16.77	1	35.17	376	218	1.801
nd098.nd2	00:32:15	388	-1	-1	3	830.36	70.92	0.5	461.22	17.43	1	35.17	376	218	1.801
nd098.nd2	00:32:20	389	-1	-1	3	827.5	67.81	0.5	460.39	17.43	1	35.17	376	218	1.798
nd098.nd2	00:32:25	390	-1	-1	3	822.7	67.84	0.5	461.99	17.96	1	35.17	376	218	1.781
nd098.nd2	00:32:30	391	-1	-1	3	826.19	68.45	0.5	462.74	17.22	1	35.17	376	218	1.786
nd098.nd2	00:32:35	392	-1	-1	3	828.41	71.3	0.5	463.36	16.74	1	35.17	376	218	1.788
nd098.nd2	00:32:40	393	-1	-1	3	819.29	69.1	0.5	463.24	18.71	1	35.17	376	218	1.769
nd098.nd2	00:32:45	394	-1	-1	3	820.32	68.52	0.5	462.35	18.69	1	35.17	376	218	1.775
nd098.nd2	00:32:50	395	-1	-1	3	820.19	70.39	0.5	462.86	18.08	1	35.17	376	218	1.772
nd098.nd2	00:32:55	396	-1	-1	3	819.53	69.31	0.5	463.83	17.91	1	35.17	376	218	1.767
nd098.nd2	00:32:59	397	-1	-1	3	817.82	72.47	0.5	464.81	19.15	1	35.17	376	218	1.759
nd098.nd2	00:33:04	398	-1	-1	3	816.56	68.22	0.5	463.62	19.57	1	35.17	376	218	1.761
nd098.nd2	00:33:10	399	-1	-1	3	814.74	72.32	0.5	463.62	17.14	1	35.17	376	218	1.757
nd098.nd2	00:33:15	400	-1	-1	3	817.82	67.67	0.5	466.12	18.73	1	35.17	376	218	1.755
nd098.nd2	00:33:19	401	-1	-1	3	814.87	72.09	0.5	465.95	18.6	1	35.17	376	218	1.749
nd098.nd2	00:33:24	402	-1	-1	3	816.49	72.04	0.5	464.56	18.58	1	35.17	376	218	1.757
nd098.nd2	00:33:29	403	-1	-1	3	810.81	75.53	0.5	464.61	18.66	1	35.17	376	218	1.745
nd098.nd2	00:33:34	404	-1	-1	3	814.77	72.87	0.5	466.76	19.41	1	35.17	376	218	1.746
nd098.nd2	00:33:39	405	-1	-1	3	812.09	70	0.5	468.64	19.41	1	35.17	376	218	1.733
nd098.nd2	00:33:44	406	-1	-1	3	815.84	75.03	0.5	468.49	18.84	1	35.17	376	218	1.741
nd098.nd2	00:33:49	407	-1	-1	3	809.18	68.06	0.5	469.77	18.63	1	35.17	376	218	1.722
nd098.nd2	00:33:54	408	-1	-1	3	803.06	72.63	0.5	469.04	18.8	1	35.17	376	218	1.712
nd098.nd2	00:33:59	409	-1	-1	3	806.97	73.21	0.5	470.56	19.66	1	35.17	376	218	1.715
nd098.nd2	00:34:04	410	-1	-1	3	805.87	71.94	0.5	471.1	19.86	1	35.17	376	218	1.71
nd098.nd2	00:34:09	411	-1	-1	3	808.53	70.06	0.5	471.61	19.79	1	35.17	376	218	1.714
nd098.nd2	00:34:14	412	-1	-1	3	808.67	71.03	0.5	473.15	21.08	1	35.17	376	218	1.709
nd098.nd2	00:34:19	413	-1	-1	3	804.72	72.74	0.5	473.44	20.67	1	35.17	376	218	1.699
nd098.nd2	00:34:24	414	-1	-1	3	807.01	76.14	0.5	474.37	21.46	1	35.17	376	218	1.701
nd098.nd2	00:34:29	415	-1	-1	3	798.82	74.94	0.5	475.08	20.25	1	35.17	376	218	1.681
nd098.nd2	00:34:34	416	-1	-1	3	800.62	76.48	0.5	474.66	21.56	1	35.17	376	218	1.686
nd098.nd2	00:34:39	417	-1	-1	3	794.17	74.6	0.5	476.01	21.57	1	35.17	376	218	1.668
nd098.nd2	00:34:44	418	-1	-1	3	790.81	74.24	0.5	476.17	22.83	1	35.17	376	218	1.66
nd098.nd2	00:34:49	419	-1	-1	3	787.94	73.79	0.5	477.77	23.13	1	35.17	376	218	1.648
nd098.nd2	00:34:54	420	-1	-1	3	783.01	77.19	0.5	478.2	23.34	1	35.17	376	218	1.636
nd098.nd2	00:34:59	421	-1	-1	3	778.26	78.19	0.5	478.5	23.7	1	35.17	376	218	1.625
nd098.nd2	00:35:04	422	-1	-1	3	778.5	78.04	0.5	482.57	24.39	1	35.17	376	218	1.611
nd098.nd2	00:35:10	423	-1	-1	3	776.72	84.15	0.5	485.58	25.35	1	35.17	376	218	1.597
nd098.nd2	00:35:14	424	-1	-1	3	768.1	81.97	0.5	488.28	26.66	1	35.17	376	218	1.571
nd098.nd2	00:35:20	425	-1	-1	3	767.71	83.26	0.5	491.51	27.87	1	35.17	376	218	1.56
nd098.nd2	00:35:25	426	-1	-1	3	758.55	85.93	0.5	499.22	31.32	1	35.17	376	218	1.517
nd098.nd2	00:35:30	427	-1	-1	3	748.05	84.6	0.5	506.08	34.1	1	35.17	376	218	1.475
nd098.nd2	00:35:35	428	-1	-1	3	747.04	87.71	0.5	512.1	37.15	1	35.17	376	218	1.457
nd098.nd2	00:35:40	429	-1	-1	3	738.31	85.94	0.5	520.29	36.73	1	35.17	376	218	1.416
nd098.nd2	00:35:45	430	-1	-1	3	737.09	82.09	0.5	523.5	38.14	1	35.17	376	218	1.406
nd098.nd2	00:35:49	431	-1	-1	3	741.63	79.94	0.5	530.89	37.94	1	35.17	376	218	1.395
nd098.nd2	00:35:54	432	-1	-1	3	736.72	77.93	0.5	537.38	39.55	1	35.17	376	218	1.37
nd098.nd2	00:35:59	433	-1	-1	3	737.5	76.42	0.5	542.53	39.44	1	35.17	376	218	1.358
nd098.nd2	00:36:04	434	-1	-1	3	736.26	78.93	0.5	544.68	40.3	1	35.17	376	218	1.35
nd098.nd2	00:36:09	435	-1	-1	3	732.06	78.16	0.5	546.8	40.51	1	35.17	376	218	1.338
nd098.nd2	00:36:14	436	-1	-1	3	731.59	76.93	0.5	553.47	43.29	1	35.17	376	218	1.321
nd098.nd2	00:36:19	437	-1	-1	3	731.41	74.93	0.5	550.89	41.12	1	35.17	376	218	1.327
nd098.nd2	00:36:24	438	-1	-1	3	727.81	76.93	0.5	547.34	40.94	1	35.17	376	218	1.328
nd098.nd2	00:36:29	439	-1	-1	3	730.51	73.5	0.5	545.55	39.03	1	35.17	376	218	1.338
nd098.nd2	00:36:34	440	-1	-1	3	738.82	75.74	0.5	540.91	34.6	1	35.17	376	218	1.365
nd098.nd2	00:36:39	441	-1	-1	3	745.88	74.38	0.5	537.61	35.44	1	35.17	376	218	1.386
nd098.nd2	00:36:44	442	-1	-1	3	743.75	72.48	0.5	543.23	35.53	1	35.17	376	218	1.368
nd098.nd2	00:36:49	443	-1	-1	3	744.5	72.44	0.5	547.29	36.47	1	35.17	376	218	1.359
nd098.nd2	00:36:55	444	-1	-1	3	744.14	72.92	0.5	552.61	36.09	1	35.17	376	218	1.346
nd098.nd2	00:37:00	445	-1	-1	3	747.73	71.69	0.5	553.71	36.84	1	35.17	376	218	1.35
nd098.nd2	00:37:05	446	-1	-1	3	751.8	69.82	0.5	558.98	36.14	1	35.17	376	218	1.344
nd098.nd2	00:37:10	447	-1	-1	3	755.5	72.5	0.5	560.8	37.64	1	35.17	376	218	1.346
nd098.nd2	00:37:15	448	-1	-1	3	761.8	69.43	0.5	560.75	36.36	1	35.17	376	218	1.358
nd098.nd2	00:37:20	449	-1	-1	3	766.5	70.49	0.5	559.53	36.77	1	35.17	376	218	1.37
nd098.nd2	00:37:24	450	-1	-1	3	767.82	68.89	0.5	558.54	35.73	1	35.17	376	218	1.374
nd098.nd2	00:37:29	451	-1	-1	3	767.96	68.42	0.5	558.88	33.46	1	35.17	376	218	1.374
nd098.nd2	00:37:34	452	-1	-1	3	769.86	69.46	0.5	559.66	35.52	1	35.17	376	218	1.375
nd098.nd2	00:37:39	453	-1	-1	3	766.57	63.16	0.5	567.75	35.44	1	35.17	376	218	1.351
nd098.nd2	00:37:44	454	-1	-1	3	767.79	62.42	0.5	562.9	33.41	1	35.17	376	218	1.364
nd098.nd2	00:37:49	455	-1	-1	3	769.36	63.84	0.5	565.88	32.87	1	35.17	376	218	1.36
nd098.nd2	00:37:54	456	-1	-1	3	770.6	59.9	0.5	570.87	35.86	1	35.17	376	218	1.35
nd098.nd2	00:37:59	457	-1	-1	3	772.94	61.75	0.5	572.44	32.96	1	35.17	376	218	1.351
nd098.nd2	00:38:04	458	-1	-1	3	769.59	61.98	0.5	570.51	33.51	1	35.17	376	218	1.349
nd098.nd2	00:38:09	459	-1	-1	3	765.28	63.83	0.5	567.34	32.97	1	35.17	376	218	1.349
nd098.nd2	00:38:14	460	-1	-1	3	762.38	60.64	0.5	570.2	34.21	1	35.17	376	218	1.338
nd098.nd2	00:38:19	461	-1	-1	3	757.95	61.53	0.5	566.45	33.03	1	35.17	376	218	1.338
nd098.nd2	00:38:24	462	-1	-1	3	754.92	61.73	0.5	566.51	32.5	1	35.17	376	218	1.333
nd098.nd2	00:38:30	463	-1	-1	3	755.54	58.94	0.5	563.46	33.45	1	35.17	376	218	1.341
nd098.nd2	00:38:35	464	-1	-1	3	751.7	62.1	0.5	563.54	33.14	1	35.17	376	218	1.334
nd098.nd2	00:38:40	465	-1	-1	3	752.87	62.14	0.5	558.92	33.53	1	35.17	376	218	1.348
nd098.nd2	00:38:45	466	-1	-1	3	751.19	59.38	0.5	557.05	32.74	1	35.17	376	218	1.349
nd098.nd2	00:38:49	467	-1	-1	3	745.9	60.66	0.5	560.17	34.38	1	35.17	376	218	1.332
nd098.nd2	00:38:54	468	-1	-1	3	744.42	56.84	0.5	561.79	30.89	1	35.17	376	218	1.325
nd098.nd2	00:38:59	469	-1	-1	3	742.56	53.41	0.5	563.9	30.82	1	35.17	376	218	1.317
nd098.nd2	00:39:04	470	-1	-1	3	743.32	54.38	0.5	561.92	30.61	1	35.17	376	218	1.323
nd098.nd2	00:39:09	471	-1	-1	3	738.67	52.91	0.5	561.97	30.23	1	35.17	376	218	1.315
nd098.nd2	00:39:14	472	-1	-1	3	736.5	52.75	0.5	563.5	31.98	1	35.17	376	218	1.308
nd098.nd2	00:39:19	473	-1	-1	3	736.89	52.56	0.5	560.68	29.68	1	35.17	376	218	1.315
nd098.nd2	00:39:24	474	-1	-1	3	729.92	53.27	0.5	556.91	28.43	1	35.17	376	218	1.311
nd098.nd2	00:39:30	475	-1	-1	3	729.69	53.54	0.5	554.26	29.57	1	35.17	376	218	1.317
nd098.nd2	00:39:34	476	-1	-1	3	725.43	52.04	0.5	549.2	28.76	1	35.17	376	218	1.322
nd098.nd2	00:39:39	477	-1	-1	3	724.1	53.75	0.5	549.14	28.24	1	35.17	376	218	1.319
nd098.nd2	00:39:44	478	-1	-1	3	724.22	45.9	0.5	547.58	27.05	1	35.17	376	218	1.324
nd098.nd2	00:39:49	479	-1	-1	3	724.53	47.01	0.5	547.84	25.47	1	35.17	376	218	1.324
nd098.nd2	00:39:54	480	-1	-1	3	719.29	45.51	0.5	546.28	24.68	1	35.17	376	218	1.318
nd098.nd2	00:40:00	481	-1	-1	3	716.02	46.6	0.5	546.85	24.96	1	35.17	376	218	1.31
nd098.nd2	00:40:05	482	-1	-1	3	714.15	41.51	0.5	547.38	27.6	1	35.17	376	218	1.306
nd098.nd2	00:40:10	483	-1	-1	3	711.78	44.01	0.5	544.56	24.25	1	35.17	376	218	1.308
nd098.nd2	00:40:15	484	-1	-1	3	713.13	45.86	0.5	544.12	25.56	1	35.17	376	218	1.312
nd098.nd2	00:40:20	485	-1	-1	3	706.4	43.92	0.5	548.46	23.96	1	35.17	376	218	1.289
nd098.nd2	00:40:25	486	-1	-1	3	706.54	41.38	0.5	544.1	24.49	1	35.17	376	218	1.3
nd098.nd2	00:40:30	487	-1	-1	3	705.08	43.88	0.5	542.56	23.73	1	35.17	376	218	1.3
nd098.nd2	00:40:35	488	-1	-1	3	703.02	45.68	0.5	545.51	24.8	1	35.17	376	218	1.289
nd098.nd2	00:40:39	489	-1	-1	3	700.21	43.98	0.5	544.2	24.81	1	35.17	376	218	1.288
nd098.nd2	00:40:44	490	-1	-1	3	696.29	46.57	0.5	542.57	26.13	1	35.17	376	218	1.284
nd098.nd2	00:40:49	491	-1	-1	3	694.53	46.56	0.5	542.92	25.69	1	35.17	376	218	1.28
nd098.nd2	00:40:54	492	-1	-1	3	691.06	43.5	0.5	541.23	25.76	1	35.17	376	218	1.278
nd098.nd2	00:40:59	493	-1	-1	3	689.74	41.48	0.5	543.37	23.59	1	35.17	376	218	1.27
nd098.nd2	00:41:04	494	-1	-1	3	689.26	42.43	0.5	544.43	25.37	1	35.17	376	218	1.267
nd098.nd2	00:41:09	495	-1	-1	3	689.56	39.52	0.5	542.66	24.2	1	35.17	376	218	1.272
nd098.nd2	00:41:14	496	-1	-1	3	685.24	42.4	0.5	540.45	25.85	1	35.17	376	218	1.269
nd098.nd2	00:41:19	497	-1	-1	3	687.29	41.8	0.5	542.39	26.39	1	35.17	376	218	1.268
nd098.nd2	00:41:24	498	-1	-1	3	679.96	44.19	0.5	541.87	27.35	1	35.17	376	218	1.256
nd098.nd2	00:41:29	499	-1	-1	3	680.86	40.96	0.5	543.19	26.38	1	35.17	376	218	1.255
nd098.nd2	00:41:34	500	-1	-1	3	678.74	40.64	0.5	542.53	27.14	1	35.17	376	218	1.252
nd098.nd2	00:41:39	501	-1	-1	3	680.16	41.06	0.5	543.39	26.08	1	35.17	376	218	1.253
nd098.nd2	00:41:44	502	-1	-1	3	683.86	42.53	0.5	539.6	25.05	1	35.17	376	218	1.268
nd098.nd2	00:41:49	503	-1	-1	3	681.25	41.16	0.5	540.17	25.05	1	35.17	376	218	1.262
nd098.nd2	00:41:54	504	-1	-1	3	682.36	42.79	0.5	536.13	26.06	1	35.17	376	218	1.274
nd098.nd2	00:41:59	505	-1	-1	3	682.52	45.48	0.5	535.67	26.22	1	35.17	376	218	1.275
nd098.nd2	00:42:04	506	-1	-1	3	679.51	47.56	0.5	534.06	27.19	1	35.17	376	218	1.273
nd098.nd2	00:42:10	507	-1	-1	3	674.44	45.88	0.5	532.99	27.38	1	35.17	376	218	1.266
nd098.nd2	00:42:15	508	-1	-1	3	672.65	44.95	0.5	531.64	26.69	1	35.17	376	218	1.266
nd098.nd2	00:42:20	509	-1	-1	3	672.69	46.99	0.5	531.59	27.6	1	35.17	376	218	1.266
nd098.nd2	00:42:25	510	-1	-1	3	677.3	46.24	0.5	531.34	23.92	1	35.17	376	218	1.275
nd098.nd2	00:42:30	511	-1	-1	3	674	45.86	0.5	535.82	27.49	1	35.17	376	218	1.259
nd098.nd2	00:42:35	512	-1	-1	3	674.89	44.04	0.5	535.37	25.78	1	35.17	376	218	1.261
nd098.nd2	00:42:40	513	-1	-1	3	673.63	42.76	0.5	534.26	26.75	1	35.17	376	218	1.262
nd098.nd2	00:42:45	514	-1	-1	3	677.56	45.4	0.5	535.62	27.97	1	35.17	376	218	1.266
nd098.nd2	00:42:50	515	-1	-1	3	674.71	45.86	0.5	537.9	28.25	1	35.17	376	218	1.255
nd098.nd2	00:42:54	516	-1	-1	3	674.29	44.1	0.5	541.44	25.89	1	35.17	376	218	1.246
nd098.nd2	00:42:59	517	-1	-1	3	674.83	44.49	0.5	539.82	26.89	1	35.17	376	218	1.251
nd098.nd2	00:43:04	518	-1	-1	3	675.25	43.47	0.5	539.79	26.31	1	35.17	376	218	1.252
nd098.nd2	00:43:09	519	-1	-1	3	667.7	42.37	0.5	535.19	26.84	1	35.17	376	218	1.249
nd098.nd2	00:43:14	520	-1	-1	3	664.26	43.66	0.5	536.23	27.41	1	35.17	376	218	1.239
nd098.nd2	00:43:19	521	-1	-1	3	663.19	43.34	0.5	538.53	27.95	1	35.17	376	218	1.232
nd098.nd2	00:43:24	522	-1	-1	3	666.29	44.13	0.5	540.17	26.83	1	35.17	376	218	1.234
nd098.nd2	00:43:29	523	-1	-1	3	664.3	42.79	0.5	542.29	27.74	1	35.17	376	218	1.226
nd098.nd2	00:43:34	524	-1	-1	3	664.77	43.29	0.5	542.8	29.18	1	35.17	376	218	1.226
nd098.nd2	00:43:39	525	-1	-1	3	661.92	43.49	0.5	540.11	28.15	1	35.17	376	218	1.226
nd098.nd2	00:43:44	526	-1	-1	3	661.42	41.81	0.5	539.86	27.93	1	35.17	376	218	1.226
nd098.nd2	00:43:49	527	-1	-1	3	661.77	44.36	0.5	537.38	27.62	1	35.17	376	218	1.232
nd098.nd2	00:43:54	528	-1	-1	3	666.75	46.03	0.5	535.08	29	1	35.17	376	218	1.247
nd098.nd2	00:43:59	529	-1	-1	3	668.27	49.15	0.5	533.31	28.07	1	35.17	376	218	1.253
nd098.nd2	00:44:04	530	-1	-1	3	663.15	49.8	0.5	534.18	29.68	1	35.17	376	218	1.242
nd098.nd2	00:44:09	531	-1	-1	3	663.1	48.98	0.5	533.17	29.85	1	35.17	376	218	1.244
nd098.nd2	00:44:14	532	-1	-1	3	663.06	49.9	0.5	532.9	30.54	1	35.17	376	218	1.245
nd098.nd2	00:44:20	533	-1	-1	3	661.46	50.39	0.5	530.83	30.49	1	35.17	376	218	1.246
nd098.nd2	00:44:25	534	-1	-1	3	660.26	48.26	0.5	532.13	29.85	1	35.17	376	218	1.241
nd098.nd2	00:44:30	535	-1	-1	3	664.74	51.82	0.5	534.01	32.02	1	35.17	376	218	1.245
nd098.nd2	00:44:35	536	-1	-1	3	664.18	49.13	0.5	536.55	30.13	1	35.17	376	218	1.238
nd098.nd2	00:44:40	537	-1	-1	3	664.42	49.51	0.5	535.29	31.91	1	35.17	376	218	1.242
nd098.nd2	00:44:44	538	-1	-1	3	664.31	50.89	0.5	535.33	30.27	1	35.17	376	218	1.241
nd098.nd2	00:44:49	539	-1	-1	3	666.26	46.09	0.5	536.25	30.06	1	35.17	376	218	1.243
nd098.nd2	00:44:54	540	-1	-1	3	666.86	48.62	0.5	536.96	29.99	1	35.17	376	218	1.242
nd098.nd2	00:44:59	541	-1	-1	3	669.8	49.28	0.5	535.03	29.08	1	35.17	376	218	1.252
nd098.nd2	00:45:04	542	-1	-1	3	669.94	51.44	0.5	534.26	29.89	1	35.17	376	218	1.254
nd098.nd2	00:45:09	543	-1	-1	3	666.47	46.39	0.5	537.13	29.49	1	35.17	376	218	1.241
nd098.nd2	00:45:14	544	-1	-1	3	668.06	45.78	0.5	535.9	29.59	1	35.17	376	218	1.247
nd098.nd2	00:45:19	545	-1	-1	3	662.74	45.88	0.5	535.99	28.14	1	35.17	376	218	1.237
nd098.nd2	00:45:24	546	-1	-1	3	666.69	44.36	0.5	538.23	29.18	1	35.17	376	218	1.24
nd098.nd2	00:45:29	547	-1	-1	3	665.75	44.3	0.5	542.63	26.99	1	35.17	376	218	1.227
nd098.nd2	00:45:34	548	-1	-1	3	669.08	42.26	0.5	539.44	29.07	1	35.17	376	218	1.242
nd098.nd2	00:45:39	549	-1	-1	3	666.32	46.42	0.5	537.73	31.12	1	35.17	376	218	1.24
nd098.nd2	00:45:44	550	-1	-1	3	663.45	45.39	0.5	538.08	28.11	1	35.17	376	218	1.234
nd098.nd2	00:45:49	551	-1	-1	3	663.91	46.86	0.5	538.46	28.38	1	35.17	376	218	1.234
nd098.nd2	00:45:54	552	-1	-1	3	664.86	45.09	0.5	536.74	30.2	1	35.17	376	218	1.24
nd098.nd2	00:45:59	553	-1	-1	3	663.98	45.8	0.5	533.2	28.78	1	35.17	376	218	1.246
nd098.nd2	00:46:04	554	-1	-1	3	668.45	44.18	0.5	536.56	28.73	1	35.17	376	218	1.247
nd098.nd2	00:46:09	555	-1	-1	3	671.43	47.43	0.5	535.27	29.69	1	35.17	376	218	1.255
nd098.nd2	00:46:14	556	-1	-1	3	674.8	47	0.5	535.36	28.6	1	35.17	376	218	1.261
nd098.nd2	00:46:19	557	-1	-1	3	682.3	46.17	0.5	539.87	29.13	1	35.17	376	218	1.265
nd098.nd2	00:46:24	558	-1	-1	3	682.62	47.37	0.5	538.69	29.99	1	35.17	376	218	1.268
nd098.nd2	00:46:29	559	-1	-1	3	676.46	45.77	0.5	539.44	27.53	1	35.17	376	218	1.255
nd098.nd2	00:46:34	560	-1	-1	3	671	44.1	0.5	538.89	28.53	1	35.17	376	218	1.246
nd098.nd2	00:46:39	561	-1	-1	3	665.17	41.58	0.5	539.63	27.53	1	35.17	376	218	1.233
nd098.nd2	00:46:45	562	-1	-1	3	664.23	43.26	0.5	539.93	29.06	1	35.17	376	218	1.231
nd098.nd2	00:46:50	563	-1	-1	3	663.55	44.78	0.5	541.71	28.25	1	35.17	376	218	1.225
nd098.nd2	00:46:55	564	-1	-1	3	664.55	45.67	0.5	541.12	28.95	1	35.17	376	218	1.229
nd098.nd2	00:47:00	565	-1	-1	3	665.17	46.78	0.5	543.73	29.76	1	35.17	376	218	1.224
nd098.nd2	00:47:05	566	-1	-1	3	664.55	43.03	0.5	542.22	29.36	1	35.17	376	218	1.227
nd098.nd2	00:47:10	567	-1	-1	3	664.44	44.16	0.5	539.37	28.52	1	35.17	376	218	1.233
nd098.nd2	00:47:15	568	-1	-1	3	667.05	42.83	0.5	537.85	28.07	1	35.17	376	218	1.241
nd098.nd2	00:47:20	569	-1	-1	3	665.71	43.18	0.5	534.77	27.27	1	35.17	376	218	1.246
nd098.nd2	00:47:25	570	-1	-1	3	670.33	43.3	0.5	535.45	26.61	1	35.17	376	218	1.253
nd098.nd2	00:47:30	571	-1	-1	3	671.04	40.92	0.5	535.97	27.47	1	35.17	376	218	1.253
nd098.nd2	00:47:34	572	-1	-1	3	671.94	44.42	0.5	534.56	27.22	1	35.17	376	218	1.258
nd098.nd2	00:47:40	573	-1	-1	3	672.19	43.29	0.5	532.01	26.86	1	35.17	376	218	1.264
nd098.nd2	00:47:44	574	-1	-1	3	671.13	44.12	0.5	533.62	26.41	1	35.17	376	218	1.259
nd098.nd2	00:47:49	575	-1	-1	3	670.32	43.85	0.5	529.53	27.53	1	35.17	376	218	1.267
nd098.nd2	00:47:54	576	-1	-1	3	675.77	43.96	0.5	529.41	26.29	1	35.17	376	218	1.277
nd098.nd2	00:47:59	577	-1	-1	3	671.98	46.11	0.5	530.48	27.02	1	35.17	376	218	1.267
nd098.nd2	00:48:04	578	-1	-1	3	671.92	44.05	0.5	530.92	26.71	1	35.17	376	218	1.266
nd098.nd2	00:48:09	579	-1	-1	3	671.88	44.11	0.5	530.03	27.48	1	35.17	376	218	1.268
nd098.nd2	00:48:14	580	-1	-1	3	677.4	43.65	0.5	530.42	25.41	1	35.17	376	218	1.278
nd098.nd2	00:48:19	581	-1	-1	3	676.45	44.33	0.5	532.41	26.3	1	35.17	376	218	1.272
nd098.nd2	00:48:24	582	-1	-1	3	674.42	43.35	0.5	531.6	26.37	1	35.17	376	218	1.269
nd098.nd2	00:48:29	583	-1	-1	3	675.35	40.62	0.5	533.22	26.64	1	35.17	376	218	1.268
nd098.nd2	00:48:34	584	-1	-1	3	678.02	43.71	0.5	532.28	24.07	1	35.17	376	218	1.274
nd098.nd2	00:48:39	585	-1	-1	3	678.24	41.2	0.5	532.66	25.9	1	35.17	376	218	1.274
nd098.nd2	00:48:44	586	-1	-1	3	674.84	38.63	0.5	536.2	25.53	1	35.17	376	218	1.26
nd098.nd2	00:48:50	587	-1	-1	3	677.23	37.75	0.5	532.94	26.71	1	35.17	376	218	1.272
nd098.nd2	00:48:55	588	-1	-1	3	675.05	39.35	0.5	536.02	26	1	35.17	376	218	1.261
nd098.nd2	00:49:00	589	-1	-1	3	682.06	43.76	0.5	535.11	27.33	1	35.17	376	218	1.276
nd098.nd2	00:49:05	590	-1	-1	3	682.75	42.11	0.5	528.26	25.26	1	35.17	376	218	1.293
nd098.nd2	00:49:09	591	-1	-1	3	685.02	43.99	0.5	525.28	26.45	1	35.17	376	218	1.305
nd098.nd2	00:49:15	592	-1	-1	3	691.17	45.64	0.5	524.31	25.44	1	35.17	376	218	1.319
nd098.nd2	00:49:20	593	-1	-1	3	688.15	46.05	0.5	523.49	25.61	1	35.17	376	218	1.315
nd098.nd2	00:49:25	594	-1	-1	3	685.59	45.36	0.5	523.89	25.85	1	35.17	376	218	1.309
nd098.nd2	00:49:30	595	-1	-1	3	685.17	47.55	0.5	520.86	25.06	1	35.17	376	218	1.316
nd098.nd2	00:49:35	596	-1	-1	3	685.33	48.2	0.5	521.35	26.92	1	35.17	376	218	1.315
nd098.nd2	00:49:40	597	-1	-1	3	678.09	48.57	0.5	524.89	25.55	1	35.17	376	218	1.292
nd098.nd2	00:49:45	598	-1	-1	3	678.9	47.59	0.5	526.23	26.03	1	35.17	376	218	1.291
nd098.nd2	00:49:50	599	-1	-1	3	672.6	49.09	0.5	528.5	28.6	1	35.17	376	218	1.273
nd098.nd2	00:49:55	600	-1	-1	3	671.15	45.92	0.5	527.36	28.45	1	35.17	376	218	1.274
nd098.nd2	00:50:00	601	-1	-1	3	675.78	47.13	0.5	530.31	26.93	1	35.17	376	218	1.275
nd098.nd2	00:50:05	602	-1	-1	3	678.88	47.09	0.5	531.62	25.55	1	35.17	376	218	1.278
nd098.nd2	00:50:10	603	-1	-1	3	677.76	43.4	0.5	534.68	25.88	1	35.17	376	218	1.268
nd098.nd2	00:50:15	604	-1	-1	3	679.37	45.93	0.5	534.2	27	1	35.17	376	218	1.273
nd098.nd2	00:50:20	605	-1	-1	3	679.1	43.09	0.5	532.35	26.05	1	35.17	376	218	1.276
nd098.nd2	00:50:25	606	-1	-1	3	681.73	45.49	0.5	531.58	26.65	1	35.17	376	218	1.283
nd098.nd2	00:50:29	607	-1	-1	3	683.62	47.85	0.5	529.47	26.58	1	35.17	376	218	1.291
nd098.nd2	00:50:34	608	-1	-1	3	681.54	50.17	0.5	527.96	27.15	1	35.17	376	218	1.291
nd098.nd2	00:50:39	609	-1	-1	3	680.84	52.05	0.5	526.24	30.58	1	35.17	376	218	1.294
nd098.nd2	00:50:44	610	-1	-1	3	682.01	49.49	0.5	527.02	28.43	1	35.17	376	218	1.295
nd098.nd2	00:50:49	611	-1	-1	3	682.05	51.62	0.5	529.6	30.79	1	35.17	376	218	1.288
nd098.nd2	00:50:54	612	-1	-1	3	677.19	50.11	0.5	531.3	28.36	1	35.17	376	218	1.275
nd098.nd2	00:50:59	613	-1	-1	3	678.58	49.92	0.5	531.04	29	1	35.17	376	218	1.278
nd098.nd2	00:51:04	614	-1	-1	3	675.83	52.13	0.5	534.4	30.5	1	35.17	376	218	1.265
nd098.nd2	00:51:09	615	-1	-1	3	672.33	54.33	0.5	534.05	29.58	1	35.17	376	218	1.259
nd098.nd2	00:51:14	616	-1	-1	3	671.22	53.73	0.5	537.51	29.88	1	35.17	376	218	1.249
nd098.nd2	00:51:19	617	-1	-1	3	668.55	57.2	0.5	538.65	33.49	1	35.17	376	218	1.241
nd098.nd2	00:51:24	618	-1	-1	3	665.45	54.3	0.5	541.48	32.05	1	35.17	376	218	1.229
nd098.nd2	00:51:29	619	-1	-1	3	665.04	55.55	0.5	541.9	31.83	1	35.17	376	218	1.227
nd098.nd2	00:51:34	620	-1	-1	3	665.75	52.73	0.5	543.19	31.77	1	35.17	376	218	1.226
nd098.nd2	00:51:39	621	-1	-1	3	664.88	48.95	0.5	541.59	32.02	1	35.17	376	218	1.228
nd098.nd2	00:51:45	622	-1	-1	3	660.93	48.53	0.5	542.33	30.47	1	35.17	376	218	1.219
nd098.nd2	00:51:49	623	-1	-1	3	661.01	47.93	0.5	538.92	31.37	1	35.17	376	218	1.227
nd098.nd2	00:51:54	624	-1	-1	3	664.88	49.83	0.5	539.55	29.51	1	35.17	376	218	1.232
nd098.nd2	00:52:00	625	-1	-1	3	667.47	50.45	0.5	536.27	29.56	1	35.17	376	218	1.245
nd098.nd2	00:52:04	626	-1	-1	3	669.2	49.03	0.5	534.26	29.4	1	35.17	376	218	1.253
nd098.nd2	00:52:09	627	-1	-1	3	667.14	51.8	0.5	534.54	30.81	1	35.17	376	218	1.248
nd098.nd2	00:52:14	628	-1	-1	3	665.21	52.17	0.5	536.31	30.54	1	35.17	376	218	1.24
nd098.nd2	00:52:19	629	-1	-1	3	666.54	50.73	0.5	536.15	29.76	1	35.17	376	218	1.243
nd098.nd2	00:52:24	630	-1	-1	3	670.53	50.51	0.5	537.43	30.71	1	35.17	376	218	1.248
nd098.nd2	00:52:29	631	-1	-1	3	667.39	55.05	0.5	539.98	30.56	1	35.17	376	218	1.236
nd098.nd2	00:52:34	632	-1	-1	3	669.59	53.94	0.5	539.68	30.39	1	35.17	376	218	1.241
nd098.nd2	00:52:39	633	-1	-1	3	665.47	57.55	0.5	540.59	34.16	1	35.17	376	218	1.231
nd098.nd2	00:52:44	634	-1	-1	3	666.45	52.89	0.5	545.32	34.84	1	35.17	376	218	1.223
nd098.nd2	00:52:49	635	-1	-1	3	669.51	54	0.5	544.18	32.66	1	35.17	376	218	1.23
nd098.nd2	00:52:55	636	-1	-1	3	665.52	53.08	0.5	544.17	32.47	1	35.17	376	218	1.223
nd098.nd2	00:53:00	637	-1	-1	3	669.16	54.22	0.5	542.43	32.51	1	35.17	376	218	1.234
nd098.nd2	00:53:05	638	-1	-1	3	667.32	51.92	0.5	541.01	31.31	1	35.17	376	218	1.234
nd098.nd2	00:53:10	639	-1	-1	3	668.15	51.67	0.5	540.63	32.5	1	35.17	376	218	1.236
nd098.nd2	00:53:15	640	-1	-1	3	665.8	53.75	0.5	540.99	33.46	1	35.17	376	218	1.231
nd098.nd2	00:53:20	641	-1	-1	3	663.57	52.1	0.5	541.26	32.23	1	35.17	376	218	1.226
nd098.nd2	00:53:25	642	-1	-1	3	666.46	52.77	0.5	539.83	30.96	1	35.17	376	218	1.235
nd098.nd2	00:53:30	643	-1	-1	3	663.23	51.5	0.5	539.42	31.11	1	35.17	376	218	1.23
nd098.nd2	00:53:35	644	-1	-1	3	659.64	49.85	0.5	542.63	31.86	1	35.17	376	218	1.216
nd098.nd2	00:53:40	645	-1	-1	3	660.5	49.37	0.5	543.69	32.93	1	35.17	376	218	1.215
nd098.nd2	00:53:45	646	-1	-1	3	662.98	50.19	0.5	543.78	33.07	1	35.17	376	218	1.22
nd098.nd2	00:53:50	647	-1	-1	3	664.72	50.78	0.5	545.29	30.86	1	35.17	376	218	1.219
nd098.nd2	00:53:55	648	-1	-1	3	663.28	53.15	0.5	545.77	32.77	1	35.17	376	218	1.216
nd098.nd2	00:54:00	649	-1	-1	3	661.76	50.83	0.5	544.99	33.98	1	35.17	376	218	1.215
nd098.nd2	00:54:05	650	-1	-1	3	663.14	52.79	0.5	545.16	33.28	1	35.17	376	218	1.216
nd098.nd2	00:54:09	651	-1	-1	3	664.93	56.72	0.5	546.72	34.55	1	35.17	376	218	1.216
nd098.nd2	00:54:14	652	-1	-1	3	659.02	54.5	0.5	549.8	33.55	1	35.17	376	218	1.199
nd098.nd2	00:54:19	653	-1	-1	3	658.02	53.74	0.5	548.89	34.57	1	35.17	376	218	1.199
nd098.nd2	00:54:24	654	-1	-1	3	660.66	50.99	0.5	546.29	33.4	1	35.17	376	218	1.21
nd098.nd2	00:54:29	655	-1	-1	3	657.43	48.14	0.5	543.86	33	1	35.17	376	218	1.21
nd098.nd2	00:54:34	656	-1	-1	3	658.34	45.81	0.5	542.42	29.96	1	35.17	376	218	1.214
nd098.nd2	00:54:39	657	-1	-1	3	660.43	46.94	0.5	541.91	27.92	1	35.17	376	218	1.219
nd098.nd2	00:54:44	658	-1	-1	3	661.28	46.07	0.5	543.74	28.02	1	35.17	376	218	1.217
nd098.nd2	00:54:49	659	-1	-1	3	661.89	43.79	0.5	544.04	26.64	1	35.17	376	218	1.217
nd098.nd2	00:54:54	660	-1	-1	3	662.78	40.59	0.5	545.4	28.88	1	35.17	376	218	1.216
nd098.nd2	00:54:59	661	-1	-1	3	660.83	44.22	0.5	544.98	27.28	1	35.17	376	218	1.213
nd098.nd2	00:55:04	662	-1	-1	3	660.44	41.82	0.5	548.69	26.67	1	35.17	376	218	1.205
nd098.nd2	00:55:09	663	-1	-1	3	661.26	39.81	0.5	546.82	27.65	1	35.17	376	218	1.21
nd098.nd2	00:55:14	664	-1	-1	3	663.61	39.14	0.5	548.79	27.52	1	35.17	376	218	1.21
nd098.nd2	00:55:19	665	-1	-1	3	666	40.83	0.5	546.35	28.83	1	35.17	376	218	1.22
nd098.nd2	00:55:24	666	-1	-1	3	665.7	42.23	0.5	545.66	28.25	1	35.17	376	218	1.221
nd098.nd2	00:55:29	667	-1	-1	3	658.61	42.39	0.5	546.54	27.65	1	35.17	376	218	1.206
nd098.nd2	00:55:34	668	-1	-1	3	661.88	43.12	0.5	548.02	30.49	1	35.17	376	218	1.209
nd098.nd2	00:55:39	669	-1	-1	3	665.01	43.3	0.5	549.26	28.89	1	35.17	376	218	1.212
nd098.nd2	00:55:44	670	-1	-1	3	664.92	42.39	0.5	552.02	30.95	1	35.17	376	218	1.206
nd098.nd2	00:55:50	671	-1	-1	3	663.81	43.09	0.5	552.19	30.27	1	35.17	376	218	1.203
nd098.nd2	00:55:54	672	-1	-1	3	662.35	46.21	0.5	551.91	32.23	1	35.17	376	218	1.201
nd098.nd2	00:55:59	673	-1	-1	3	665.36	47.7	0.5	551.34	33.22	1	35.17	376	218	1.208
nd098.nd2	00:56:05	674	-1	-1	3	663.87	45.92	0.5	552.72	31.59	1	35.17	376	218	1.202
nd098.nd2	00:56:09	675	-1	-1	3	662.86	50.96	0.5	551.27	34.09	1	35.17	376	218	1.203
nd098.nd2	00:56:14	676	-1	-1	3	659.38	52.1	0.5	550.82	34.35	1	35.17	376	218	1.197
nd098.nd2	00:56:19	677	-1	-1	3	657.91	54.6	0.5	550.09	34.32	1	35.17	376	218	1.196
nd098.nd2	00:56:24	678	-1	-1	3	653.8	54.32	0.5	549.7	34.72	1	35.17	376	218	1.19
nd098.nd2	00:56:29	679	-1	-1	3	657.71	55.02	0.5	549.5	35.64	1	35.17	376	218	1.197
nd098.nd2	00:56:34	680	-1	-1	3	652.44	53.71	0.5	549.01	35.35	1	35.17	376	218	1.189
nd098.nd2	00:56:39	681	-1	-1	3	656.18	54.89	0.5	548.43	34.01	1	35.17	376	218	1.197
nd098.nd2	00:56:44	682	-1	-1	3	653.72	53.06	0.5	550.41	37.22	1	35.17	376	218	1.188
nd098.nd2	00:56:49	683	-1	-1	3	655.1	50.38	0.5	550.9	35.57	1	35.17	376	218	1.19
nd098.nd2	00:56:54	684	-1	-1	3	652.89	48.58	0.5	552.25	33.65	1	35.17	376	218	1.183
nd098.nd2	00:56:59	685	-1	-1	3	649	44.57	0.5	554.38	32.6	1	35.17	376	218	1.172
nd098.nd2	00:57:04	686	-1	-1	3	653.08	43.81	0.5	554.55	31.3	1	35.17	376	218	1.179
nd098.nd2	00:57:09	687	-1	-1	3	652.78	40.61	0.5	557.17	30.05	1	35.17	376	218	1.172
nd098.nd2	00:57:15	688	-1	-1	3	654.06	42.74	0.5	556.57	31.96	1	35.17	376	218	1.177
nd098.nd2	00:57:19	689	-1	-1	3	649.59	41.75	0.5	556.28	29.82	1	35.17	376	218	1.169
nd098.nd2	00:57:24	690	-1	-1	3	649.31	38.12	0.5	557.15	30.31	1	35.17	376	218	1.167
nd098.nd2	00:57:29	691	-1	-1	3	646.26	40.34	0.5	557.25	28.22	1	35.17	376	218	1.161
nd098.nd2	00:57:34	692	-1	-1	3	645.2	39.64	0.5	556.29	29.18	1	35.17	376	218	1.161
nd098.nd2	00:57:40	693	-1	-1	3	645.35	38.74	0.5	558.4	29.47	1	35.17	376	218	1.157
nd098.nd2	00:57:45	694	-1	-1	3	643.68	37.36	0.5	560.42	28.44	1	35.17	376	218	1.15
nd098.nd2	00:57:50	695	-1	-1	3	645.33	35.97	0.5	557.92	28.55	1	35.17	376	218	1.158
nd098.nd2	00:57:55	696	-1	-1	3	644.99	39.95	0.5	559.12	27.68	1	35.17	376	218	1.155
nd098.nd2	00:58:00	697	-1	-1	3	644.05	37.25	0.5	556.73	27.77	1	35.17	376	218	1.158
nd098.nd2	00:58:05	698	-1	-1	3	644.43	38.37	0.5	555.9	28.27	1	35.17	376	218	1.16
nd098.nd2	00:58:10	699	-1	-1	3	645.37	39.28	0.5	561.35	30.49	1	35.17	376	218	1.151
nd098.nd2	00:58:15	700	-1	-1	3	646.84	38.07	0.5	562.84	30.37	1	35.17	376	218	1.151
nd098.nd2	00:58:20	701	-1	-1	3	645.19	40.55	0.5	564.39	31.04	1	35.17	376	218	1.144
nd098.nd2	00:58:25	702	-1	-1	3	643.21	40.41	0.5	562.97	31.53	1	35.17	376	218	1.144
nd098.nd2	00:58:30	703	-1	-1	3	642.92	42.9	0.5	564.11	32.71	1	35.17	376	218	1.141
nd098.nd2	00:58:35	704	-1	-1	3	642.38	42.91	0.5	563.89	32.63	1	35.17	376	218	1.14
nd098.nd2	00:58:40	705	-1	-1	3	643.35	43.75	0.5	564.53	32.86	1	35.17	376	218	1.141
nd098.nd2	00:58:45	706	-1	-1	3	639.55	43.18	0.5	564.42	36.11	1	35.17	376	218	1.134
nd098.nd2	00:58:50	707	-1	-1	3	637.08	46.18	0.5	565.41	35.59	1	35.17	376	218	1.127
nd098.nd2	00:58:55	708	-1	-1	3	632.43	47.9	0.5	562.71	36.75	1	35.17	376	218	1.125
nd098.nd2	00:59:00	709	-1	-1	3	630.31	46.98	0.5	562.99	37.32	1	35.17	376	218	1.121
nd098.nd2	00:59:05	710	-1	-1	3	633.34	47.95	0.5	559.73	35.69	1	35.17	376	218	1.132
nd098.nd2	00:59:10	711	-1	-1	3	629.82	44.98	0.5	557.15	35.33	1	35.17	376	218	1.131
nd098.nd2	00:59:15	712	-1	-1	3	623.6	44.84	0.5	560.49	37.21	1	35.17	376	218	1.114
nd098.nd2	00:59:20	713	-1	-1	3	624.73	45.99	0.5	560.44	37.26	1	35.17	376	218	1.116
nd098.nd2	00:59:25	714	-1	-1	3	622.97	44.52	0.5	560.16	37.53	1	35.17	376	218	1.113
nd098.nd2	00:59:30	715	-1	-1	3	623.71	44.28	0.5	560.02	36.68	1	35.17	376	218	1.115
nd098.nd2	00:59:35	716	-1	-1	3	623.2	43.69	0.5	560.1	38.6	1	35.17	376	218	1.114
nd098.nd2	00:59:40	717	-1	-1	3	622.86	43.14	0.5	561.77	35.04	1	35.17	376	218	1.11
nd098.nd2	00:59:45	718	-1	-1	3	620.4	43.4	0.5	562.16	35.95	1	35.17	376	218	1.105
nd098.nd2	00:59:50	719	-1	-1	3	619.71	43.99	0.5	560.83	36.04	1	35.17	376	218	1.106
nd098.nd2	00:59:55	720	-1	-1	3	620.26	43.56	0.5	560.88	36.62	1	35.17	376	218	1.107
nd098.nd2	01:00:00	721	-1	-1	3	620.37	45.09	0.5	559.88	36.2	1	35.17	376	218	1.109
nd098.nd2	01:00:05	722	-1	-1	3	620.61	42.47	0.5	562.19	36.13	1	35.17	376	218	1.105
nd098.nd2	01:00:10	723	-1	-1	3	616.26	44.29	0.5	563.19	35.6	1	35.17	376	218	1.095
nd098.nd2	01:00:15	724	-1	-1	3	615.87	41.62	0.5	561.55	34.13	1	35.17	376	218	1.098
nd098.nd2	01:00:20	725	-1	-1	3	617.85	44.04	0.5	562.06	35.64	1	35.17	376	218	1.1
nd098.nd2	01:00:25	726	-1	-1	3	618.3	43.3	0.5	563.62	36.8	1	35.17	376	218	1.098
nd098.nd2	01:00:30	727	-1	-1	3	616.13	41.4	0.5	564.36	35.24	1	35.17	376	218	1.093
nd098.nd2	01:00:35	728	-1	-1	3	617.58	42.66	0.5	564.71	35.7	1	35.17	376	218	1.095
nd098.nd2	01:00:40	729	-1	-1	3	618.97	39.41	0.5	564.83	35.93	1	35.17	376	218	1.097
nd098.nd2	01:00:45	730	-1	-1	3	614.95	41.33	0.5	567.45	33.49	1	35.17	376	218	1.085
nd098.nd2	01:00:50	731	-1	-1	3	615.83	39.63	0.5	567.59	35.67	1	35.17	376	218	1.086
nd098.nd2	01:00:55	732	-1	-1	3	617.86	42.2	0.5	568.52	35.87	1	35.17	376	218	1.088
nd098.nd2	01:00:59	733	-1	-1	3	615.34	41.45	0.5	572.05	38.27	1	35.17	376	218	1.077
nd098.nd2	01:01:05	734	-1	-1	3	617.57	42.2	0.5	570.36	40.03	1	35.17	376	218	1.085
nd098.nd2	01:01:10	735	-1	-1	3	612.06	42.07	0.5	571.05	38.67	1	35.17	376	218	1.073
nd098.nd2	01:01:14	736	-1	-1	3	616.03	44.18	0.5	569.36	34.83	1	35.17	376	218	1.083
nd098.nd2	01:01:19	737	-1	-1	3	615.35	39.52	0.5	572.72	34.78	1	35.17	376	218	1.075
nd098.nd2	01:01:24	738	-1	-1	3	617.26	39.33	0.5	573.11	35.11	1	35.17	376	218	1.078
nd098.nd2	01:01:29	739	-1	-1	3	615.94	37.8	0.5	571.92	33.96	1	35.17	376	218	1.078
nd098.nd2	01:01:34	740	-1	-1	3	616.14	34.27	0.5	575.11	31.72	1	35.17	376	218	1.073
nd098.nd2	01:01:40	741	-1	-1	3	618.69	34.82	0.5	576.17	32.83	1	35.17	376	218	1.075
nd098.nd2	01:01:44	742	-1	-1	3	618.28	34.98	0.5	576.96	31.98	1	35.17	376	218	1.073
nd098.nd2	01:01:50	743	-1	-1	3	617.14	31.95	0.5	577.19	30.38	1	35.17	376	218	1.071
nd098.nd2	01:01:54	744	-1	-1	3	618.47	32.98	0.5	580.3	30.67	1	35.17	376	218	1.067
nd098.nd2	01:01:59	745	-1	-1	3	618.02	34.23	0.5	577.83	29.64	1	35.17	376	218	1.071
nd098.nd2	01:02:04	746	-1	-1	3	618.03	33.02	0.5	582.3	32.21	1	35.17	376	218	1.063
nd098.nd2	01:02:09	747	-1	-1	3	618.59	33.13	0.5	583.97	29.79	1	35.17	376	218	1.061
nd098.nd2	01:02:15	748	-1	-1	3	618.37	33.07	0.5	586.62	32.2	1	35.17	376	218	1.056
nd098.nd2	01:02:19	749	-1	-1	3	616.35	33.49	0.5	586.33	31.09	1	35.17	376	218	1.053
nd098.nd2	01:02:24	750	-1	-1	3	618.46	33.6	0.5	586.3	31.42	1	35.17	376	218	1.056
nd098.nd2	01:02:29	751	-1	-1	3	619.79	34.54	0.5	589.14	29	1	35.17	376	218	1.053
nd098.nd2	01:02:34	752	-1	-1	3	619.89	34.06	0.5	590.76	30.77	1	35.17	376	218	1.051
nd098.nd2	01:02:39	753	-1	-1	3	622.86	32.03	0.5	593.77	32.03	1	35.17	376	218	1.051
nd098.nd2	01:02:44	754	-1	-1	3	623.88	35.67	0.5	593.49	33.23	1	35.17	376	218	1.052
nd098.nd2	01:02:49	755	-1	-1	3	625.48	35.38	0.5	594.69	34.93	1	35.17	376	218	1.054
nd098.nd2	01:02:54	756	-1	-1	3	629.48	36.33	0.5	597.65	33.95	1	35.17	376	218	1.055
nd098.nd2	01:02:59	757	-1	-1	3	627.13	36	0.5	598.18	32.69	1	35.17	376	218	1.05
nd098.nd2	01:03:04	758	-1	-1	3	627.53	36.23	0.5	598.65	34.01	1	35.17	376	218	1.05
nd098.nd2	01:03:09	759	-1	-1	3	631.06	38.03	0.5	601.44	34.42	1	35.17	376	218	1.051
nd098.nd2	01:03:15	760	-1	-1	3	635.1	38.58	0.5	604.35	35.17	1	35.17	376	218	1.052
nd098.nd2	01:03:19	761	-1	-1	3	634.31	36.95	0.5	605.89	35.22	1	35.17	376	218	1.048
nd098.nd2	01:03:24	762	-1	-1	3	637.77	37.81	0.5	609.04	35.52	1	35.17	376	218	1.048
nd098.nd2	01:03:30	763	-1	-1	3	638.05	39.11	0.5	609.63	37.8	1	35.17	376	218	1.048
nd098.nd2	01:03:34	764	-1	-1	3	636.19	40.4	0.5	612.8	38.1	1	35.17	376	218	1.04
nd098.nd2	01:03:40	765	-1	-1	3	637.98	39.14	0.5	614.06	37.32	1	35.17	376	218	1.04
nd098.nd2	01:03:45	766	-1	-1	3	637.66	38.73	0.5	611.88	38.18	1	35.17	376	218	1.044
nd098.nd2	01:03:50	767	-1	-1	3	640.03	39.93	0.5	614.47	39.68	1	35.17	376	218	1.043
nd098.nd2	01:03:54	768	-1	-1	3	640.25	39.28	0.5	617.57	38.89	1	35.17	376	218	1.038
nd098.nd2	01:03:59	769	-1	-1	3	640.28	40.37	0.5	617.84	39.28	1	35.17	376	218	1.038
nd098.nd2	01:04:04	770	-1	-1	3	644.76	37.94	0.5	618.36	36.81	1	35.17	376	218	1.044
nd098.nd2	01:04:09	771	-1	-1	3	644.05	38.38	0.5	622.08	36.1	1	35.17	376	218	1.037
nd098.nd2	01:04:14	772	-1	-1	3	645.07	41.05	0.5	619.94	38.96	1	35.17	376	218	1.042
nd098.nd2	01:04:19	773	-1	-1	3	641.75	40.1	0.5	623.14	38.11	1	35.17	376	218	1.031
nd098.nd2	01:04:24	774	-1	-1	3	644.99	40.18	0.5	620.79	38.84	1	35.17	376	218	1.041
nd098.nd2	01:04:30	775	-1	-1	3	645.78	41.27	0.5	623.55	37.61	1	35.17	376	218	1.037
nd098.nd2	01:04:35	776	-1	-1	3	650.04	40.53	0.5	622.53	38.81	1	35.17	376	218	1.046
nd098.nd2	01:04:40	777	-1	-1	3	650.34	40.63	0.5	625.2	39.5	1	35.17	376	218	1.042
nd098.nd2	01:04:45	778	-1	-1	3	649.8	43.76	0.5	624.16	39.8	1	35.17	376	218	1.043
nd098.nd2	01:04:50	779	-1	-1	3	651.33	44.05	0.5	624.72	40.13	1	35.17	376	218	1.044
nd098.nd2	01:04:55	780	-1	-1	3	651.16	42.13	0.5	623.43	39.96	1	35.17	376	218	1.046
nd098.nd2	01:05:00	781	-1	-1	3	650.23	43.19	0.5	628.48	40.98	1	35.17	376	218	1.036
nd098.nd2	01:05:05	782	-1	-1	3	650.89	41.97	0.5	626.47	41.53	1	35.17	376	218	1.041
nd098.nd2	01:05:10	783	-1	-1	3	648.6	44.7	0.5	624.77	39.31	1	35.17	376	218	1.039
nd098.nd2	01:05:15	784	-1	-1	3	649.54	46.01	0.5	623.65	39.45	1	35.17	376	218	1.043
nd098.nd2	01:05:20	785	-1	-1	3	649.59	43.8	0.5	625.33	40.34	1	35.17	376	218	1.04
nd098.nd2	01:05:25	786	-1	-1	3	651.12	45.91	0.5	622.45	40.54	1	35.17	376	218	1.047
nd098.nd2	01:05:30	787	-1	-1	3	652.32	46.16	0.5	622.67	41.63	1	35.17	376	218	1.049
nd098.nd2	01:05:35	788	-1	-1	3	657.48	44.98	0.5	628.29	41.99	1	35.17	376	218	1.048
nd098.nd2	01:05:40	789	-1	-1	3	657.54	44.32	0.5	628.29	39.16	1	35.17	376	218	1.048
nd098.nd2	01:05:45	790	-1	-1	3	659.37	44.84	0.5	629.28	40.05	1	35.17	376	218	1.049
nd098.nd2	01:05:50	791	-1	-1	3	661.25	43.02	0.5	630.07	39.9	1	35.17	376	218	1.051
nd098.nd2	01:05:55	792	-1	-1	3	659.85	46.7	0.5	629.34	41.69	1	35.17	376	218	1.05
nd098.nd2	01:06:00	793	-1	-1	3	664.39	43.74	0.5	626.16	41.11	1	35.17	376	218	1.062
nd098.nd2	01:06:04	794	-1	-1	3	663.87	45.56	0.5	629.56	39.71	1	35.17	376	218	1.056
nd098.nd2	01:06:09	795	-1	-1	3	666.1	44.02	0.5	627.77	39.48	1	35.17	376	218	1.062
nd098.nd2	01:06:14	796	-1	-1	3	664.53	42.49	0.5	625.4	39.27	1	35.17	376	218	1.064
nd098.nd2	01:06:19	797	-1	-1	3	663.82	42.25	0.5	629.56	39.22	1	35.17	376	218	1.056
nd098.nd2	01:06:25	798	-1	-1	3	663.23	43.46	0.5	626.94	38.35	1	35.17	376	218	1.059
nd098.nd2	01:06:29	799	-1	-1	3	660.32	44.87	0.5	624.8	39.63	1	35.17	376	218	1.058
nd098.nd2	01:06:34	800	-1	-1	3	660.64	46.06	0.5	626.37	39.03	1	35.17	376	218	1.056
nd098.nd2	01:06:39	801	-1	-1	3	660.32	42.87	0.5	625.07	39.44	1	35.17	376	218	1.058
nd098.nd2	01:06:44	802	-1	-1	3	659.76	42.98	0.5	625.5	39.29	1	35.17	376	218	1.056
nd098.nd2	01:06:49	803	-1	-1	3	661.09	46.1	0.5	626.38	39.15	1	35.17	376	218	1.056
nd098.nd2	01:06:54	804	-1	-1	3	652.9	40.48	0.5	622.56	40	1	35.17	376	218	1.051
nd098.nd2	01:06:59	805	-1	-1	3	651.65	43.1	0.5	620.53	41.33	1	35.17	376	218	1.052
nd098.nd2	01:07:05	806	-1	-1	3	653.46	45.69	0.5	620.64	40.6	1	35.17	376	218	1.054
nd098.nd2	01:07:09	807	-1	-1	3	652.79	46.01	0.5	621.74	40.47	1	35.17	376	218	1.051
nd098.nd2	01:07:15	808	-1	-1	3	654.32	44.87	0.5	621.93	40.36	1	35.17	376	218	1.053
nd098.nd2	01:07:20	809	-1	-1	3	651.99	45.82	0.5	619.75	42.57	1	35.17	376	218	1.054
nd098.nd2	01:07:24	810	-1	-1	3	653.2	47.2	0.5	622.59	42.14	1	35.17	376	218	1.05
nd098.nd2	01:07:30	811	-1	-1	3	654.65	47.33	0.5	620.88	41.36	1	35.17	376	218	1.056
nd098.nd2	01:07:34	812	-1	-1	3	651.22	45.24	0.5	618.86	42.38	1	35.17	376	218	1.054
nd098.nd2	01:07:39	813	-1	-1	3	649.76	45.02	0.5	620.62	42.7	1	35.17	376	218	1.048
nd098.nd2	01:07:45	814	-1	-1	3	653.21	46.81	0.5	618.45	42.89	1	35.17	376	218	1.058
nd098.nd2	01:07:49	815	-1	-1	3	652.98	47.66	0.5	619.03	42.69	1	35.17	376	218	1.056
nd098.nd2	01:07:54	816	-1	-1	3	650.12	45.14	0.5	616.79	39.65	1	35.17	376	218	1.055
nd098.nd2	01:07:59	817	-1	-1	3	651.86	43.98	0.5	616.67	39.76	1	35.17	376	218	1.058
nd098.nd2	01:08:04	818	-1	-1	3	651.51	46.81	0.5	619.62	40.31	1	35.17	376	218	1.053
nd098.nd2	01:08:09	819	-1	-1	3	651.09	43.24	0.5	616.65	39.61	1	35.17	376	218	1.057
nd098.nd2	01:08:14	820	-1	-1	3	648.71	44.17	0.5	617.27	39.93	1	35.17	376	218	1.052
nd098.nd2	01:08:19	821	-1	-1	3	647.38	45.56	0.5	619.21	40.52	1	35.17	376	218	1.047
nd098.nd2	01:08:24	822	-1	-1	3	649.17	43.73	0.5	615.33	39.31	1	35.17	376	218	1.056
nd098.nd2	01:08:30	823	-1	-1	3	647.16	43.06	0.5	613.14	38	1	35.17	376	218	1.056
nd098.nd2	01:08:35	824	-1	-1	3	644.75	45.06	0.5	617.71	38.51	1	35.17	376	218	1.045
nd098.nd2	01:08:40	825	-1	-1	3	646.03	42.87	0.5	613.74	39.81	1	35.17	376	218	1.054
nd098.nd2	01:08:45	826	-1	-1	3	640.52	42.43	0.5	615.61	39.9	1	35.17	376	218	1.042
nd098.nd2	01:08:50	827	-1	-1	3	644.75	45.38	0.5	613.19	39.65	1	35.17	376	218	1.053
nd098.nd2	01:08:55	828	-1	-1	3	643.92	44.61	0.5	613.49	38.79	1	35.17	376	218	1.051
nd098.nd2	01:09:00	829	-1	-1	3	646.7	44.14	0.5	611.88	39.52	1	35.17	376	218	1.058
nd098.nd2	01:09:05	830	-1	-1	3	643.63	44.17	0.5	612.26	37.46	1	35.17	376	218	1.052
nd098.nd2	01:09:10	831	-1	-1	3	644.23	43.41	0.5	610.65	37.57	1	35.17	376	218	1.056
nd098.nd2	01:09:15	832	-1	-1	3	639.67	41.08	0.5	606.45	38.43	1	35.17	376	218	1.056
nd098.nd2	01:09:20	833	-1	-1	3	644.27	43.73	0.5	606.64	38.1	1	35.17	376	218	1.063
nd098.nd2	01:09:24	834	-1	-1	3	641.13	42.25	0.5	607.05	38.49	1	35.17	376	218	1.058
nd098.nd2	01:09:29	835	-1	-1	3	636.92	43.58	0.5	609.2	37.8	1	35.17	376	218	1.046
nd098.nd2	01:09:34	836	-1	-1	3	639.91	42.33	0.5	606.4	38.39	1	35.17	376	218	1.057
nd098.nd2	01:09:39	837	-1	-1	3	641.34	43.87	0.5	606.11	36.93	1	35.17	376	218	1.059
nd098.nd2	01:09:44	838	-1	-1	3	638.46	42.98	0.5	607.18	37.47	1	35.17	376	218	1.053
nd098.nd2	01:09:49	839	-1	-1	3	639.35	43.29	0.5	607.64	39.39	1	35.17	376	218	1.053
nd098.nd2	01:09:54	840	-1	-1	3	637.32	41.44	0.5	605.18	38.42	1	35.17	376	218	1.055
nd098.nd2	01:09:59	841	-1	-1	3	637.89	43.81	0.5	605.59	39.23	1	35.17	376	218	1.055
nd098.nd2	01:10:04	842	-1	-1	3	640.22	44.37	0.5	606.88	39.65	1	35.17	376	218	1.056
nd098.nd2	01:10:09	843	-1	-1	3	636.34	43.41	0.5	604.47	37.41	1	35.17	376	218	1.054
nd098.nd2	01:10:14	844	-1	-1	3	635.39	41.84	0.5	604.65	36.58	1	35.17	376	218	1.052
nd098.nd2	01:10:19	845	-1	-1	3	637.37	42.35	0.5	603.93	39.51	1	35.17	376	218	1.057
nd098.nd2	01:10:24	846	-1	-1	3	636.01	43.07	0.5	604.65	38.06	1	35.17	376	218	1.053
nd098.nd2	01:10:29	847	-1	-1	3	635.8	43.95	0.5	604.73	38.43	1	35.17	376	218	1.053
nd098.nd2	01:10:34	848	-1	-1	3	636.03	44.38	0.5	603.69	39.68	1	35.17	376	218	1.055
nd098.nd2	01:10:40	849	-1	-1	3	636.4	41.91	0.5	605.89	38.01	1	35.17	376	218	1.052
nd098.nd2	01:10:44	850	-1	-1	3	635.58	42.87	0.5	606.15	38.36	1	35.17	376	218	1.05
nd098.nd2	01:10:49	851	-1	-1	3	638.71	42.9	0.5	606.12	36.98	1	35.17	376	218	1.055
nd098.nd2	01:10:54	852	-1	-1	3	636.62	42.71	0.5	603.36	38.53	1	35.17	376	218	1.057
nd098.nd2	01:10:59	853	-1	-1	3	639.29	41.73	0.5	600.05	37.85	1	35.17	376	218	1.067
nd098.nd2	01:11:04	854	-1	-1	3	639.75	44.02	0.5	601.25	34.89	1	35.17	376	218	1.065
nd098.nd2	01:11:10	855	-1	-1	3	638.27	41.39	0.5	602.84	35.19	1	35.17	376	218	1.06
nd098.nd2	01:11:15	856	-1	-1	3	641.14	44.35	0.5	599.09	35.47	1	35.17	376	218	1.071
nd098.nd2	01:11:20	857	-1	-1	3	641.68	42.78	0.5	600.47	35.8	1	35.17	376	218	1.07
nd098.nd2	01:11:25	858	-1	-1	3	638.36	43.41	0.5	600.14	36	1	35.17	376	218	1.065
nd098.nd2	01:11:30	859	-1	-1	3	638.21	41.8	0.5	602.03	38.23	1	35.17	376	218	1.062
nd098.nd2	01:11:35	860	-1	-1	3	639.7	40.46	0.5	597.85	35.51	1	35.17	376	218	1.071
nd098.nd2	01:11:40	861	-1	-1	3	642.11	43.54	0.5	596.3	33.42	1	35.17	376	218	1.078
nd098.nd2	01:11:45	862	-1	-1	3	645.29	43.08	0.5	593.66	34.97	1	35.17	376	218	1.088
nd098.nd2	01:11:50	863	-1	-1	3	642.98	40.49	0.5	592.45	35.1	1	35.17	376	218	1.087
nd098.nd2	01:11:55	864	-1	-1	3	640.37	39.6	0.5	594.14	35.56	1	35.17	376	218	1.079
nd098.nd2	01:11:59	865	-1	-1	3	640.79	40.14	0.5	593.08	34.67	1	35.17	376	218	1.082
nd098.nd2	01:12:04	866	-1	-1	3	639.32	39.47	0.5	595.05	33.67	1	35.17	376	218	1.076
nd098.nd2	01:12:10	867	-1	-1	3	639.82	41.08	0.5	595.91	35.3	1	35.17	376	218	1.075
nd098.nd2	01:12:14	868	-1	-1	3	639.43	41.22	0.5	597.02	31.82	1	35.17	376	218	1.072
nd098.nd2	01:12:19	869	-1	-1	3	638.61	40.74	0.5	598.64	34.73	1	35.17	376	218	1.068
nd098.nd2	01:12:24	870	-1	-1	3	632.17	38.64	0.5	602.32	33.42	1	35.17	376	218	1.051
nd098.nd2	01:12:29	871	-1	-1	3	635.52	37.74	0.5	599.26	32.65	1	35.17	376	218	1.062
nd098.nd2	01:12:34	872	-1	-1	3	637.73	40.32	0.5	597.96	34.76	1	35.17	376	218	1.068
nd098.nd2	01:12:39	873	-1	-1	3	634.57	38.57	0.5	604.32	34.96	1	35.17	376	218	1.051
nd098.nd2	01:12:44	874	-1	-1	3	636.53	38.43	0.5	604.5	34.3	1	35.17	376	218	1.054
nd098.nd2	01:12:49	875	-1	-1	3	635.44	38.33	0.5	606.35	34.8	1	35.17	376	218	1.049
nd098.nd2	01:12:54	876	-1	-1	3	632.95	38.78	0.5	605.2	33.21	1	35.17	376	218	1.047
nd098.nd2	01:12:59	877	-1	-1	3	632.77	38.77	0.5	608.66	35.26	1	35.17	376	218	1.041
nd098.nd2	01:13:04	878	-1	-1	3	629.89	37.86	0.5	606.87	34.57	1	35.17	376	218	1.039
nd098.nd2	01:13:09	879	-1	-1	3	628.92	36.91	0.5	606.55	35.18	1	35.17	376	218	1.038
nd098.nd2	01:13:15	880	-1	-1	3	628.37	37.95	0.5	608.6	34.22	1	35.17	376	218	1.034
nd098.nd2	01:13:20	881	-1	-1	3	631.5	37.92	0.5	608.11	36.04	1	35.17	376	218	1.04
nd098.nd2	01:13:25	882	-1	-1	3	626.54	37.12	0.5	609.74	35.03	1	35.17	376	218	1.029
nd098.nd2	01:13:30	883	-1	-1	3	628.48	38.17	0.5	609.56	32.94	1	35.17	376	218	1.032
nd098.nd2	01:13:35	884	-1	-1	3	625.92	36.57	0.5	610.91	33.58	1	35.17	376	218	1.026
nd098.nd2	01:13:40	885	-1	-1	3	627.47	38.58	0.5	610.68	35.58	1	35.17	376	218	1.029
nd098.nd2	01:13:45	886	-1	-1	3	625.42	35.86	0.5	608.23	33.75	1	35.17	376	218	1.03
nd098.nd2	01:13:50	887	-1	-1	3	624.47	36.59	0.5	612.33	34.25	1	35.17	376	218	1.021
nd098.nd2	01:13:55	888	-1	-1	3	623.05	32.98	0.5	613.13	35.05	1	35.17	376	218	1.018
nd098.nd2	01:14:00	889	-1	-1	3	622.72	34.48	0.5	612.53	35.55	1	35.17	376	218	1.018
nd098.nd2	01:14:05	890	-1	-1	3	622.41	35.32	0.5	608.01	33.89	1	35.17	376	218	1.025
nd098.nd2	01:14:10	891	-1	-1	3	619.72	34.7	0.5	612.11	33.14	1	35.17	376	218	1.014
nd098.nd2	01:14:15	892	-1	-1	3	619.5	34.76	0.5	613.22	32.89	1	35.17	376	218	1.012
nd098.nd2	01:14:20	893	-1	-1	3	616.49	34.78	0.5	611.42	31.41	1	35.17	376	218	1.009
nd098.nd2	01:14:25	894	-1	-1	3	618.08	34.55	0.5	609.16	35.57	1	35.17	376	218	1.016
nd098.nd2	01:14:29	895	-1	-1	3	618.07	35.51	0.5	609.95	33.26	1	35.17	376	218	1.015
nd098.nd2	01:14:35	896	-1	-1	3	616.9	36.58	0.5	610.33	33.75	1	35.17	376	218	1.012
nd098.nd2	01:14:39	897	-1	-1	3	617.73	35.02	0.5	613.01	34.64	1	35.17	376	218	1.009
nd098.nd2	01:14:44	898	-1	-1	3	617.6	33.85	0.5	611.79	32.42	1	35.17	376	218	1.011
nd098.nd2	01:14:49	899	-1	-1	3	614.79	32.22	0.5	613.44	32.8	1	35.17	376	218	1.004
nd098.nd2	01:14:54	900	-1	-1	3	616.88	32.84	0.5	611.85	33.54	1	35.17	376	218	1.01
nd098.nd2	01:14:59	901	-1	-1	3	614.4	33.77	0.5	614.29	33.37	1	35.17	376	218	1.002
nd098.nd2	01:15:04	902	-1	-1	3	615.51	34.16	0.5	613.32	33.7	1	35.17	376	218	1.005
nd098.nd2	01:15:09	903	-1	-1	3	615.92	34.61	0.5	617.76	35.64	1	35.17	376	218	0.999
nd098.nd2	01:15:14	904	-1	-1	3	614.46	33.06	0.5	616.59	34.07	1	35.17	376	218	0.998
nd098.nd2	01:15:19	905	-1	-1	3	616.36	33.44	0.5	614.1	33.1	1	35.17	376	218	1.005
nd098.nd2	01:15:24	906	-1	-1	3	613.65	35.21	0.5	616.04	34.61	1	35.17	376	218	0.997
nd098.nd2	01:15:29	907	-1	-1	3	612.89	32.74	0.5	615.96	35.37	1	35.17	376	218	0.997
nd098.nd2	01:15:34	908	-1	-1	3	617.13	32.6	0.5	617.73	35.99	1	35.17	376	218	1.001
nd098.nd2	01:15:39	909	-1	-1	3	616.92	34.15	0.5	618.77	35.19	1	35.17	376	218	0.999
nd098.nd2	01:15:44	910	-1	-1	3	616.04	35.29	0.5	620.11	37.14	1	35.17	376	218	0.995
nd098.nd2	01:15:49	911	-1	-1	3	613.54	33.88	0.5	620.63	34.73	1	35.17	376	218	0.99
nd098.nd2	01:15:54	912	-1	-1	3	618.5	32.78	0.5	623.17	34.11	1	35.17	376	218	0.994
nd098.nd2	01:15:59	913	-1	-1	3	617.01	33.19	0.5	621.87	34.65	1	35.17	376	218	0.994
nd098.nd2	01:16:04	914	-1	-1	3	616.99	31.46	0.5	623.08	35.35	1	35.17	376	218	0.992
nd098.nd2	01:16:09	915	-1	-1	3	616.98	31.72	0.5	623.7	34.97	1	35.17	376	218	0.991
nd098.nd2	01:16:14	916	-1	-1	3	617.3	35.61	0.5	621.14	34.83	1	35.17	376	218	0.995
nd098.nd2	01:16:19	917	-1	-1	3	620.31	35.61	0.5	622.03	34.51	1	35.17	376	218	0.999
nd098.nd2	01:16:24	918	-1	-1	3	617.09	33.06	0.5	624.5	35.8	1	35.17	376	218	0.99
nd098.nd2	01:16:29	919	-1	-1	3	616.19	33.45	0.5	625.13	34.84	1	35.17	376	218	0.987
nd098.nd2	01:16:34	920	-1	-1	3	618.39	32.97	0.5	623.38	36.06	1	35.17	376	218	0.994
nd098.nd2	01:16:39	921	-1	-1	3	618.13	33.39	0.5	626.78	34.76	1	35.17	376	218	0.988
nd098.nd2	01:16:45	922	-1	-1	3	618.24	32.83	0.5	626.21	35.93	1	35.17	376	218	0.989
nd098.nd2	01:16:50	923	-1	-1	3	618.19	33.07	0.5	628.18	34.1	1	35.17	376	218	0.986
nd098.nd2	01:16:55	924	-1	-1	3	619.89	37.7	0.5	627.93	34.35	1	35.17	376	218	0.988
nd098.nd2	01:17:00	925	-1	-1	3	622.59	32.47	0.5	628.58	33.46	1	35.17	376	218	0.992
nd098.nd2	01:17:05	926	-1	-1	3	620.87	32.58	0.5	628.62	34.17	1	35.17	376	218	0.989
nd098.nd2	01:17:10	927	-1	-1	3	621.56	33.82	0.5	632.57	34.74	1	35.17	376	218	0.984
nd098.nd2	01:17:15	928	-1	-1	3	620.94	34	0.5	632.42	35.65	1	35.17	376	218	0.983
nd098.nd2	01:17:20	929	-1	-1	3	620.85	31.15	0.5	633.84	35.88	1	35.17	376	218	0.981
nd098.nd2	01:17:24	930	-1	-1	3	624.83	34.16	0.5	630.31	34.21	1	35.17	376	218	0.993
nd098.nd2	01:17:29	931	-1	-1	3	622.96	34.74	0.5	634.94	34.2	1	35.17	376	218	0.983
nd098.nd2	01:17:35	932	-1	-1	3	622.58	35.28	0.5	632.05	37.14	1	35.17	376	218	0.987
nd098.nd2	01:17:39	933	-1	-1	3	622.59	33.26	0.5	634.95	37.55	1	35.17	376	218	0.982
nd098.nd2	01:17:44	934	-1	-1	3	623.33	33.13	0.5	633.09	38.46	1	35.17	376	218	0.986
nd098.nd2	01:17:49	935	-1	-1	3	623.84	33.65	0.5	634.25	35.35	1	35.17	376	218	0.985
nd098.nd2	01:17:54	936	-1	-1	3	623.59	35.6	0.5	634.17	37.31	1	35.17	376	218	0.985
nd098.nd2	01:17:59	937	-1	-1	3	626.71	34.2	0.5	636.28	38.26	1	35.17	376	218	0.987
nd098.nd2	01:18:04	938	-1	-1	3	623.08	34.14	0.5	637.33	35.61	1	35.17	376	218	0.979
nd098.nd2	01:18:09	939	-1	-1	3	625.11	34.03	0.5	640.95	37.87	1	35.17	376	218	0.977
nd098.nd2	01:18:14	940	-1	-1	3	622.44	34.16	0.5	635.83	37.11	1	35.17	376	218	0.981
nd098.nd2	01:18:19	941	-1	-1	3	625.25	32.89	0.5	635.54	35.6	1	35.17	376	218	0.986
nd098.nd2	01:18:24	942	-1	-1	3	625.76	35.2	0.5	635.38	36.91	1	35.17	376	218	0.986
nd098.nd2	01:18:29	943	-1	-1	3	625.11	32.9	0.5	638.28	35.83	1	35.17	376	218	0.981
nd098.nd2	01:18:34	944	-1	-1	3	624.3	31.98	0.5	640.83	37.04	1	35.17	376	218	0.976
nd098.nd2	01:18:39	945	-1	-1	3	624.01	32.95	0.5	637.45	38.43	1	35.17	376	218	0.981
nd098.nd2	01:18:44	946	-1	-1	3	622.48	34.64	0.5	638.74	39.03	1	35.17	376	218	0.976
nd098.nd2	01:18:49	947	-1	-1	3	623.76	33.9	0.5	639.6	38.44	1	35.17	376	218	0.977
nd098.nd2	01:18:54	948	-1	-1	3	624.95	35.35	0.5	639.9	39.11	1	35.17	376	218	0.979
nd098.nd2	01:18:59	949	-1	-1	3	624.53	35.13	0.5	639.35	39.14	1	35.17	376	218	0.979
nd098.nd2	01:19:04	950	-1	-1	3	621.98	33.55	0.5	637.95	35.63	1	35.17	376	218	0.976
nd098.nd2	01:19:09	951	-1	-1	3	626.32	33.81	0.5	640.72	39.31	1	35.17	376	218	0.98
nd098.nd2	01:19:14	952	-1	-1	3	621.9	35.41	0.5	641.23	37.04	1	35.17	376	218	0.971
nd098.nd2	01:19:19	953	-1	-1	3	620.98	34.45	0.5	640.55	37.98	1	35.17	376	218	0.971
nd098.nd2	01:19:24	954	-1	-1	3	622.19	35.73	0.5	639.28	38.55	1	35.17	376	218	0.975
nd098.nd2	01:19:29	955	-1	-1	3	621.12	34.93	0.5	639.03	38.48	1	35.17	376	218	0.974
nd098.nd2	01:19:35	956	-1	-1	3	620.39	34.14	0.5	642.7	39.17	1	35.17	376	218	0.967
nd098.nd2	01:19:40	957	-1	-1	3	619.57	35.06	0.5	640.83	39.4	1	35.17	376	218	0.969
nd098.nd2	01:19:45	958	-1	-1	3	620.5	34.42	0.5	641.74	40.66	1	35.17	376	218	0.969
nd098.nd2	01:19:50	959	-1	-1	3	620.64	34.66	0.5	641.56	39.36	1	35.17	376	218	0.969
nd098.nd2	01:19:55	960	-1	-1	3	619.06	34.96	0.5	641.36	39.78	1	35.17	376	218	0.967
nd098.nd2	01:20:00	961	-1	-1	3	620.9	36.68	0.5	636.62	37.52	1	35.17	376	218	0.977
nd098.nd2	01:20:05	962	-1	-1	3	619.22	37.86	0.5	636.41	41.3	1	35.17	376	218	0.975
nd098.nd2	01:20:10	963	-1	-1	3	616.59	35.5	0.5	637.92	42.18	1	35.17	376	218	0.969
nd098.nd2	01:20:15	964	-1	-1	3	620.81	36.97	0.5	638.94	39.37	1	35.17	376	218	0.973
nd098.nd2	01:20:20	965	-1	-1	3	615.83	36.04	0.5	638.17	40.07	1	35.17	376	218	0.967
nd098.nd2	01:20:24	966	-1	-1	3	618.6	36.59	0.5	638.63	41.63	1	35.17	376	218	0.971
nd098.nd2	01:20:29	967	-1	-1	3	614.08	36.3	0.5	638.16	42.55	1	35.17	376	218	0.964
nd098.nd2	01:20:34	968	-1	-1	3	617.57	36.47	0.5	635.73	42.12	1	35.17	376	218	0.973
nd098.nd2	01:20:40	969	-1	-1	3	615.47	35.36	0.5	638.47	41.04	1	35.17	376	218	0.966
nd098.nd2	01:20:44	970	-1	-1	3	613.91	35.67	0.5	635.53	44.41	1	35.17	376	218	0.968
nd098.nd2	01:20:49	971	-1	-1	3	613.71	36.2	0.5	634.59	42.07	1	35.17	376	218	0.969
nd098.nd2	01:20:55	972	-1	-1	3	613.22	34.6	0.5	636.47	44.14	1	35.17	376	218	0.966
nd098.nd2	01:21:00	973	-1	-1	3	612.55	34.36	0.5	636.54	43.38	1	35.17	376	218	0.965
nd098.nd2	01:21:05	974	-1	-1	3	614.21	37.47	0.5	635.93	39.73	1	35.17	376	218	0.967
nd098.nd2	01:21:10	975	-1	-1	3	615.62	37.26	0.5	637.23	41.8	1	35.17	376	218	0.968
nd098.nd2	01:21:15	976	-1	-1	3	611.23	34.77	0.5	636.86	42.77	1	35.17	376	218	0.962
nd098.nd2	01:21:20	977	-1	-1	3	612.47	37.81	0.5	637.29	42.69	1	35.17	376	218	0.963
nd098.nd2	01:21:24	978	-1	-1	3	615.47	37.13	0.5	637.1	42.8	1	35.17	376	218	0.968
nd098.nd2	01:21:30	979	-1	-1	3	612.51	38.39	0.5	635.28	42.25	1	35.17	376	218	0.966
nd098.nd2	01:21:34	980	-1	-1	3	614.11	36.96	0.5	638.13	43.81	1	35.17	376	218	0.964
nd098.nd2	01:21:39	981	-1	-1	3	611.54	39.33	0.5	636.88	44.94	1	35.17	376	218	0.963
nd098.nd2	01:21:44	982	-1	-1	3	611.68	39.79	0.5	638.08	44.33	1	35.17	376	218	0.96
nd098.nd2	01:21:49	983	-1	-1	3	614.69	38.71	0.5	637.36	45.7	1	35.17	376	218	0.967
nd098.nd2	01:21:54	984	-1	-1	3	611.12	37.94	0.5	637.1	43.45	1	35.17	376	218	0.961
nd098.nd2	01:21:59	985	-1	-1	3	612.08	38.58	0.5	637.26	44.1	1	35.17	376	218	0.962
nd098.nd2	01:22:05	986	-1	-1	3	612.93	37.24	0.5	636.87	46.17	1	35.17	376	218	0.965
nd098.nd2	01:22:10	987	-1	-1	3	615.11	36.08	0.5	638.78	43.51	1	35.17	376	218	0.965
nd098.nd2	01:22:15	988	-1	-1	3	613.22	37.1	0.5	639.29	44.12	1	35.17	376	218	0.961
nd098.nd2	01:22:20	989	-1	-1	3	613.23	38.6	0.5	639.29	45.03	1	35.17	376	218	0.961
nd098.nd2	01:22:25	990	-1	-1	3	615	41.13	0.5	641.6	43.73	1	35.17	376	218	0.96
nd098.nd2	01:22:30	991	-1	-1	3	616.99	40.73	0.5	641.62	44.76	1	35.17	376	218	0.963
nd098.nd2	01:22:35	992	-1	-1	3	613.92	37.99	0.5	642.88	44.95	1	35.17	376	218	0.957
nd098.nd2	01:22:40	993	-1	-1	3	615.74	38.37	0.5	643.78	43.55	1	35.17	376	218	0.958
nd098.nd2	01:22:45	994	-1	-1	3	615.64	36.86	0.5	643.18	44.88	1	35.17	376	218	0.959
nd098.nd2	01:22:49	995	-1	-1	3	615.7	38.16	0.5	644.05	44.52	1	35.17	376	218	0.958
nd098.nd2	01:22:54	996	-1	-1	3	618.04	35.56	0.5	646.41	45.25	1	35.17	376	218	0.958
nd098.nd2	01:22:59	997	-1	-1	3	614.52	36.98	0.5	646.78	45.47	1	35.17	376	218	0.952
nd098.nd2	01:23:04	998	-1	-1	3	619.9	37.86	0.5	649	44.52	1	35.17	376	218	0.957
nd098.nd2	01:23:09	999	-1	-1	3	616.88	39.43	0.5	645.7	43.46	1	35.17	376	218	0.957
nd098.nd2	01:23:14	1000	-1	-1	3	618.27	36.8	0.5	649.62	43.66	1	35.17	376	218	0.954
nd098.nd2	01:23:19	1001	-1	-1	3	619.69	37.79	0.5	651.02	46.37	1	35.17	376	218	0.954
nd098.nd2	01:23:24	1002	-1	-1	3	620.79	36.63	0.5	649.93	44.75	1	35.17	376	218	0.957
nd098.nd2	01:23:29	1003	-1	-1	3	620.08	36.31	0.5	649.89	42.33	1	35.17	376	218	0.956
nd098.nd2	01:23:34	1004	-1	-1	3	619.87	37.25	0.5	649.71	43.32	1	35.17	376	218	0.956
nd098.nd2	01:23:39	1005	-1	-1	3	619.72	37.87	0.5	651.39	45.26	1	35.17	376	218	0.953
nd098.nd2	01:23:44	1006	-1	-1	3	621.34	39.34	0.5	651.65	43.43	1	35.17	376	218	0.955
nd098.nd2	01:23:49	1007	-1	-1	3	619.45	36.67	0.5	653.15	45.31	1	35.17	376	218	0.951
nd098.nd2	01:23:54	1008	-1	-1	3	619.82	36.91	0.5	654	42.77	1	35.17	376	218	0.949
nd098.nd2	01:23:59	1009	-1	-1	3	619.39	37.61	0.5	650.92	42.66	1	35.17	376	218	0.953
nd098.nd2	01:24:04	1010	-1	-1	3	617.93	37.71	0.5	653.87	44	1	35.17	376	218	0.947
nd098.nd2	01:24:09	1011	-1	-1	3	621.25	37.76	0.5	652.99	45.46	1	35.17	376	218	0.953
nd098.nd2	01:24:14	1012	-1	-1	3	620.85	37.43	0.5	650.38	42.38	1	35.17	376	218	0.956
nd098.nd2	01:24:19	1013	-1	-1	3	619.82	36.82	0.5	653.85	44.12	1	35.17	376	218	0.95
nd098.nd2	01:24:24	1014	-1	-1	3	621.11	38.78	0.5	651.79	43.39	1	35.17	376	218	0.955
nd098.nd2	01:24:29	1015	-1	-1	3	622.71	39.83	0.5	651.01	42.75	1	35.17	376	218	0.958
nd098.nd2	01:24:34	1016	-1	-1	3	629.84	40.45	0.5	643.53	42.52	1	35.17	376	218	0.981
nd098.nd2	01:24:39	1017	-1	-1	3	642.97	38.43	0.5	625.72	40.91	1	35.17	376	218	1.029
nd098.nd2	01:24:44	1018	-1	-1	3	666.53	43.21	0.5	592.97	35.43	1	35.17	376	218	1.126
nd098.nd2	01:24:49	1019	-1	-1	3	701.5	49.59	0.5	549.5	28.51	1	35.17	376	218	1.277
nd098.nd2	01:24:54	1020	-1	-1	3	733.47	56.58	0.5	511.18	24.11	1	35.17	376	218	1.435
nd098.nd2	01:25:00	1021	-1	-1	3	758.93	59.72	0.5	483.76	18.81	1	35.17	376	218	1.569
nd098.nd2	01:25:05	1022	-1	-1	3	769.68	63.19	0.5	471.16	17.81	1	35.17	376	218	1.633
nd098.nd2	01:25:09	1023	-1	-1	3	777.48	63.61	0.5	463.31	16.29	1	35.17	376	218	1.678
nd098.nd2	01:25:14	1024	-1	-1	3	781.1	63.83	0.5	460.37	17.24	1	35.17	376	218	1.696
nd098.nd2	01:25:19	1025	-1	-1	3	780.64	64.61	0.5	456.41	16.27	1	35.17	376	218	1.71
nd098.nd2	01:25:24	1026	-1	-1	3	781.98	71.29	0.5	455.17	15.53	1	35.17	376	218	1.717
nd098.nd2	01:25:30	1027	-1	-1	3	780.13	73.81	0.5	453.19	14.67	1	35.17	376	218	1.72
nd098.nd2	01:25:35	1028	-1	-1	3	786.95	72.06	0.5	453.21	16.14	1	35.17	376	218	1.736
nd098.nd2	01:25:40	1029	-1	-1	3	783.75	78.63	0.5	451.7	15.71	1	35.17	376	218	1.734
nd098.nd2	01:25:44	1030	-1	-1	3	787.84	83.26	0.5	449.41	15.23	1	35.17	376	218	1.751
nd098.nd2	01:25:50	1031	-1	-1	3	789.69	86.42	0.5	448.73	15.71	1	35.17	376	218	1.758
nd098.nd2	01:25:55	1032	-1	-1	3	787.88	93.45	0.5	448.28	16.25	1	35.17	376	218	1.755
nd098.nd2	01:26:00	1033	-1	-1	3	792.02	96.76	0.5	447.14	17.79	1	35.17	376	218	1.768
nd098.nd2	01:26:05	1034	-1	-1	3	788.64	100.42	0.5	445.58	15.52	1	35.17	376	218	1.767
nd098.nd2	01:26:09	1035	-1	-1	3	785.75	100.22	0.5	442.99	15.54	1	35.17	376	218	1.771
nd098.nd2	01:26:14	1036	-1	-1	3	788.03	101.39	0.5	442.94	16.37	1	35.17	376	218	1.776
nd098.nd2	01:26:20	1037	-1	-1	3	788.67	95.37	0.5	442.23	15.14	1	35.17	376	218	1.781
nd098.nd2	01:26:25	1038	-1	-1	3	785.56	99.1	0.5	441.88	15.85	1	35.17	376	218	1.775
nd098.nd2	01:26:30	1039	-1	-1	3	788.41	94.77	0.5	441.57	14.6	1	35.17	376	218	1.783
nd098.nd2	01:26:35	1040	-1	-1	3	789.19	94.16	0.5	441.6	14.79	1	35.17	376	218	1.785
nd098.nd2	01:26:40	1041	-1	-1	3	790.49	86.99	0.5	441.31	14.68	1	35.17	376	218	1.79
nd098.nd2	01:26:44	1042	-1	-1	3	790.29	85.17	0.5	441.03	13.92	1	35.17	376	218	1.79
nd098.nd2	01:26:49	1043	-1	-1	3	788.54	81.99	0.5	441.72	13.75	1	35.17	376	218	1.784
nd098.nd2	01:26:54	1044	-1	-1	3	780.83	77.14	0.5	440.95	14.96	1	35.17	376	218	1.77
nd098.nd2	01:26:59	1045	-1	-1	3	780.8	77.97	0.5	440.1	13.44	1	35.17	376	218	1.773
nd098.nd2	01:27:04	1046	-1	-1	3	782.7	75.56	0.5	441.2	14.64	1	35.17	376	218	1.773
nd098.nd2	01:27:10	1047	-1	-1	3	780.82	73.49	0.5	440.78	13.6	1	35.17	376	218	1.771
nd098.nd2	01:27:15	1048	-1	-1	3	776.76	70.04	0.5	439.24	13.38	1	35.17	376	218	1.768
nd098.nd2	01:27:20	1049	-1	-1	3	776.22	69.17	0.5	439.23	13.08	1	35.17	376	218	1.767
nd098.nd2	01:27:24	1050	-1	-1	3	774.38	64.32	0.5	438.67	12.41	1	35.17	376	218	1.765
nd098.nd2	01:27:30	1051	-1	-1	3	774	63.52	0.5	439.31	12.65	1	35.17	376	218	1.762
nd098.nd2	01:27:35	1052	-1	-1	3	775.17	59.65	0.5	438.01	12.41	1	35.17	376	218	1.77
nd098.nd2	01:27:39	1053	-1	-1	3	773.91	58.7	0.5	437.46	13.05	1	35.17	376	218	1.769
nd098.nd2	01:27:44	1054	-1	-1	3	774.9	53.72	0.5	440.63	12.34	1	35.17	376	218	1.759
nd098.nd2	00:00:00	1	-1	-1	4	1079.25	176.51	0.5	668.48	138.75	1	58.41	322	234	1.627
nd098.nd2	00:00:05	2	-1	-1	4	1071.62	176.12	0.5	681.56	141.42	1	58.41	322	234	1.585
nd098.nd2	00:00:10	3	-1	-1	4	1061.1	173.41	0.5	695.61	147.03	1	58.41	322	234	1.538
nd098.nd2	00:00:15	4	-1	-1	4	1052.05	168.55	0.5	707.57	148.28	1	58.41	322	234	1.499
nd098.nd2	00:00:20	5	-1	-1	4	1055.63	150.99	0.5	722.77	119.23	1	58.41	322	234	1.467
nd098.nd2	00:00:25	6	-1	-1	4	1049.95	146.64	0.5	736.22	118.6	1	58.41	322	234	1.432
nd098.nd2	00:00:30	7	-1	-1	4	1051.3	141.42	0.5	750.29	118.63	1	58.41	322	234	1.408
nd098.nd2	00:00:35	8	-1	-1	4	1041.81	129.18	0.5	761.18	115.06	1	58.41	322	234	1.376
nd098.nd2	00:00:40	9	-1	-1	4	1028.99	121.54	0.5	767.59	114.85	1	58.41	322	234	1.348
nd098.nd2	00:00:45	10	-1	-1	4	1016.46	113.78	0.5	775.62	116.39	1	58.41	322	234	1.319
nd098.nd2	00:00:50	11	-1	-1	4	1001.15	111.44	0.5	778.5	118.94	1	58.41	322	234	1.295
nd098.nd2	00:00:55	12	-1	-1	4	988.52	109.23	0.5	786.19	123.3	1	58.41	322	234	1.267
nd098.nd2	00:01:00	13	-1	-1	4	981.53	107.37	0.5	790.59	124.21	1	58.41	322	234	1.252
nd098.nd2	00:01:05	14	-1	-1	4	973.7	104.59	0.5	794.37	126.5	1	58.41	322	234	1.237
nd098.nd2	00:01:10	15	-1	-1	4	969.42	101.15	0.5	799.11	125.7	1	58.41	322	234	1.224
nd098.nd2	00:01:15	16	-1	-1	4	959.09	102.51	0.5	804.41	129.4	1	58.41	322	234	1.203
nd098.nd2	00:01:20	17	-1	-1	4	953.53	99.12	0.5	806.28	127.93	1	58.41	322	234	1.193
nd098.nd2	00:01:25	18	-1	-1	4	949.48	102.96	0.5	812.1	126.92	1	58.41	322	234	1.179
nd098.nd2	00:01:30	19	-1	-1	4	942.46	105.83	0.5	809.65	125.17	1	58.41	322	234	1.172
nd098.nd2	00:01:35	20	-1	-1	4	935.42	101.95	0.5	818.04	126.73	1	58.41	322	234	1.152
nd098.nd2	00:01:40	21	-1	-1	4	925.67	101.05	0.5	815.85	127.74	1	58.41	322	234	1.144
nd098.nd2	00:01:45	22	-1	-1	4	921.33	106.91	0.5	815.85	126.01	1	58.41	322	234	1.137
nd098.nd2	00:01:50	23	-1	-1	4	915.37	109.86	0.5	823.82	137.57	1	58.41	322	234	1.12
nd098.nd2	00:01:55	24	-1	-1	4	911.59	101.91	0.5	822.03	129.71	1	58.41	322	234	1.118
nd098.nd2	00:02:00	25	-1	-1	4	906.74	104.9	0.5	824.08	135.95	1	58.41	322	234	1.11
nd098.nd2	00:02:05	26	-1	-1	4	903.82	112.19	0.5	821.65	137.39	1	58.41	322	234	1.108
nd098.nd2	00:02:10	27	-1	-1	4	898.27	115	0.5	823.02	138.65	1	58.41	322	234	1.099
nd098.nd2	00:02:15	28	-1	-1	4	894.98	115.19	0.5	823.18	140.13	1	58.41	322	234	1.096
nd098.nd2	00:02:20	29	-1	-1	4	893.16	111.81	0.5	823.7	134.86	1	58.41	322	234	1.092
nd098.nd2	00:02:25	30	-1	-1	4	892.71	111.56	0.5	823.01	132.6	1	58.41	322	234	1.092
nd098.nd2	00:02:30	31	-1	-1	4	889.05	114.23	0.5	817.49	144.61	1	58.41	322	234	1.096
nd098.nd2	00:02:35	32	-1	-1	4	841.47	82.35	0.5	772.64	79.63	1	58.41	322	234	1.091
nd098.nd2	00:02:40	33	-1	-1	4	853.54	138.6	0.5	797.43	190.87	1	58.41	322	234	1.08
nd098.nd2	00:02:45	34	-1	-1	4	776.95	101	0.5	734.02	104.61	1	58.41	322	234	1.062
nd098.nd2	00:02:50	35	-1	-1	4	848.25	125.74	0.5	798.37	171.38	1	58.41	322	234	1.071
nd098.nd2	00:02:55	36	-1	-1	4	863.17	119.4	0.5	809.33	170.97	1	58.41	322	234	1.076
nd098.nd2	00:03:00	37	-1	-1	4	865.5	122.09	0.5	809.77	169.58	1	58.41	322	234	1.078
nd098.nd2	00:03:05	38	-1	-1	4	867.88	110.55	0.5	814.91	152.01	1	58.41	322	234	1.073
nd098.nd2	00:03:10	39	-1	-1	4	833.92	119.67	0.5	788.29	154.23	1	58.41	322	234	1.066
nd098.nd2	00:03:15	40	-1	-1	4	872.88	109.56	0.5	824.26	147.07	1	58.41	322	234	1.067
nd098.nd2	00:03:20	41	-1	-1	4	869.46	108.63	0.5	822.46	143.39	1	58.41	322	234	1.064
nd098.nd2	00:03:25	42	-1	-1	4	861.29	107.37	0.5	815.78	144.91	1	58.41	322	234	1.064
nd098.nd2	00:03:30	43	-1	-1	4	857.37	105.03	0.5	816.27	148.04	1	58.41	322	234	1.059
nd098.nd2	00:03:35	44	-1	-1	4	849.38	104.82	0.5	808.41	145.03	1	58.41	322	234	1.058
nd098.nd2	00:03:40	45	-1	-1	4	843.08	102.63	0.5	807.72	147.94	1	58.41	322	234	1.052
nd098.nd2	00:03:45	46	-1	-1	4	839.37	100.17	0.5	806.93	143.41	1	58.41	322	234	1.048
nd098.nd2	00:03:50	47	-1	-1	4	837.33	99.18	0.5	805.47	144.03	1	58.41	322	234	1.048
nd098.nd2	00:03:55	48	-1	-1	4	836.1	100.12	0.5	804.88	148.48	1	58.41	322	234	1.047
nd098.nd2	00:04:00	49	-1	-1	4	834.55	100.96	0.5	806.4	144.09	1	58.41	322	234	1.042
nd098.nd2	00:04:05	50	-1	-1	4	833.94	97.51	0.5	808.2	139.44	1	58.41	322	234	1.039
nd098.nd2	00:04:10	51	-1	-1	4	834.14	98.3	0.5	810.63	138.06	1	58.41	322	234	1.036
nd098.nd2	00:04:15	52	-1	-1	4	831.48	98.36	0.5	813.51	142.89	1	58.41	322	234	1.03
nd098.nd2	00:04:20	53	-1	-1	4	831.01	103.56	0.5	814.17	144.58	1	58.41	322	234	1.028
nd098.nd2	00:04:25	54	-1	-1	4	832.03	102.4	0.5	817.29	145.58	1	58.41	322	234	1.026
nd098.nd2	00:04:30	55	-1	-1	4	830.43	100.32	0.5	817.54	144.38	1	58.41	322	234	1.024
nd098.nd2	00:04:35	56	-1	-1	4	830.99	103.14	0.5	819.95	141.86	1	58.41	322	234	1.021
nd098.nd2	00:04:40	57	-1	-1	4	826.51	103.33	0.5	821.19	140.71	1	58.41	322	234	1.013
nd098.nd2	00:04:45	58	-1	-1	4	829.85	102.81	0.5	830.23	139.59	1	58.41	322	234	1.006
nd098.nd2	00:04:50	59	-1	-1	4	833.48	101.45	0.5	833.2	143.65	1	58.41	322	234	1.008
nd098.nd2	00:04:55	60	-1	-1	4	834.82	103.09	0.5	836.96	141.74	1	58.41	322	234	1.004
nd098.nd2	00:05:00	61	-1	-1	4	834.05	100.47	0.5	839.1	140.71	1	58.41	322	234	1.001
nd098.nd2	00:05:05	62	-1	-1	4	837.9	100.11	0.5	841.55	143.57	1	58.41	322	234	1.003
nd098.nd2	00:05:10	63	-1	-1	4	837.86	102.58	0.5	847.27	140.69	1	58.41	322	234	0.995
nd098.nd2	00:05:15	64	-1	-1	4	837.88	99.46	0.5	851.77	144.7	1	58.41	322	234	0.991
nd098.nd2	00:05:20	65	-1	-1	4	840.59	99.43	0.5	860.75	148.54	1	58.41	322	234	0.984
nd098.nd2	00:05:25	66	-1	-1	4	839.49	98.29	0.5	860.49	146.66	1	58.41	322	234	0.983
nd098.nd2	00:05:30	67	-1	-1	4	836.39	94	0.5	857.4	147.52	1	58.41	322	234	0.983
nd098.nd2	00:05:35	68	-1	-1	4	827.78	90.88	0.5	853.37	138.21	1	58.41	322	234	0.977
nd098.nd2	00:05:40	69	-1	-1	4	826.77	84.13	0.5	848.93	132.95	1	58.41	322	234	0.981
nd098.nd2	00:05:45	70	-1	-1	4	826.14	88.03	0.5	857.29	136.98	1	58.41	322	234	0.971
nd098.nd2	00:05:50	71	-1	-1	4	825.61	87.46	0.5	856.28	130.92	1	58.41	322	234	0.971
nd098.nd2	00:05:55	72	-1	-1	4	825.45	85.97	0.5	858.37	128.59	1	58.41	322	234	0.968
nd098.nd2	00:06:00	73	-1	-1	4	821.7	83.05	0.5	854.88	125.04	1	58.41	322	234	0.968
nd098.nd2	00:06:05	74	-1	-1	4	823.29	82.5	0.5	856.62	126.35	1	58.41	322	234	0.968
nd098.nd2	00:06:10	75	-1	-1	4	822.81	88.75	0.5	855.26	125.94	1	58.41	322	234	0.968
nd098.nd2	00:06:15	76	-1	-1	4	819.13	82.19	0.5	852	121.41	1	58.41	322	234	0.967
nd098.nd2	00:06:20	77	-1	-1	4	820.26	81.95	0.5	858.47	125.53	1	58.41	322	234	0.962
nd098.nd2	00:06:25	78	-1	-1	4	814.9	82.28	0.5	856.6	124.58	1	58.41	322	234	0.957
nd098.nd2	00:06:30	79	-1	-1	4	815.6	78.74	0.5	858.78	122.05	1	58.41	322	234	0.956
nd098.nd2	00:06:35	80	-1	-1	4	811.3	80.5	0.5	855	128.77	1	58.41	322	234	0.955
nd098.nd2	00:06:39	81	-1	-1	4	807.22	81.74	0.5	848.74	127.95	1	58.41	322	234	0.958
nd098.nd2	00:06:45	82	-1	-1	4	804.93	84.62	0.5	847.96	134.4	1	58.41	322	234	0.956
nd098.nd2	00:06:50	83	-1	-1	4	798.51	83.36	0.5	840.74	135.38	1	58.41	322	234	0.957
nd098.nd2	00:06:54	84	-1	-1	4	796.99	86.6	0.5	843.27	143.72	1	58.41	322	234	0.953
nd098.nd2	00:07:00	85	-1	-1	4	793.05	89.09	0.5	837.68	138.73	1	58.41	322	234	0.953
nd098.nd2	00:07:05	86	-1	-1	4	794	86.23	0.5	840.26	140.25	1	58.41	322	234	0.952
nd098.nd2	00:07:09	87	-1	-1	4	795.83	85.54	0.5	838.98	136.64	1	58.41	322	234	0.956
nd098.nd2	00:07:14	88	-1	-1	4	790.44	81.37	0.5	839.01	136.58	1	58.41	322	234	0.95
nd098.nd2	00:07:20	89	-1	-1	4	789.13	79.61	0.5	836.12	126.3	1	58.41	322	234	0.95
nd098.nd2	00:07:25	90	-1	-1	4	785.28	75.2	0.5	834.91	125.74	1	58.41	322	234	0.947
nd098.nd2	00:07:29	91	-1	-1	4	781.16	76.55	0.5	828.52	122.64	1	58.41	322	234	0.949
nd098.nd2	00:07:35	92	-1	-1	4	776.43	75.66	0.5	826.33	121.32	1	58.41	322	234	0.946
nd098.nd2	00:07:40	93	-1	-1	4	772.26	76.55	0.5	821.31	127.49	1	58.41	322	234	0.947
nd098.nd2	00:07:45	94	-1	-1	4	767.69	80	0.5	820.51	137.95	1	58.41	322	234	0.943
nd098.nd2	00:07:49	95	-1	-1	4	767.45	80.96	0.5	817.75	136.31	1	58.41	322	234	0.946
nd098.nd2	00:07:55	96	-1	-1	4	766.02	78.91	0.5	817.88	135.14	1	58.41	322	234	0.944
nd098.nd2	00:08:00	97	-1	-1	4	764.71	83.23	0.5	813.21	132.41	1	58.41	322	234	0.947
nd098.nd2	00:08:05	98	-1	-1	4	758.69	81.43	0.5	808.4	129.93	1	58.41	322	234	0.945
nd098.nd2	00:08:10	99	-1	-1	4	756.49	79.25	0.5	804.15	113.94	1	58.41	322	234	0.946
nd098.nd2	00:08:14	100	-1	-1	4	756.69	79.17	0.5	805.15	117	1	58.41	322	234	0.945
nd098.nd2	00:08:19	101	-1	-1	4	758.43	78.37	0.5	803.86	117.01	1	58.41	322	234	0.949
nd098.nd2	00:08:25	102	-1	-1	4	753.39	74.35	0.5	803.84	106.92	1	58.41	322	234	0.942
nd098.nd2	00:08:30	103	-1	-1	4	754.71	77	0.5	803.29	119.01	1	58.41	322	234	0.945
nd098.nd2	00:08:34	104	-1	-1	4	754.9	82.11	0.5	808.92	127.05	1	58.41	322	234	0.939
nd098.nd2	00:08:40	105	-1	-1	4	752.98	79.7	0.5	806.54	134.52	1	58.41	322	234	0.941
nd098.nd2	00:08:44	106	-1	-1	4	751.06	79.23	0.5	805.74	133	1	58.41	322	234	0.939
nd098.nd2	00:08:49	107	-1	-1	4	754.5	79.78	0.5	810.23	135.76	1	58.41	322	234	0.939
nd098.nd2	00:08:55	108	-1	-1	4	754.34	79.67	0.5	809.49	135.38	1	58.41	322	234	0.939
nd098.nd2	00:08:59	109	-1	-1	4	752.43	84.01	0.5	808.33	130.66	1	58.41	322	234	0.937
nd098.nd2	00:09:04	110	-1	-1	4	756.24	85.36	0.5	808.99	130.31	1	58.41	322	234	0.941
nd098.nd2	00:09:10	111	-1	-1	4	751.7	83.76	0.5	805.95	130.99	1	58.41	322	234	0.939
nd098.nd2	00:09:14	112	-1	-1	4	751.52	85.98	0.5	802.12	127.87	1	58.41	322	234	0.943
nd098.nd2	00:09:19	113	-1	-1	4	749.89	82.2	0.5	800.56	115.93	1	58.41	322	234	0.942
nd098.nd2	00:09:24	114	-1	-1	4	742.84	77.08	0.5	794.54	104.72	1	58.41	322	234	0.94
nd098.nd2	00:09:29	115	-1	-1	4	741.16	75.78	0.5	790.32	94	1	58.41	322	234	0.941
nd098.nd2	00:09:35	116	-1	-1	4	736.06	73.87	0.5	788.89	95.98	1	58.41	322	234	0.937
nd098.nd2	00:09:40	117	-1	-1	4	737.73	73.9	0.5	786.9	93.7	1	58.41	322	234	0.941
nd098.nd2	00:09:45	118	-1	-1	4	737.57	77	0.5	785.96	96.5	1	58.41	322	234	0.942
nd098.nd2	00:09:50	119	-1	-1	4	735.11	76.09	0.5	783	92.96	1	58.41	322	234	0.942
nd098.nd2	00:09:55	120	-1	-1	4	731.39	75.87	0.5	779.97	94.37	1	58.41	322	234	0.941
nd098.nd2	00:10:00	121	-1	-1	4	730.48	82.2	0.5	780.02	102.85	1	58.41	322	234	0.94
nd098.nd2	00:10:05	122	-1	-1	4	727.79	78.86	0.5	776.29	102.87	1	58.41	322	234	0.942
nd098.nd2	00:10:10	123	-1	-1	4	726.18	81.24	0.5	773.57	103.12	1	58.41	322	234	0.942
nd098.nd2	00:10:15	124	-1	-1	4	726.34	83.18	0.5	777.24	115.77	1	58.41	322	234	0.94
nd098.nd2	00:10:19	125	-1	-1	4	728.35	84.68	0.5	780.99	125.21	1	58.41	322	234	0.939
nd098.nd2	00:10:25	126	-1	-1	4	727.64	86.05	0.5	782.6	122.27	1	58.41	322	234	0.935
nd098.nd2	00:10:30	127	-1	-1	4	727.78	84.23	0.5	787.93	125.38	1	58.41	322	234	0.93
nd098.nd2	00:10:34	128	-1	-1	4	730.02	82.6	0.5	783.52	122.8	1	58.41	322	234	0.938
nd098.nd2	00:10:39	129	-1	-1	4	725.24	80.02	0.5	782.28	122.32	1	58.41	322	234	0.934
nd098.nd2	00:10:45	130	-1	-1	4	725.13	80.72	0.5	778.94	118.89	1	58.41	322	234	0.936
nd098.nd2	00:10:49	131	-1	-1	4	723.15	77.96	0.5	777.96	112.96	1	58.41	322	234	0.935
nd098.nd2	00:10:54	132	-1	-1	4	722.06	80.75	0.5	778.72	118.39	1	58.41	322	234	0.933
nd098.nd2	00:11:00	133	-1	-1	4	722.59	80.87	0.5	776.89	117.09	1	58.41	322	234	0.936
nd098.nd2	00:11:04	134	-1	-1	4	719.92	79.11	0.5	777.36	114.11	1	58.41	322	234	0.931
nd098.nd2	00:11:10	135	-1	-1	4	722.27	77.97	0.5	777.09	110.71	1	58.41	322	234	0.935
nd098.nd2	00:11:15	136	-1	-1	4	723.2	77.59	0.5	777.49	105.14	1	58.41	322	234	0.935
nd098.nd2	00:11:20	137	-1	-1	4	725.24	77.99	0.5	780.48	107.99	1	58.41	322	234	0.934
nd098.nd2	00:11:25	138	-1	-1	4	722.33	79.03	0.5	777.21	107.16	1	58.41	322	234	0.934
nd098.nd2	00:11:30	139	-1	-1	4	719.04	79.57	0.5	771.97	104.67	1	58.41	322	234	0.936
nd098.nd2	00:11:35	140	-1	-1	4	715.59	76.24	0.5	767.61	98.13	1	58.41	322	234	0.936
nd098.nd2	00:11:40	141	-1	-1	4	715.76	77.42	0.5	765.39	102.52	1	58.41	322	234	0.94
nd098.nd2	00:11:45	142	-1	-1	4	712.92	76.67	0.5	765.81	101.58	1	58.41	322	234	0.935
nd098.nd2	00:11:50	143	-1	-1	4	716.57	78.4	0.5	771.87	101.18	1	58.41	322	234	0.932
nd098.nd2	00:11:54	144	-1	-1	4	717.33	76.61	0.5	770.92	101.61	1	58.41	322	234	0.935
nd098.nd2	00:11:59	145	-1	-1	4	717.46	76.33	0.5	770.62	98.46	1	58.41	322	234	0.935
nd098.nd2	00:12:04	146	-1	-1	4	718.46	75.01	0.5	771.81	99.75	1	58.41	322	234	0.935
nd098.nd2	00:12:09	147	-1	-1	4	712.87	76.18	0.5	766.18	97.63	1	58.41	322	234	0.934
nd098.nd2	00:12:15	148	-1	-1	4	712.62	73.32	0.5	763.53	90.09	1	58.41	322	234	0.936
nd098.nd2	00:12:19	149	-1	-1	4	711.66	74.18	0.5	764.03	93.84	1	58.41	322	234	0.935
nd098.nd2	00:12:24	150	-1	-1	4	710.82	72.71	0.5	768.37	94.06	1	58.41	322	234	0.929
nd098.nd2	00:12:29	151	-1	-1	4	713.55	72.62	0.5	761.01	91.58	1	58.41	322	234	0.941
nd098.nd2	00:12:34	152	-1	-1	4	707.09	72.68	0.5	759.95	89.2	1	58.41	322	234	0.933
nd098.nd2	00:12:39	153	-1	-1	4	706.42	70.96	0.5	756.45	91.69	1	58.41	322	234	0.938
nd098.nd2	00:12:45	154	-1	-1	4	701.99	69.34	0.5	752.08	84.58	1	58.41	322	234	0.936
nd098.nd2	00:12:49	155	-1	-1	4	697.52	64.88	0.5	748.5	81.76	1	58.41	322	234	0.935
nd098.nd2	00:12:54	156	-1	-1	4	696.29	62.75	0.5	744.81	79.43	1	58.41	322	234	0.938
nd098.nd2	00:12:59	157	-1	-1	4	693.98	61.05	0.5	743.64	80.11	1	58.41	322	234	0.937
nd098.nd2	00:13:04	158	-1	-1	4	689.88	58.07	0.5	738.15	74.57	1	58.41	322	234	0.938
nd098.nd2	00:13:09	159	-1	-1	4	687.46	59.78	0.5	737.62	76.61	1	58.41	322	234	0.935
nd098.nd2	00:13:15	160	-1	-1	4	687.25	61.83	0.5	734.72	76.02	1	58.41	322	234	0.938
nd098.nd2	00:13:20	161	-1	-1	4	685.95	59.24	0.5	737.17	74.67	1	58.41	322	234	0.934
nd098.nd2	00:13:25	162	-1	-1	4	686.2	62.08	0.5	736.47	78.38	1	58.41	322	234	0.935
nd098.nd2	00:13:30	163	-1	-1	4	686.77	63.73	0.5	736.6	78.58	1	58.41	322	234	0.935
nd098.nd2	00:13:35	164	-1	-1	4	685.79	61.74	0.5	734.33	82.26	1	58.41	322	234	0.938
nd098.nd2	00:13:40	165	-1	-1	4	683.61	63.9	0.5	733.53	83.57	1	58.41	322	234	0.936
nd098.nd2	00:13:44	166	-1	-1	4	683.1	65.15	0.5	735.68	82.73	1	58.41	322	234	0.932
nd098.nd2	00:13:49	167	-1	-1	4	682.23	62.88	0.5	734.15	78.22	1	58.41	322	234	0.932
nd098.nd2	00:13:54	168	-1	-1	4	684.03	57.68	0.5	734.59	79.37	1	58.41	322	234	0.935
nd098.nd2	00:13:59	169	-1	-1	4	681.78	58.59	0.5	735.99	78.07	1	58.41	322	234	0.93
nd098.nd2	00:14:04	170	-1	-1	4	683.62	58.35	0.5	738.44	77.73	1	58.41	322	234	0.929
nd098.nd2	00:14:09	171	-1	-1	4	683.15	59.47	0.5	736.82	79.04	1	58.41	322	234	0.931
nd098.nd2	00:14:14	172	-1	-1	4	681.54	60.87	0.5	734.54	76.44	1	58.41	322	234	0.931
nd098.nd2	00:14:19	173	-1	-1	4	682.48	59.68	0.5	732.5	76.8	1	58.41	322	234	0.935
nd098.nd2	00:14:24	174	-1	-1	4	681.83	60.73	0.5	732.42	79.28	1	58.41	322	234	0.934
nd098.nd2	00:14:30	175	-1	-1	4	682.44	61.6	0.5	732.41	75.73	1	58.41	322	234	0.934
nd098.nd2	00:14:35	176	-1	-1	4	678.51	62.04	0.5	728.16	75.06	1	58.41	322	234	0.934
nd098.nd2	00:14:39	177	-1	-1	4	675.9	59.72	0.5	725.61	74.95	1	58.41	322	234	0.934
nd098.nd2	00:14:44	178	-1	-1	4	675.25	59.92	0.5	724.32	74.83	1	58.41	322	234	0.935
nd098.nd2	00:14:49	179	-1	-1	4	672.36	59.67	0.5	722.52	74.41	1	58.41	322	234	0.933
nd098.nd2	00:14:54	180	-1	-1	4	670.9	56.74	0.5	721.03	74.08	1	58.41	322	234	0.934
nd098.nd2	00:14:59	181	-1	-1	4	672.6	55.72	0.5	720.78	69.13	1	58.41	322	234	0.936
nd098.nd2	00:15:04	182	-1	-1	4	671.16	53.92	0.5	723.79	70.3	1	58.41	322	234	0.93
nd098.nd2	00:15:09	183	-1	-1	4	670.65	56.13	0.5	722.12	69.04	1	58.41	322	234	0.931
nd098.nd2	00:15:14	184	-1	-1	4	671.96	54.1	0.5	724.39	69.56	1	58.41	322	234	0.931
nd098.nd2	00:15:19	185	-1	-1	4	673.22	52.68	0.5	724.73	69.14	1	58.41	322	234	0.932
nd098.nd2	00:15:24	186	-1	-1	4	677.23	53.65	0.5	726.28	66.72	1	58.41	322	234	0.935
nd098.nd2	00:15:29	187	-1	-1	4	675.82	54.46	0.5	729.03	70.09	1	58.41	322	234	0.93
nd098.nd2	00:15:34	188	-1	-1	4	676.56	53.72	0.5	727.77	66.24	1	58.41	322	234	0.932
nd098.nd2	00:15:40	189	-1	-1	4	678.42	52.1	0.5	729.54	67.13	1	58.41	322	234	0.933
nd098.nd2	00:15:44	190	-1	-1	4	679.38	54.75	0.5	730.44	65.31	1	58.41	322	234	0.932
nd098.nd2	00:15:49	191	-1	-1	4	678.36	54.63	0.5	730.38	65.5	1	58.41	322	234	0.931
nd098.nd2	00:15:54	192	-1	-1	4	679.87	51.13	0.5	732.41	66.28	1	58.41	322	234	0.931
nd098.nd2	00:15:59	193	-1	-1	4	680.33	53	0.5	729.69	66.37	1	58.41	322	234	0.935
nd098.nd2	00:16:05	194	-1	-1	4	680.02	54.5	0.5	732.27	68.07	1	58.41	322	234	0.931
nd098.nd2	00:16:09	195	-1	-1	4	682.69	55.29	0.5	731.83	66.67	1	58.41	322	234	0.935
nd098.nd2	00:16:14	196	-1	-1	4	680.72	56.12	0.5	732.33	69.9	1	58.41	322	234	0.932
nd098.nd2	00:16:19	197	-1	-1	4	676.84	55.56	0.5	727.74	69.24	1	58.41	322	234	0.933
nd098.nd2	00:16:24	198	-1	-1	4	679.08	51.22	0.5	727.4	63.24	1	58.41	322	234	0.936
nd098.nd2	00:16:29	199	-1	-1	4	673.21	49.38	0.5	726.67	65.92	1	58.41	322	234	0.929
nd098.nd2	00:16:34	200	-1	-1	4	669.29	47.67	0.5	722.25	63.65	1	58.41	322	234	0.93
nd098.nd2	00:16:39	201	-1	-1	4	669.67	51.19	0.5	720.5	63.14	1	58.41	322	234	0.932
nd098.nd2	00:16:44	202	-1	-1	4	667.12	48.59	0.5	719.74	59.88	1	58.41	322	234	0.929
nd098.nd2	00:16:49	203	-1	-1	4	668.25	49.37	0.5	717.96	60.46	1	58.41	322	234	0.933
nd098.nd2	00:16:54	204	-1	-1	4	666.27	48.18	0.5	718.95	60.98	1	58.41	322	234	0.929
nd098.nd2	00:16:59	205	-1	-1	4	662.05	44.74	0.5	715.58	56.99	1	58.41	322	234	0.928
nd098.nd2	00:17:04	206	-1	-1	4	664.48	43.64	0.5	714.32	55.26	1	58.41	322	234	0.933
nd098.nd2	00:17:09	207	-1	-1	4	663.21	45.18	0.5	714.59	55.38	1	58.41	322	234	0.93
nd098.nd2	00:17:14	208	-1	-1	4	662.67	44.51	0.5	713.13	54.81	1	58.41	322	234	0.931
nd098.nd2	00:17:20	209	-1	-1	4	661.27	43.07	0.5	709.27	53.72	1	58.41	322	234	0.935
nd098.nd2	00:17:24	210	-1	-1	4	664.6	42.42	0.5	712.18	54.06	1	58.41	322	234	0.935
nd098.nd2	00:17:29	211	-1	-1	4	661.92	43.69	0.5	710.67	52.09	1	58.41	322	234	0.933
nd098.nd2	00:17:34	212	-1	-1	4	661.12	43.37	0.5	708.82	55.25	1	58.41	322	234	0.935
nd098.nd2	00:17:39	213	-1	-1	4	661.15	45.84	0.5	711.67	55.65	1	58.41	322	234	0.931
nd098.nd2	00:17:44	214	-1	-1	4	657.31	46.53	0.5	708.4	57.96	1	58.41	322	234	0.93
nd098.nd2	00:17:49	215	-1	-1	4	655.18	44.51	0.5	705.39	56.02	1	58.41	322	234	0.931
nd098.nd2	00:17:54	216	-1	-1	4	657.71	45.78	0.5	704.78	56.58	1	58.41	322	234	0.935
nd098.nd2	00:17:59	217	-1	-1	4	658.24	48.26	0.5	705.76	60.17	1	58.41	322	234	0.935
nd098.nd2	00:18:04	218	-1	-1	4	657.05	48.79	0.5	706.3	62.63	1	58.41	322	234	0.933
nd098.nd2	00:18:09	219	-1	-1	4	655.66	50.13	0.5	704.43	63.02	1	58.41	322	234	0.933
nd098.nd2	00:18:14	220	-1	-1	4	656.08	49.94	0.5	705.14	62.53	1	58.41	322	234	0.933
nd098.nd2	00:18:19	221	-1	-1	4	652.16	51.46	0.5	703.87	66.12	1	58.41	322	234	0.93
nd098.nd2	00:18:24	222	-1	-1	4	654.93	51.08	0.5	705.04	65.61	1	58.41	322	234	0.932
nd098.nd2	00:18:29	223	-1	-1	4	652.65	50.57	0.5	701.54	63.94	1	58.41	322	234	0.933
nd098.nd2	00:18:35	224	-1	-1	4	652.7	52.57	0.5	700.88	63.08	1	58.41	322	234	0.934
nd098.nd2	00:18:39	225	-1	-1	4	654.26	52	0.5	701.24	67.03	1	58.41	322	234	0.936
nd098.nd2	00:18:45	226	-1	-1	4	655.74	53.53	0.5	704.9	64.79	1	58.41	322	234	0.933
nd098.nd2	00:18:50	227	-1	-1	4	658.57	54.63	0.5	707.29	67.34	1	58.41	322	234	0.934
nd098.nd2	00:18:54	228	-1	-1	4	656.03	52.25	0.5	709.47	67.36	1	58.41	322	234	0.928
nd098.nd2	00:18:59	229	-1	-1	4	660.15	55.33	0.5	709.51	67.26	1	58.41	322	234	0.933
nd098.nd2	00:19:04	230	-1	-1	4	661.63	56	0.5	712.75	68.03	1	58.41	322	234	0.931
nd098.nd2	00:19:09	231	-1	-1	4	660.69	57.52	0.5	713.34	70.59	1	58.41	322	234	0.929
nd098.nd2	00:19:14	232	-1	-1	4	658.8	55.09	0.5	710	69.35	1	58.41	322	234	0.931
nd098.nd2	00:19:19	233	-1	-1	4	656.29	53.59	0.5	705.63	67.69	1	58.41	322	234	0.933
nd098.nd2	00:19:24	234	-1	-1	4	651.38	54.39	0.5	705.11	69.88	1	58.41	322	234	0.927
nd098.nd2	00:19:29	235	-1	-1	4	652.07	56.7	0.5	705.72	71.85	1	58.41	322	234	0.927
nd098.nd2	00:19:34	236	-1	-1	4	656.17	61.7	0.5	705.98	73.02	1	58.41	322	234	0.932
nd098.nd2	00:19:40	237	-1	-1	4	655.86	59.44	0.5	708.04	73.77	1	58.41	322	234	0.929
nd098.nd2	00:19:44	238	-1	-1	4	656.8	59.92	0.5	710.49	74.32	1	58.41	322	234	0.927
nd098.nd2	00:19:49	239	-1	-1	4	658.14	60.62	0.5	709.48	77.97	1	58.41	322	234	0.931
nd098.nd2	00:19:54	240	-1	-1	4	656.85	61.54	0.5	710.33	78.77	1	58.41	322	234	0.928
nd098.nd2	00:20:00	241	-1	-1	4	656.63	60.61	0.5	709.44	76.81	1	58.41	322	234	0.929
nd098.nd2	00:20:05	242	-1	-1	4	653.77	60.73	0.5	706.45	76.98	1	58.41	322	234	0.929
nd098.nd2	00:20:10	243	-1	-1	4	653.95	62.82	0.5	707.38	77.87	1	58.41	322	234	0.928
nd098.nd2	00:20:15	244	-1	-1	4	653.21	63.18	0.5	708.06	78.2	1	58.41	322	234	0.925
nd098.nd2	00:20:20	245	-1	-1	4	656.08	64.71	0.5	707.01	78.5	1	58.41	322	234	0.931
nd098.nd2	00:20:24	246	-1	-1	4	657.08	66.03	0.5	708.86	81.04	1	58.41	322	234	0.93
nd098.nd2	00:20:29	247	-1	-1	4	656.72	70.8	0.5	709.91	87.16	1	58.41	322	234	0.928
nd098.nd2	00:20:34	248	-1	-1	4	654.74	72	0.5	709.18	88.51	1	58.41	322	234	0.926
nd098.nd2	00:20:39	249	-1	-1	4	653.91	70.91	0.5	710.38	90.13	1	58.41	322	234	0.924
nd098.nd2	00:20:44	250	-1	-1	4	653.73	73.04	0.5	710.09	92.29	1	58.41	322	234	0.924
nd098.nd2	00:20:49	251	-1	-1	4	657.6	79.62	0.5	706.11	94.53	1	58.41	322	234	0.934
nd098.nd2	00:20:54	252	-1	-1	4	658.33	80.17	0.5	709.96	98.11	1	58.41	322	234	0.931
nd098.nd2	00:20:59	253	-1	-1	4	659.79	78.07	0.5	714.32	96.17	1	58.41	322	234	0.927
nd098.nd2	00:21:04	254	-1	-1	4	661.42	79.15	0.5	717.54	97.49	1	58.41	322	234	0.925
nd098.nd2	00:21:09	255	-1	-1	4	665.25	78.82	0.5	721.29	96.42	1	58.41	322	234	0.926
nd098.nd2	00:21:14	256	-1	-1	4	666.53	79.77	0.5	723.15	94.62	1	58.41	322	234	0.925
nd098.nd2	00:21:19	257	-1	-1	4	669.38	75.99	0.5	725.15	94.95	1	58.41	322	234	0.927
nd098.nd2	00:21:24	258	-1	-1	4	669.03	75.46	0.5	726.69	94.28	1	58.41	322	234	0.924
nd098.nd2	00:21:29	259	-1	-1	4	671.95	77.71	0.5	730.75	93.71	1	58.41	322	234	0.923
nd098.nd2	00:21:34	260	-1	-1	4	672.32	78.34	0.5	731.12	95.79	1	58.41	322	234	0.923
nd098.nd2	00:21:39	261	-1	-1	4	669.35	78.09	0.5	727.16	97.24	1	58.41	322	234	0.924
nd098.nd2	00:21:44	262	-1	-1	4	672.08	81.04	0.5	730.2	101.56	1	58.41	322	234	0.924
nd098.nd2	00:21:49	263	-1	-1	4	670.33	78.44	0.5	728.44	95.54	1	58.41	322	234	0.924
nd098.nd2	00:21:54	264	-1	-1	4	667.91	76.33	0.5	727.76	94.55	1	58.41	322	234	0.921
nd098.nd2	00:21:59	265	-1	-1	4	668.36	72.8	0.5	726	89.65	1	58.41	322	234	0.924
nd098.nd2	00:22:04	266	-1	-1	4	667.46	74.87	0.5	724.07	89.06	1	58.41	322	234	0.924
nd098.nd2	00:22:09	267	-1	-1	4	666.35	71.02	0.5	725.91	85.97	1	58.41	322	234	0.921
nd098.nd2	00:22:14	268	-1	-1	4	667.57	68.32	0.5	725.88	86.46	1	58.41	322	234	0.923
nd098.nd2	00:22:19	269	-1	-1	4	666.51	68.33	0.5	724.84	83.97	1	58.41	322	234	0.923
nd098.nd2	00:22:24	270	-1	-1	4	665.17	66.28	0.5	722.23	79.54	1	58.41	322	234	0.923
nd098.nd2	00:22:29	271	-1	-1	4	666.21	64.1	0.5	721.27	79.3	1	58.41	322	234	0.927
nd098.nd2	00:22:34	272	-1	-1	4	663.81	63.38	0.5	724.44	77.08	1	58.41	322	234	0.919
nd098.nd2	00:22:39	273	-1	-1	4	668.29	61.42	0.5	726.39	78.9	1	58.41	322	234	0.923
nd098.nd2	00:22:44	274	-1	-1	4	670.3	62.2	0.5	727.78	79.29	1	58.41	322	234	0.924
nd098.nd2	00:22:49	275	-1	-1	4	669.52	62.86	0.5	726.4	80.26	1	58.41	322	234	0.925
nd098.nd2	00:22:54	276	-1	-1	4	669.96	64.49	0.5	727.99	81.83	1	58.41	322	234	0.924
nd098.nd2	00:22:59	277	-1	-1	4	670.24	64.63	0.5	729.08	80.61	1	58.41	322	234	0.922
nd098.nd2	00:23:04	278	-1	-1	4	669.36	64.04	0.5	727.16	80.76	1	58.41	322	234	0.924
nd098.nd2	00:23:09	279	-1	-1	4	668.38	65.2	0.5	728.96	82.03	1	58.41	322	234	0.92
nd098.nd2	00:23:14	280	-1	-1	4	668.66	60.15	0.5	725.93	78.7	1	58.41	322	234	0.925
nd098.nd2	00:23:19	281	-1	-1	4	671.22	64.75	0.5	730.01	80.76	1	58.41	322	234	0.922
nd098.nd2	00:23:24	282	-1	-1	4	668.91	63.22	0.5	727.83	80.08	1	58.41	322	234	0.922
nd098.nd2	00:23:29	283	-1	-1	4	667.12	60.14	0.5	727.24	78.12	1	58.41	322	234	0.92
nd098.nd2	00:23:34	284	-1	-1	4	669.09	62.35	0.5	724.5	76.61	1	58.41	322	234	0.926
nd098.nd2	00:23:40	285	-1	-1	4	665.7	61.98	0.5	721.65	80.21	1	58.41	322	234	0.926
nd098.nd2	00:23:45	286	-1	-1	4	663.91	63.46	0.5	722.77	78.87	1	58.41	322	234	0.922
nd098.nd2	00:23:50	287	-1	-1	4	663.89	63.82	0.5	720.95	80.25	1	58.41	322	234	0.924
nd098.nd2	00:23:54	288	-1	-1	4	660.33	64.46	0.5	719.33	77.36	1	58.41	322	234	0.921
nd098.nd2	00:23:59	289	-1	-1	4	663.48	62.84	0.5	719.06	77.19	1	58.41	322	234	0.925
nd098.nd2	00:24:04	290	-1	-1	4	661.07	64.2	0.5	721.12	78.71	1	58.41	322	234	0.919
nd098.nd2	00:24:09	291	-1	-1	4	661.42	64.36	0.5	721.58	81.18	1	58.41	322	234	0.92
nd098.nd2	00:24:14	292	-1	-1	4	662.71	62.96	0.5	717.8	81.78	1	58.41	322	234	0.927
nd098.nd2	00:24:19	293	-1	-1	4	659.15	63.34	0.5	716.41	80.27	1	58.41	322	234	0.923
nd098.nd2	00:24:24	294	-1	-1	4	660.46	64.4	0.5	717.62	80.14	1	58.41	322	234	0.923
nd098.nd2	00:24:29	295	-1	-1	4	660.05	65.48	0.5	717.74	79.18	1	58.41	322	234	0.922
nd098.nd2	00:24:34	296	-1	-1	4	659.95	64.4	0.5	718.21	83.97	1	58.41	322	234	0.922
nd098.nd2	00:24:39	297	-1	-1	4	660.38	68.37	0.5	717.71	84.2	1	58.41	322	234	0.923
nd098.nd2	00:24:44	298	-1	-1	4	660.46	69.47	0.5	718.97	88.05	1	58.41	322	234	0.922
nd098.nd2	00:24:49	299	-1	-1	4	659.53	69.98	0.5	718.73	88.8	1	58.41	322	234	0.921
nd098.nd2	00:24:54	300	-1	-1	4	661.16	69.43	0.5	721.45	92.07	1	58.41	322	234	0.92
nd098.nd2	00:24:59	301	-1	-1	4	664.44	72.87	0.5	721.5	91.55	1	58.41	322	234	0.924
nd098.nd2	00:25:05	302	-1	-1	4	664.78	73.99	0.5	723.19	91.95	1	58.41	322	234	0.923
nd098.nd2	00:25:10	303	-1	-1	4	662.39	73.08	0.5	725.52	87.92	1	58.41	322	234	0.916
nd098.nd2	00:25:15	304	-1	-1	4	666.16	69.07	0.5	725.29	87.87	1	58.41	322	234	0.922
nd098.nd2	00:25:20	305	-1	-1	4	669.25	70.85	0.5	727.25	87.47	1	58.41	322	234	0.923
nd098.nd2	00:25:25	306	-1	-1	4	668.61	70.49	0.5	728.61	87.64	1	58.41	322	234	0.921
nd098.nd2	00:25:30	307	-1	-1	4	669.19	71.65	0.5	728.12	89.08	1	58.41	322	234	0.922
nd098.nd2	00:25:34	308	-1	-1	4	669.86	71.84	0.5	731.19	89.61	1	58.41	322	234	0.919
nd098.nd2	00:25:39	309	-1	-1	4	671.85	71.18	0.5	732.44	89.71	1	58.41	322	234	0.921
nd098.nd2	00:25:44	310	-1	-1	4	671.91	69.52	0.5	733.71	86.11	1	58.41	322	234	0.919
nd098.nd2	00:25:49	311	-1	-1	4	671.61	68.12	0.5	735.62	87.39	1	58.41	322	234	0.916
nd098.nd2	00:25:54	312	-1	-1	4	667.88	68.74	0.5	733.05	86.56	1	58.41	322	234	0.914
nd098.nd2	00:25:59	313	-1	-1	4	665.87	66.99	0.5	732.97	85.81	1	58.41	322	234	0.912
nd098.nd2	00:26:04	314	-1	-1	4	669.17	67.04	0.5	730.85	82.49	1	58.41	322	234	0.919
nd098.nd2	00:26:09	315	-1	-1	4	667.31	65.73	0.5	732.19	81.24	1	58.41	322	234	0.914
nd098.nd2	00:26:14	316	-1	-1	4	668.94	64.29	0.5	732.15	80.34	1	58.41	322	234	0.917
nd098.nd2	00:26:20	317	-1	-1	4	666.18	63.6	0.5	726.55	80.54	1	58.41	322	234	0.92
nd098.nd2	00:26:24	318	-1	-1	4	667.51	65.11	0.5	726.88	79.99	1	58.41	322	234	0.921
nd098.nd2	00:26:30	319	-1	-1	4	663.61	65.57	0.5	725.08	79.81	1	58.41	322	234	0.918
nd098.nd2	00:26:35	320	-1	-1	4	662.1	64.58	0.5	727.46	80.56	1	58.41	322	234	0.913
nd098.nd2	00:26:40	321	-1	-1	4	661.55	64.16	0.5	722.8	79.79	1	58.41	322	234	0.918
nd098.nd2	00:26:45	322	-1	-1	4	661.52	63.82	0.5	723.32	82.36	1	58.41	322	234	0.918
nd098.nd2	00:26:49	323	-1	-1	4	662.36	65.5	0.5	725.59	80.27	1	58.41	322	234	0.915
nd098.nd2	00:26:54	324	-1	-1	4	663.88	66.15	0.5	724.96	84.88	1	58.41	322	234	0.919
nd098.nd2	00:26:59	325	-1	-1	4	664.24	69.13	0.5	723.99	82.57	1	58.41	322	234	0.92
nd098.nd2	00:27:04	326	-1	-1	4	661.17	67.19	0.5	720.27	82.57	1	58.41	322	234	0.921
nd098.nd2	00:27:09	327	-1	-1	4	663.59	68.33	0.5	722.9	85.3	1	58.41	322	234	0.921
nd098.nd2	00:27:14	328	-1	-1	4	661.54	68.48	0.5	723.97	88.18	1	58.41	322	234	0.917
nd098.nd2	00:27:19	329	-1	-1	4	659.35	68.25	0.5	722.68	87.7	1	58.41	322	234	0.916
nd098.nd2	00:27:24	330	-1	-1	4	659.93	69.91	0.5	720.62	88.4	1	58.41	322	234	0.919
nd098.nd2	00:27:29	331	-1	-1	4	660.58	72.27	0.5	721.59	89.93	1	58.41	322	234	0.919
nd098.nd2	00:27:34	332	-1	-1	4	661.41	71.14	0.5	723.43	91.12	1	58.41	322	234	0.918
nd098.nd2	00:27:39	333	-1	-1	4	659.79	70.9	0.5	725.04	91.07	1	58.41	322	234	0.914
nd098.nd2	00:27:44	334	-1	-1	4	661.42	74.76	0.5	722.43	93.21	1	58.41	322	234	0.919
nd098.nd2	00:27:49	335	-1	-1	4	663.35	75.78	0.5	723.73	92.22	1	58.41	322	234	0.92
nd098.nd2	00:27:55	336	-1	-1	4	661.38	76.76	0.5	723.61	96.81	1	58.41	322	234	0.918
nd098.nd2	00:28:00	337	-1	-1	4	660.57	75.53	0.5	721.09	94.76	1	58.41	322	234	0.92
nd098.nd2	00:28:04	338	-1	-1	4	665.03	77.24	0.5	722.64	97.79	1	58.41	322	234	0.924
nd098.nd2	00:28:09	339	-1	-1	4	669.25	78.26	0.5	716.33	94.98	1	58.41	322	234	0.938
nd098.nd2	00:28:14	340	-1	-1	4	681.65	80.24	0.5	700.94	86.79	1	58.41	322	234	0.975
nd098.nd2	00:28:19	341	-1	-1	4	699.03	88.06	0.5	681.8	80.3	1	58.41	322	234	1.026
nd098.nd2	00:28:24	342	-1	-1	4	718.51	94.56	0.5	660.66	70.89	1	58.41	322	234	1.086
nd098.nd2	00:28:29	343	-1	-1	4	738.47	100.24	0.5	633.56	62.27	1	58.41	322	234	1.163
nd098.nd2	00:28:34	344	-1	-1	4	757.13	105.42	0.5	609.51	52.38	1	58.41	322	234	1.239
nd098.nd2	00:28:39	345	-1	-1	4	774.28	105.42	0.5	584.1	44	1	58.41	322	234	1.322
nd098.nd2	00:28:44	346	-1	-1	4	790.12	108.76	0.5	562.29	36.25	1	58.41	322	234	1.402
nd098.nd2	00:28:49	347	-1	-1	4	799.41	111.42	0.5	541.54	32.66	1	58.41	322	234	1.473
nd098.nd2	00:28:54	348	-1	-1	4	811.29	113.02	0.5	516.93	27.32	1	58.41	322	234	1.568
nd098.nd2	00:28:59	349	-1	-1	4	822.08	119.42	0.5	497.27	24.17	1	58.41	322	234	1.653
nd098.nd2	00:29:05	350	-1	-1	4	833.28	119.81	0.5	483.42	21.36	1	58.41	322	234	1.722
nd098.nd2	00:29:09	351	-1	-1	4	838.96	126.93	0.5	478.11	21.05	1	58.41	322	234	1.753
nd098.nd2	00:29:14	352	-1	-1	4	837.36	125.44	0.5	476.81	20.5	1	58.41	322	234	1.755
nd098.nd2	00:29:19	353	-1	-1	4	837.56	123.53	0.5	477.36	21.34	1	58.41	322	234	1.753
nd098.nd2	00:29:24	354	-1	-1	4	836.78	125.34	0.5	476.97	21.18	1	58.41	322	234	1.753
nd098.nd2	00:29:29	355	-1	-1	4	838.84	125.89	0.5	477.03	21.52	1	58.41	322	234	1.757
nd098.nd2	00:29:34	356	-1	-1	4	837.15	127.64	0.5	478.66	21.9	1	58.41	322	234	1.747
nd098.nd2	00:29:40	357	-1	-1	4	834.75	126.57	0.5	478.18	20.99	1	58.41	322	234	1.745
nd098.nd2	00:29:44	358	-1	-1	4	838.29	126.09	0.5	480.46	21.64	1	58.41	322	234	1.744
nd098.nd2	00:29:50	359	-1	-1	4	837.25	124.85	0.5	481.04	22.53	1	58.41	322	234	1.739
nd098.nd2	00:29:54	360	-1	-1	4	837.65	123.82	0.5	481.94	22.4	1	58.41	322	234	1.737
nd098.nd2	00:29:59	361	-1	-1	4	837.29	127.18	0.5	483.19	22.44	1	58.41	322	234	1.731
nd098.nd2	00:30:04	362	-1	-1	4	839.52	123.86	0.5	483.77	22.96	1	58.41	322	234	1.734
nd098.nd2	00:30:09	363	-1	-1	4	841.26	125.84	0.5	485.09	24.34	1	58.41	322	234	1.733
nd098.nd2	00:30:14	364	-1	-1	4	840.92	123.58	0.5	486.41	24.16	1	58.41	322	234	1.727
nd098.nd2	00:30:19	365	-1	-1	4	840.34	122.19	0.5	486.68	24.46	1	58.41	322	234	1.726
nd098.nd2	00:30:24	366	-1	-1	4	839.11	116.95	0.5	487.41	23.46	1	58.41	322	234	1.72
nd098.nd2	00:30:30	367	-1	-1	4	841	119.45	0.5	489.76	25.63	1	58.41	322	234	1.716
nd098.nd2	00:30:34	368	-1	-1	4	839.88	116.13	0.5	491.43	25.93	1	58.41	322	234	1.708
nd098.nd2	00:30:39	369	-1	-1	4	840.76	114.03	0.5	492.09	25.75	1	58.41	322	234	1.708
nd098.nd2	00:30:45	370	-1	-1	4	838.74	112.52	0.5	494.35	25.65	1	58.41	322	234	1.696
nd098.nd2	00:30:50	371	-1	-1	4	837.7	112	0.5	495.79	27.14	1	58.41	322	234	1.689
nd098.nd2	00:30:55	372	-1	-1	4	837.16	108.78	0.5	496.3	25.89	1	58.41	322	234	1.687
nd098.nd2	00:31:00	373	-1	-1	4	834.19	103.77	0.5	498.35	27.05	1	58.41	322	234	1.673
nd098.nd2	00:31:05	374	-1	-1	4	832.22	103.31	0.5	503.65	28.44	1	58.41	322	234	1.652
nd098.nd2	00:31:09	375	-1	-1	4	827.32	100.1	0.5	508.79	28.5	1	58.41	322	234	1.625
nd098.nd2	00:31:14	376	-1	-1	4	825.31	95.82	0.5	513.26	29.05	1	58.41	322	234	1.607
nd098.nd2	00:31:19	377	-1	-1	4	818.69	94.08	0.5	518.37	30.29	1	58.41	322	234	1.579
nd098.nd2	00:31:24	378	-1	-1	4	813.24	95.6	0.5	528.85	32.39	1	58.41	322	234	1.537
nd098.nd2	00:31:29	379	-1	-1	4	800.59	88.21	0.5	540.41	35.23	1	58.41	322	234	1.481
nd098.nd2	00:31:34	380	-1	-1	4	788.96	87.88	0.5	549.09	36.21	1	58.41	322	234	1.436
nd098.nd2	00:31:39	381	-1	-1	4	778.3	83.01	0.5	557.76	37.55	1	58.41	322	234	1.394
nd098.nd2	00:31:44	382	-1	-1	4	763.95	79.7	0.5	568.12	40.18	1	58.41	322	234	1.344
nd098.nd2	00:31:49	383	-1	-1	4	762.03	76.23	0.5	571	39.73	1	58.41	322	234	1.334
nd098.nd2	00:31:54	384	-1	-1	4	749.79	77.2	0.5	571.81	38.8	1	58.41	322	234	1.311
nd098.nd2	00:31:59	385	-1	-1	4	744.85	74.44	0.5	577.83	39.38	1	58.41	322	234	1.288
nd098.nd2	00:32:04	386	-1	-1	4	740.67	71.33	0.5	580.35	41.1	1	58.41	322	234	1.276
nd098.nd2	00:32:09	387	-1	-1	4	741.78	70.91	0.5	585.02	39.45	1	58.41	322	234	1.268
nd098.nd2	00:32:15	388	-1	-1	4	740.84	72.01	0.5	578.42	38.2	1	58.41	322	234	1.281
nd098.nd2	00:32:20	389	-1	-1	4	740.6	70.05	0.5	581.82	37.5	1	58.41	322	234	1.272
nd098.nd2	00:32:25	390	-1	-1	4	737.38	68.18	0.5	582.85	37.4	1	58.41	322	234	1.265
nd098.nd2	00:32:30	391	-1	-1	4	738.58	68.2	0.5	582.67	36.14	1	58.41	322	234	1.268
nd098.nd2	00:32:35	392	-1	-1	4	741.15	69.7	0.5	583.27	37.45	1	58.41	322	234	1.271
nd098.nd2	00:32:40	393	-1	-1	4	741.23	69.75	0.5	586.58	38.75	1	58.41	322	234	1.263
nd098.nd2	00:32:45	394	-1	-1	4	737.78	66.85	0.5	590.16	38.96	1	58.41	322	234	1.25
nd098.nd2	00:32:50	395	-1	-1	4	736.95	66.98	0.5	587.97	37.1	1	58.41	322	234	1.253
nd098.nd2	00:32:55	396	-1	-1	4	731.91	64.82	0.5	591.25	39.79	1	58.41	322	234	1.238
nd098.nd2	00:32:59	397	-1	-1	4	729.97	64.07	0.5	591.31	37.4	1	58.41	322	234	1.235
nd098.nd2	00:33:04	398	-1	-1	4	724.82	64.33	0.5	593.09	39.65	1	58.41	322	234	1.222
nd098.nd2	00:33:10	399	-1	-1	4	718.28	61.6	0.5	589.25	39.73	1	58.41	322	234	1.22
nd098.nd2	00:33:15	400	-1	-1	4	715.94	58.05	0.5	591.75	37.99	1	58.41	322	234	1.211
nd098.nd2	00:33:19	401	-1	-1	4	716.62	60.38	0.5	589.07	38.37	1	58.41	322	234	1.217
nd098.nd2	00:33:24	402	-1	-1	4	717.87	58.71	0.5	587.86	37.04	1	58.41	322	234	1.222
nd098.nd2	00:33:29	403	-1	-1	4	721.13	61.89	0.5	583.93	34.24	1	58.41	322	234	1.236
nd098.nd2	00:33:34	404	-1	-1	4	724.33	60.11	0.5	586.57	35.57	1	58.41	322	234	1.236
nd098.nd2	00:33:39	405	-1	-1	4	723.83	59.4	0.5	587.35	34.06	1	58.41	322	234	1.233
nd098.nd2	00:33:44	406	-1	-1	4	723.71	56.27	0.5	586.07	33.04	1	58.41	322	234	1.236
nd098.nd2	00:33:49	407	-1	-1	4	722.95	55.55	0.5	589.14	33.09	1	58.41	322	234	1.228
nd098.nd2	00:33:54	408	-1	-1	4	723.67	55.84	0.5	587.61	33.34	1	58.41	322	234	1.232
nd098.nd2	00:33:59	409	-1	-1	4	725.12	56.85	0.5	588.26	33.06	1	58.41	322	234	1.233
nd098.nd2	00:34:04	410	-1	-1	4	723.44	53	0.5	590.37	31.92	1	58.41	322	234	1.226
nd098.nd2	00:34:09	411	-1	-1	4	719.96	55.24	0.5	593.4	34.24	1	58.41	322	234	1.214
nd098.nd2	00:34:14	412	-1	-1	4	719.09	54.81	0.5	595.72	34.55	1	58.41	322	234	1.208
nd098.nd2	00:34:19	413	-1	-1	4	720.14	54.21	0.5	593.78	34.59	1	58.41	322	234	1.214
nd098.nd2	00:34:24	414	-1	-1	4	717.3	53.24	0.5	591.32	33.22	1	58.41	322	234	1.214
nd098.nd2	00:34:29	415	-1	-1	4	719.18	53.05	0.5	586.85	32.41	1	58.41	322	234	1.226
nd098.nd2	00:34:34	416	-1	-1	4	715.93	53.55	0.5	587.38	32.38	1	58.41	322	234	1.22
nd098.nd2	00:34:39	417	-1	-1	4	712.75	53.69	0.5	587.81	32.56	1	58.41	322	234	1.213
nd098.nd2	00:34:44	418	-1	-1	4	707.44	51.31	0.5	583.28	30.93	1	58.41	322	234	1.214
nd098.nd2	00:34:49	419	-1	-1	4	711.74	49.7	0.5	579.82	29.84	1	58.41	322	234	1.229
nd098.nd2	00:34:54	420	-1	-1	4	707.51	50.58	0.5	580.88	31.06	1	58.41	322	234	1.219
nd098.nd2	00:34:59	421	-1	-1	4	711.05	51.09	0.5	580.42	30.86	1	58.41	322	234	1.226
nd098.nd2	00:35:04	422	-1	-1	4	705.01	49.15	0.5	581.21	31.12	1	58.41	322	234	1.214
nd098.nd2	00:35:10	423	-1	-1	4	708.78	50.54	0.5	580.38	32.55	1	58.41	322	234	1.222
nd098.nd2	00:35:14	424	-1	-1	4	704.87	51.52	0.5	578.13	32.63	1	58.41	322	234	1.22
nd098.nd2	00:35:20	425	-1	-1	4	702.63	51.44	0.5	577.1	30.39	1	58.41	322	234	1.218
nd098.nd2	00:35:25	426	-1	-1	4	700.71	52.2	0.5	583.33	31.07	1	58.41	322	234	1.202
nd098.nd2	00:35:30	427	-1	-1	4	702.46	53.06	0.5	582.26	32.67	1	58.41	322	234	1.207
nd098.nd2	00:35:35	428	-1	-1	4	696.27	55.56	0.5	582.63	33.22	1	58.41	322	234	1.196
nd098.nd2	00:35:40	429	-1	-1	4	693.53	56.65	0.5	584.01	32.57	1	58.41	322	234	1.188
nd098.nd2	00:35:45	430	-1	-1	4	696.58	54.66	0.5	583.73	32.8	1	58.41	322	234	1.194
nd098.nd2	00:35:49	431	-1	-1	4	704.07	57.14	0.5	581.91	34.64	1	58.41	322	234	1.211
nd098.nd2	00:35:54	432	-1	-1	4	705.43	61.18	0.5	580.44	33.61	1	58.41	322	234	1.215
nd098.nd2	00:35:59	433	-1	-1	4	706.77	60.7	0.5	581.07	35.43	1	58.41	322	234	1.217
nd098.nd2	00:36:04	434	-1	-1	4	711.04	62.5	0.5	590.26	36.73	1	58.41	322	234	1.205
nd098.nd2	00:36:09	435	-1	-1	4	713.46	65.09	0.5	591.73	37.69	1	58.41	322	234	1.206
nd098.nd2	00:36:14	436	-1	-1	4	716.37	62.97	0.5	595.03	37.96	1	58.41	322	234	1.204
nd098.nd2	00:36:19	437	-1	-1	4	714.96	62.03	0.5	597.43	36.84	1	58.41	322	234	1.197
nd098.nd2	00:36:24	438	-1	-1	4	716.84	56.56	0.5	592.6	35.7	1	58.41	322	234	1.21
nd098.nd2	00:36:29	439	-1	-1	4	714.18	60.35	0.5	593.72	35.26	1	58.41	322	234	1.203
nd098.nd2	00:36:34	440	-1	-1	4	711.99	58.91	0.5	593.98	34.59	1	58.41	322	234	1.199
nd098.nd2	00:36:39	441	-1	-1	4	713.14	60.56	0.5	592.64	36.61	1	58.41	322	234	1.204
nd098.nd2	00:36:44	442	-1	-1	4	715.22	65.17	0.5	592.76	38.23	1	58.41	322	234	1.207
nd098.nd2	00:36:49	443	-1	-1	4	713.66	65.92	0.5	594.58	39.72	1	58.41	322	234	1.201
nd098.nd2	00:36:55	444	-1	-1	4	711.55	67.32	0.5	598.88	42.62	1	58.41	322	234	1.188
nd098.nd2	00:37:00	445	-1	-1	4	710.27	69.81	0.5	599.82	43.07	1	58.41	322	234	1.184
nd098.nd2	00:37:05	446	-1	-1	4	706.73	68.87	0.5	596.73	43.4	1	58.41	322	234	1.184
nd098.nd2	00:37:10	447	-1	-1	4	704.07	67.77	0.5	596.96	40.9	1	58.41	322	234	1.179
nd098.nd2	00:37:15	448	-1	-1	4	697.4	63.55	0.5	593.91	39.3	1	58.41	322	234	1.174
nd098.nd2	00:37:20	449	-1	-1	4	696.54	61.62	0.5	589.97	39.24	1	58.41	322	234	1.181
nd098.nd2	00:37:24	450	-1	-1	4	701.4	62.2	0.5	586.8	38.04	1	58.41	322	234	1.196
nd098.nd2	00:37:29	451	-1	-1	4	700.27	64.5	0.5	586.95	37.56	1	58.41	322	234	1.193
nd098.nd2	00:37:34	452	-1	-1	4	699.78	66.3	0.5	581.78	36.38	1	58.41	322	234	1.203
nd098.nd2	00:37:39	453	-1	-1	4	701.4	62.24	0.5	582.76	37.01	1	58.41	322	234	1.204
nd098.nd2	00:37:44	454	-1	-1	4	699.66	63.37	0.5	584.14	34.98	1	58.41	322	234	1.198
nd098.nd2	00:37:49	455	-1	-1	4	700.43	61.79	0.5	587.62	35.98	1	58.41	322	234	1.192
nd098.nd2	00:37:54	456	-1	-1	4	694.77	58.15	0.5	587.27	36.63	1	58.41	322	234	1.183
nd098.nd2	00:37:59	457	-1	-1	4	691.18	56.86	0.5	585.27	34.62	1	58.41	322	234	1.181
nd098.nd2	00:38:04	458	-1	-1	4	689.86	59.5	0.5	583.65	34.88	1	58.41	322	234	1.182
nd098.nd2	00:38:09	459	-1	-1	4	687.59	60.24	0.5	584.92	36.34	1	58.41	322	234	1.176
nd098.nd2	00:38:14	460	-1	-1	4	687.07	60.47	0.5	585.4	36.99	1	58.41	322	234	1.174
nd098.nd2	00:38:19	461	-1	-1	4	685.14	58.01	0.5	588.65	37.44	1	58.41	322	234	1.164
nd098.nd2	00:38:24	462	-1	-1	4	685.88	58.46	0.5	587.02	37.85	1	58.41	322	234	1.169
nd098.nd2	00:38:30	463	-1	-1	4	686.91	57.85	0.5	586.86	34.8	1	58.41	322	234	1.171
nd098.nd2	00:38:35	464	-1	-1	4	687.66	57.2	0.5	587.88	34.78	1	58.41	322	234	1.17
nd098.nd2	00:38:40	465	-1	-1	4	686.98	56.53	0.5	587.62	34.89	1	58.41	322	234	1.17
nd098.nd2	00:38:45	466	-1	-1	4	689.55	55.76	0.5	584.37	34.46	1	58.41	322	234	1.181
nd098.nd2	00:38:49	467	-1	-1	4	688.46	56.48	0.5	584.04	33.41	1	58.41	322	234	1.179
nd098.nd2	00:38:54	468	-1	-1	4	686.08	55.98	0.5	580.64	32.77	1	58.41	322	234	1.182
nd098.nd2	00:38:59	469	-1	-1	4	687.39	54.25	0.5	579.41	31.37	1	58.41	322	234	1.187
nd098.nd2	00:39:04	470	-1	-1	4	689.93	56.07	0.5	578.85	32.49	1	58.41	322	234	1.192
nd098.nd2	00:39:09	471	-1	-1	4	686.69	57.69	0.5	582.22	32.68	1	58.41	322	234	1.179
nd098.nd2	00:39:14	472	-1	-1	4	687.71	58.44	0.5	580.47	33.03	1	58.41	322	234	1.185
nd098.nd2	00:39:19	473	-1	-1	4	691.8	61.37	0.5	578.53	34.04	1	58.41	322	234	1.196
nd098.nd2	00:39:24	474	-1	-1	4	693.33	58.22	0.5	582.51	32.54	1	58.41	322	234	1.191
nd098.nd2	00:39:30	475	-1	-1	4	692.17	56.44	0.5	583.03	33.11	1	58.41	322	234	1.188
nd098.nd2	00:39:34	476	-1	-1	4	695.35	57.76	0.5	585.36	33.72	1	58.41	322	234	1.188
nd098.nd2	00:39:39	477	-1	-1	4	694.21	57.81	0.5	586.37	32.7	1	58.41	322	234	1.184
nd098.nd2	00:39:44	478	-1	-1	4	692.24	57.1	0.5	583.63	34.8	1	58.41	322	234	1.186
nd098.nd2	00:39:49	479	-1	-1	4	694.57	58.33	0.5	578.57	32.62	1	58.41	322	234	1.201
nd098.nd2	00:39:54	480	-1	-1	4	693.75	58.87	0.5	576.47	32.19	1	58.41	322	234	1.204
nd098.nd2	00:40:00	481	-1	-1	4	694.18	60.04	0.5	574.83	32.02	1	58.41	322	234	1.208
nd098.nd2	00:40:05	482	-1	-1	4	693.47	59.83	0.5	575.72	31.85	1	58.41	322	234	1.205
nd098.nd2	00:40:10	483	-1	-1	4	695.42	58.22	0.5	573.97	34.49	1	58.41	322	234	1.212
nd098.nd2	00:40:15	484	-1	-1	4	696.17	56.92	0.5	572.29	32.03	1	58.41	322	234	1.217
nd098.nd2	00:40:20	485	-1	-1	4	695.98	59.33	0.5	576.26	30.99	1	58.41	322	234	1.208
nd098.nd2	00:40:25	486	-1	-1	4	696.28	60.8	0.5	574.4	32.73	1	58.41	322	234	1.212
nd098.nd2	00:40:30	487	-1	-1	4	694.38	66.72	0.5	573.86	35.77	1	58.41	322	234	1.21
nd098.nd2	00:40:35	488	-1	-1	4	696.08	65.06	0.5	577.31	34.58	1	58.41	322	234	1.205
nd098.nd2	00:40:39	489	-1	-1	4	694.57	62.32	0.5	576.67	35.34	1	58.41	322	234	1.205
nd098.nd2	00:40:44	490	-1	-1	4	694.21	62.64	0.5	575.06	34.57	1	58.41	322	234	1.208
nd098.nd2	00:40:49	491	-1	-1	4	692.7	59.93	0.5	575.17	31.78	1	58.41	322	234	1.204
nd098.nd2	00:40:54	492	-1	-1	4	692.12	58.8	0.5	575.94	32.95	1	58.41	322	234	1.202
nd098.nd2	00:40:59	493	-1	-1	4	691.07	60.22	0.5	576.18	34.67	1	58.41	322	234	1.2
nd098.nd2	00:41:04	494	-1	-1	4	691	61.06	0.5	577.58	33.72	1	58.41	322	234	1.196
nd098.nd2	00:41:09	495	-1	-1	4	689.16	59.81	0.5	574.05	32.64	1	58.41	322	234	1.2
nd098.nd2	00:41:14	496	-1	-1	4	690.43	62.47	0.5	571.97	33.44	1	58.41	322	234	1.207
nd098.nd2	00:41:19	497	-1	-1	4	692.58	63.95	0.5	574.5	32.62	1	58.41	322	234	1.205
nd098.nd2	00:41:24	498	-1	-1	4	692.18	60.96	0.5	571.59	32.76	1	58.41	322	234	1.211
nd098.nd2	00:41:29	499	-1	-1	4	691.42	59.53	0.5	571.88	32.18	1	58.41	322	234	1.209
nd098.nd2	00:41:34	500	-1	-1	4	689.45	61.26	0.5	574.34	33.56	1	58.41	322	234	1.2
nd098.nd2	00:41:39	501	-1	-1	4	689.84	60.21	0.5	578.63	34.28	1	58.41	322	234	1.193
nd098.nd2	00:41:44	502	-1	-1	4	693.64	60.19	0.5	579.06	34.65	1	58.41	322	234	1.198
nd098.nd2	00:41:49	503	-1	-1	4	689.99	61.06	0.5	578.35	33.82	1	58.41	322	234	1.193
nd098.nd2	00:41:54	504	-1	-1	4	695.39	62.5	0.5	576.09	34.12	1	58.41	322	234	1.207
nd098.nd2	00:41:59	505	-1	-1	4	693.05	64.19	0.5	574.83	34.62	1	58.41	322	234	1.205
nd098.nd2	00:42:04	506	-1	-1	4	691.4	62.66	0.5	576.18	35.14	1	58.41	322	234	1.2
nd098.nd2	00:42:10	507	-1	-1	4	691.7	60.6	0.5	573.59	33.38	1	58.41	322	234	1.206
nd098.nd2	00:42:15	508	-1	-1	4	689.51	63.27	0.5	574.16	33.26	1	58.41	322	234	1.201
nd098.nd2	00:42:20	509	-1	-1	4	689.44	59.97	0.5	575.47	34.24	1	58.41	322	234	1.198
nd098.nd2	00:42:25	510	-1	-1	4	686.58	60.13	0.5	578.23	34.29	1	58.41	322	234	1.187
nd098.nd2	00:42:30	511	-1	-1	4	686.67	62.51	0.5	578.22	35.69	1	58.41	322	234	1.188
nd098.nd2	00:42:35	512	-1	-1	4	683.32	62.47	0.5	578.04	35.67	1	58.41	322	234	1.182
nd098.nd2	00:42:40	513	-1	-1	4	683.1	60.35	0.5	572.82	34.3	1	58.41	322	234	1.192
nd098.nd2	00:42:45	514	-1	-1	4	684.16	62.22	0.5	572.27	34.65	1	58.41	322	234	1.195
nd098.nd2	00:42:50	515	-1	-1	4	684.55	62.38	0.5	572.77	32.67	1	58.41	322	234	1.195
nd098.nd2	00:42:54	516	-1	-1	4	682.93	61.76	0.5	569.2	32.86	1	58.41	322	234	1.2
nd098.nd2	00:42:59	517	-1	-1	4	683.84	61.88	0.5	567.2	33	1	58.41	322	234	1.205
nd098.nd2	00:43:04	518	-1	-1	4	682.32	64.05	0.5	569.89	33.6	1	58.41	322	234	1.197
nd098.nd2	00:43:09	519	-1	-1	4	677.13	62.71	0.5	571.66	34.16	1	58.41	322	234	1.184
nd098.nd2	00:43:14	520	-1	-1	4	675.79	63.17	0.5	573.42	35.71	1	58.41	322	234	1.178
nd098.nd2	00:43:19	521	-1	-1	4	672.42	65.56	0.5	571.61	34.91	1	58.41	322	234	1.176
nd098.nd2	00:43:24	522	-1	-1	4	674.28	65.35	0.5	570.73	36.62	1	58.41	322	234	1.181
nd098.nd2	00:43:29	523	-1	-1	4	675.81	62.8	0.5	572.23	35.68	1	58.41	322	234	1.181
nd098.nd2	00:43:34	524	-1	-1	4	674.84	61.99	0.5	572.86	35.32	1	58.41	322	234	1.178
nd098.nd2	00:43:39	525	-1	-1	4	673.26	62.1	0.5	572.22	34.78	1	58.41	322	234	1.177
nd098.nd2	00:43:44	526	-1	-1	4	671.81	60.97	0.5	573.39	35.42	1	58.41	322	234	1.171
nd098.nd2	00:43:49	527	-1	-1	4	673.05	60.86	0.5	574.03	33.9	1	58.41	322	234	1.172
nd098.nd2	00:43:54	528	-1	-1	4	673.87	63.18	0.5	572.16	34.14	1	58.41	322	234	1.177
nd098.nd2	00:43:59	529	-1	-1	4	671.87	62.14	0.5	572.57	32.81	1	58.41	322	234	1.173
nd098.nd2	00:44:04	530	-1	-1	4	670.88	62.23	0.5	575.34	34.38	1	58.41	322	234	1.166
nd098.nd2	00:44:09	531	-1	-1	4	669.22	62.16	0.5	573.42	34.72	1	58.41	322	234	1.167
nd098.nd2	00:44:14	532	-1	-1	4	670.22	62.11	0.5	573.92	35.21	1	58.41	322	234	1.167
nd098.nd2	00:44:20	533	-1	-1	4	668.65	59.7	0.5	572.81	34.48	1	58.41	322	234	1.167
nd098.nd2	00:44:25	534	-1	-1	4	668.17	57.49	0.5	574.46	35.07	1	58.41	322	234	1.163
nd098.nd2	00:44:30	535	-1	-1	4	669.18	58.41	0.5	572.45	33.85	1	58.41	322	234	1.169
nd098.nd2	00:44:35	536	-1	-1	4	668.82	57.9	0.5	571.41	35.58	1	58.41	322	234	1.171
nd098.nd2	00:44:40	537	-1	-1	4	670.78	58.89	0.5	573.44	34.63	1	58.41	322	234	1.17
nd098.nd2	00:44:44	538	-1	-1	4	667.03	56.3	0.5	574.76	34.31	1	58.41	322	234	1.161
nd098.nd2	00:44:49	539	-1	-1	4	669.37	58.84	0.5	571.16	34.69	1	58.41	322	234	1.172
nd098.nd2	00:44:54	540	-1	-1	4	669.97	59.49	0.5	573.12	36.07	1	58.41	322	234	1.169
nd098.nd2	00:44:59	541	-1	-1	4	668.11	57.18	0.5	575.81	35.54	1	58.41	322	234	1.16
nd098.nd2	00:45:04	542	-1	-1	4	668.58	60.63	0.5	574.6	35.17	1	58.41	322	234	1.163
nd098.nd2	00:45:09	543	-1	-1	4	666	60.61	0.5	573.46	37.1	1	58.41	322	234	1.161
nd098.nd2	00:45:14	544	-1	-1	4	667.98	64.19	0.5	573.99	38.68	1	58.41	322	234	1.163
nd098.nd2	00:45:19	545	-1	-1	4	671.95	66.84	0.5	573.56	39.37	1	58.41	322	234	1.171
nd098.nd2	00:45:24	546	-1	-1	4	673.07	67.47	0.5	577.3	39.35	1	58.41	322	234	1.165
nd098.nd2	00:45:29	547	-1	-1	4	678.05	68.9	0.5	574.76	40.63	1	58.41	322	234	1.179
nd098.nd2	00:45:34	548	-1	-1	4	675.82	72.16	0.5	572.73	42.5	1	58.41	322	234	1.179
nd098.nd2	00:45:39	549	-1	-1	4	676.58	74.87	0.5	574.03	43.05	1	58.41	322	234	1.177
nd098.nd2	00:45:44	550	-1	-1	4	672.95	74.14	0.5	573.01	43.03	1	58.41	322	234	1.173
nd098.nd2	00:45:49	551	-1	-1	4	669.8	73.06	0.5	570.09	42.45	1	58.41	322	234	1.174
nd098.nd2	00:45:54	552	-1	-1	4	669.3	68.7	0.5	573.68	43.39	1	58.41	322	234	1.166
nd098.nd2	00:45:59	553	-1	-1	4	670.81	71.74	0.5	576.03	42.28	1	58.41	322	234	1.164
nd098.nd2	00:46:04	554	-1	-1	4	669.65	67.29	0.5	574.28	40.29	1	58.41	322	234	1.165
nd098.nd2	00:46:09	555	-1	-1	4	677.68	66.21	0.5	577.32	38.99	1	58.41	322	234	1.173
nd098.nd2	00:46:14	556	-1	-1	4	680.99	63.5	0.5	578.54	38.43	1	58.41	322	234	1.177
nd098.nd2	00:46:19	557	-1	-1	4	687.77	65.63	0.5	578.34	37.07	1	58.41	322	234	1.189
nd098.nd2	00:46:24	558	-1	-1	4	687.73	68.55	0.5	577.16	37.42	1	58.41	322	234	1.191
nd098.nd2	00:46:29	559	-1	-1	4	686.19	65.15	0.5	577.82	35.78	1	58.41	322	234	1.187
nd098.nd2	00:46:34	560	-1	-1	4	679.14	62.67	0.5	576.99	35.97	1	58.41	322	234	1.177
nd098.nd2	00:46:39	561	-1	-1	4	678.15	65.06	0.5	575.41	35.87	1	58.41	322	234	1.178
nd098.nd2	00:46:45	562	-1	-1	4	671.11	63.32	0.5	574.91	35.81	1	58.41	322	234	1.167
nd098.nd2	00:46:50	563	-1	-1	4	669.46	63.84	0.5	577.9	36.81	1	58.41	322	234	1.158
nd098.nd2	00:46:55	564	-1	-1	4	667.77	64.41	0.5	575.82	38.48	1	58.41	322	234	1.159
nd098.nd2	00:47:00	565	-1	-1	4	669.15	61.12	0.5	573.33	36.57	1	58.41	322	234	1.167
nd098.nd2	00:47:05	566	-1	-1	4	666.68	61.31	0.5	573.67	36.54	1	58.41	322	234	1.162
nd098.nd2	00:47:10	567	-1	-1	4	667.3	62.31	0.5	572.29	37.42	1	58.41	322	234	1.166
nd098.nd2	00:47:15	568	-1	-1	4	668.59	63.48	0.5	574.88	37.66	1	58.41	322	234	1.163
nd098.nd2	00:47:20	569	-1	-1	4	668.16	63.17	0.5	576.64	35.98	1	58.41	322	234	1.158
nd098.nd2	00:47:25	570	-1	-1	4	669.97	64.52	0.5	577.32	36.94	1	58.41	322	234	1.16
nd098.nd2	00:47:30	571	-1	-1	4	668.54	64.71	0.5	574.48	37.53	1	58.41	322	234	1.163
nd098.nd2	00:47:34	572	-1	-1	4	665.2	65.76	0.5	573.25	37.64	1	58.41	322	234	1.16
nd098.nd2	00:47:40	573	-1	-1	4	662.12	66.35	0.5	571.65	39.59	1	58.41	322	234	1.158
nd098.nd2	00:47:44	574	-1	-1	4	664.95	68.14	0.5	570.91	38.59	1	58.41	322	234	1.164
nd098.nd2	00:47:49	575	-1	-1	4	669.8	70.42	0.5	569.38	38.79	1	58.41	322	234	1.175
nd098.nd2	00:47:54	576	-1	-1	4	669.54	69.69	0.5	573.07	39.5	1	58.41	322	234	1.168
nd098.nd2	00:47:59	577	-1	-1	4	670.34	67.8	0.5	572.71	39.03	1	58.41	322	234	1.17
nd098.nd2	00:48:04	578	-1	-1	4	669.27	68.25	0.5	573.77	40.61	1	58.41	322	234	1.166
nd098.nd2	00:48:09	579	-1	-1	4	671.4	70.03	0.5	572.26	40.72	1	58.41	322	234	1.172
nd098.nd2	00:48:14	580	-1	-1	4	672.48	71.75	0.5	573.13	38.87	1	58.41	322	234	1.172
nd098.nd2	00:48:19	581	-1	-1	4	673.93	70.23	0.5	575.52	39.12	1	58.41	322	234	1.17
nd098.nd2	00:48:24	582	-1	-1	4	675.24	69.6	0.5	572.73	37.44	1	58.41	322	234	1.178
nd098.nd2	00:48:29	583	-1	-1	4	676.74	70.44	0.5	572.44	37.43	1	58.41	322	234	1.181
nd098.nd2	00:48:34	584	-1	-1	4	674.18	67.96	0.5	573.19	39.22	1	58.41	322	234	1.176
nd098.nd2	00:48:39	585	-1	-1	4	674.26	67.73	0.5	574.25	38.93	1	58.41	322	234	1.173
nd098.nd2	00:48:44	586	-1	-1	4	669.31	67.28	0.5	572.5	37	1	58.41	322	234	1.168
nd098.nd2	00:48:50	587	-1	-1	4	673.4	67.81	0.5	570.71	38.05	1	58.41	322	234	1.179
nd098.nd2	00:48:55	588	-1	-1	4	674.46	70.9	0.5	566.24	36.35	1	58.41	322	234	1.19
nd098.nd2	00:49:00	589	-1	-1	4	674.38	73.42	0.5	565.52	37.03	1	58.41	322	234	1.191
nd098.nd2	00:49:05	590	-1	-1	4	674.18	73.89	0.5	563.9	36.83	1	58.41	322	234	1.194
nd098.nd2	00:49:09	591	-1	-1	4	668.36	72.21	0.5	562.95	37.96	1	58.41	322	234	1.186
nd098.nd2	00:49:15	592	-1	-1	4	668.4	70.89	0.5	568.66	38.78	1	58.41	322	234	1.174
nd098.nd2	00:49:20	593	-1	-1	4	666.95	70.34	0.5	567.93	36.81	1	58.41	322	234	1.173
nd098.nd2	00:49:25	594	-1	-1	4	666.2	69.11	0.5	570.35	38.35	1	58.41	322	234	1.167
nd098.nd2	00:49:30	595	-1	-1	4	665.95	69.67	0.5	569.85	41.16	1	58.41	322	234	1.167
nd098.nd2	00:49:35	596	-1	-1	4	666.48	67.45	0.5	569.35	36.88	1	58.41	322	234	1.17
nd098.nd2	00:49:40	597	-1	-1	4	664.33	68.62	0.5	567.98	38.5	1	58.41	322	234	1.169
nd098.nd2	00:49:45	598	-1	-1	4	665.42	67.46	0.5	569.44	38.14	1	58.41	322	234	1.168
nd098.nd2	00:49:50	599	-1	-1	4	665.81	66.06	0.5	569.73	36.85	1	58.41	322	234	1.168
nd098.nd2	00:49:55	600	-1	-1	4	666.73	67.28	0.5	568.45	38.05	1	58.41	322	234	1.172
nd098.nd2	00:50:00	601	-1	-1	4	662.28	67.64	0.5	569.24	37.58	1	58.41	322	234	1.162
nd098.nd2	00:50:05	602	-1	-1	4	661.39	68.45	0.5	571.63	37.71	1	58.41	322	234	1.156
nd098.nd2	00:50:10	603	-1	-1	4	662.92	66	0.5	569.12	38.18	1	58.41	322	234	1.164
nd098.nd2	00:50:15	604	-1	-1	4	662.06	63.48	0.5	567.01	35.45	1	58.41	322	234	1.167
nd098.nd2	00:50:20	605	-1	-1	4	660.65	64.93	0.5	570.42	36.14	1	58.41	322	234	1.157
nd098.nd2	00:50:25	606	-1	-1	4	660.94	63.85	0.5	571.6	36.23	1	58.41	322	234	1.156
nd098.nd2	00:50:29	607	-1	-1	4	660.9	63.7	0.5	571.26	35.7	1	58.41	322	234	1.156
nd098.nd2	00:50:34	608	-1	-1	4	661.57	61.83	0.5	572.02	35.85	1	58.41	322	234	1.156
nd098.nd2	00:50:39	609	-1	-1	4	664.9	60.19	0.5	567.32	34.39	1	58.41	322	234	1.172
nd098.nd2	00:50:44	610	-1	-1	4	665.21	61.79	0.5	571.38	35.47	1	58.41	322	234	1.164
nd098.nd2	00:50:49	611	-1	-1	4	670.17	66.17	0.5	568.28	35.68	1	58.41	322	234	1.179
nd098.nd2	00:50:54	612	-1	-1	4	671.34	64.46	0.5	569.82	36.18	1	58.41	322	234	1.178
nd098.nd2	00:50:59	613	-1	-1	4	669.11	63.05	0.5	570.16	36.87	1	58.41	322	234	1.173
nd098.nd2	00:51:04	614	-1	-1	4	675.68	66.44	0.5	570.88	35.03	1	58.41	322	234	1.183
nd098.nd2	00:51:09	615	-1	-1	4	676.48	64.8	0.5	569.21	35.3	1	58.41	322	234	1.188
nd098.nd2	00:51:14	616	-1	-1	4	676.62	62.86	0.5	570.08	34.25	1	58.41	322	234	1.186
nd098.nd2	00:51:19	617	-1	-1	4	670.54	62.31	0.5	570.24	34.14	1	58.41	322	234	1.175
nd098.nd2	00:51:24	618	-1	-1	4	666.05	60.81	0.5	571.5	34.19	1	58.41	322	234	1.165
nd098.nd2	00:51:29	619	-1	-1	4	661.6	60.71	0.5	571.16	34.92	1	58.41	322	234	1.158
nd098.nd2	00:51:34	620	-1	-1	4	660.29	60.41	0.5	573.17	35.84	1	58.41	322	234	1.152
nd098.nd2	00:51:39	621	-1	-1	4	654.33	60.66	0.5	572.23	37.05	1	58.41	322	234	1.143
nd098.nd2	00:51:45	622	-1	-1	4	658.83	58.8	0.5	569.29	35.09	1	58.41	322	234	1.157
nd098.nd2	00:51:49	623	-1	-1	4	657.38	57.73	0.5	573.58	37.03	1	58.41	322	234	1.146
nd098.nd2	00:51:54	624	-1	-1	4	657.24	57.95	0.5	571.72	36.44	1	58.41	322	234	1.15
nd098.nd2	00:52:00	625	-1	-1	4	657.27	58.53	0.5	568.48	34.47	1	58.41	322	234	1.156
nd098.nd2	00:52:04	626	-1	-1	4	657.95	58.19	0.5	572	34.13	1	58.41	322	234	1.15
nd098.nd2	00:52:09	627	-1	-1	4	656.23	57.43	0.5	572.6	35.83	1	58.41	322	234	1.146
nd098.nd2	00:52:14	628	-1	-1	4	654.69	56.33	0.5	571.14	33.94	1	58.41	322	234	1.146
nd098.nd2	00:52:19	629	-1	-1	4	656.62	56.15	0.5	574.13	35.28	1	58.41	322	234	1.144
nd098.nd2	00:52:24	630	-1	-1	4	658.26	59.71	0.5	575.02	34.68	1	58.41	322	234	1.144
nd098.nd2	00:52:29	631	-1	-1	4	659.98	58.99	0.5	572.93	35.58	1	58.41	322	234	1.152
nd098.nd2	00:52:34	632	-1	-1	4	660.74	56.28	0.5	576.52	37.58	1	58.41	322	234	1.146
nd098.nd2	00:52:39	633	-1	-1	4	658.88	58.3	0.5	578.32	37.78	1	58.41	322	234	1.139
nd098.nd2	00:52:44	634	-1	-1	4	662.05	58.01	0.5	574.79	36.45	1	58.41	322	234	1.152
nd098.nd2	00:52:49	635	-1	-1	4	661.83	58.99	0.5	576.61	37.03	1	58.41	322	234	1.148
nd098.nd2	00:52:55	636	-1	-1	4	662.76	58.99	0.5	579.05	38.71	1	58.41	322	234	1.145
nd098.nd2	00:53:00	637	-1	-1	4	664.41	60.3	0.5	578.63	39.19	1	58.41	322	234	1.148
nd098.nd2	00:53:05	638	-1	-1	4	667.93	63.99	0.5	581.3	41.23	1	58.41	322	234	1.149
nd098.nd2	00:53:10	639	-1	-1	4	671.11	65.84	0.5	581.24	41.45	1	58.41	322	234	1.154
nd098.nd2	00:53:15	640	-1	-1	4	672.65	69.62	0.5	585.02	45.96	1	58.41	322	234	1.149
nd098.nd2	00:53:20	641	-1	-1	4	676.09	75.86	0.5	589.95	49.24	1	58.41	322	234	1.145
nd098.nd2	00:53:25	642	-1	-1	4	683.01	79.23	0.5	597.44	55.56	1	58.41	322	234	1.143
nd098.nd2	00:53:30	643	-1	-1	4	691.48	84.07	0.5	600.73	55.48	1	58.41	322	234	1.15
nd098.nd2	00:53:35	644	-1	-1	4	695.6	86.21	0.5	602.59	56.04	1	58.41	322	234	1.153
nd098.nd2	00:53:40	645	-1	-1	4	698.76	84.99	0.5	602.1	54.42	1	58.41	322	234	1.159
nd098.nd2	00:53:45	646	-1	-1	4	697.74	81.25	0.5	602.83	54.71	1	58.41	322	234	1.157
nd098.nd2	00:53:50	647	-1	-1	4	696.33	80.45	0.5	601.95	51.61	1	58.41	322	234	1.156
nd098.nd2	00:53:55	648	-1	-1	4	697.52	80.24	0.5	601.78	50.76	1	58.41	322	234	1.158
nd098.nd2	00:54:00	649	-1	-1	4	698.67	75.12	0.5	597.16	48.42	1	58.41	322	234	1.169
nd098.nd2	00:54:05	650	-1	-1	4	693.86	73.98	0.5	600.48	49.86	1	58.41	322	234	1.155
nd098.nd2	00:54:09	651	-1	-1	4	691.99	71.71	0.5	601.41	48.62	1	58.41	322	234	1.15
nd098.nd2	00:54:14	652	-1	-1	4	691.75	72.51	0.5	599.18	47.36	1	58.41	322	234	1.154
nd098.nd2	00:54:19	653	-1	-1	4	690.37	71.18	0.5	600.35	47.02	1	58.41	322	234	1.15
nd098.nd2	00:54:24	654	-1	-1	4	687.23	70.38	0.5	599.57	46.87	1	58.41	322	234	1.146
nd098.nd2	00:54:29	655	-1	-1	4	686.24	67.87	0.5	596.45	45.3	1	58.41	322	234	1.15
nd098.nd2	00:54:34	656	-1	-1	4	686.31	65.96	0.5	593.61	43.23	1	58.41	322	234	1.156
nd098.nd2	00:54:39	657	-1	-1	4	683.1	65.69	0.5	595.59	43.9	1	58.41	322	234	1.147
nd098.nd2	00:54:44	658	-1	-1	4	681.48	65.49	0.5	594.48	41.87	1	58.41	322	234	1.146
nd098.nd2	00:54:49	659	-1	-1	4	676.76	65.04	0.5	594.6	43.85	1	58.41	322	234	1.138
nd098.nd2	00:54:54	660	-1	-1	4	676.24	66.33	0.5	592.4	44.8	1	58.41	322	234	1.141
nd098.nd2	00:54:59	661	-1	-1	4	672.85	68.38	0.5	591.67	45.89	1	58.41	322	234	1.137
nd098.nd2	00:55:04	662	-1	-1	4	670.09	67.76	0.5	590.01	46.06	1	58.41	322	234	1.135
nd098.nd2	00:55:09	663	-1	-1	4	668.53	71.34	0.5	587.8	46.49	1	58.41	322	234	1.137
nd098.nd2	00:55:14	664	-1	-1	4	669.32	71.12	0.5	589.94	46.23	1	58.41	322	234	1.134
nd098.nd2	00:55:19	665	-1	-1	4	666.89	72.37	0.5	589.73	46.19	1	58.41	322	234	1.13
nd098.nd2	00:55:24	666	-1	-1	4	666.23	69.69	0.5	587.98	46.97	1	58.41	322	234	1.133
nd098.nd2	00:55:29	667	-1	-1	4	665.45	70.41	0.5	587.52	47.51	1	58.41	322	234	1.132
nd098.nd2	00:55:34	668	-1	-1	4	664.73	72.46	0.5	586.17	46.68	1	58.41	322	234	1.133
nd098.nd2	00:55:39	669	-1	-1	4	663.07	69.38	0.5	586.89	46.73	1	58.41	322	234	1.129
nd098.nd2	00:55:44	670	-1	-1	4	662.02	69.77	0.5	584.87	46.5	1	58.41	322	234	1.131
nd098.nd2	00:55:50	671	-1	-1	4	663.34	70.05	0.5	584.28	44.52	1	58.41	322	234	1.134
nd098.nd2	00:55:54	672	-1	-1	4	663.91	69.99	0.5	582.81	45.14	1	58.41	322	234	1.138
nd098.nd2	00:55:59	673	-1	-1	4	664.68	74.66	0.5	580.1	46	1	58.41	322	234	1.144
nd098.nd2	00:56:05	674	-1	-1	4	666.26	72.24	0.5	580.25	45.81	1	58.41	322	234	1.147
nd098.nd2	00:56:09	675	-1	-1	4	669.41	76.39	0.5	585.3	47.24	1	58.41	322	234	1.143
nd098.nd2	00:56:14	676	-1	-1	4	668.29	76.29	0.5	587.6	46.94	1	58.41	322	234	1.136
nd098.nd2	00:56:19	677	-1	-1	4	665.55	74.26	0.5	585.36	46.76	1	58.41	322	234	1.136
nd098.nd2	00:56:24	678	-1	-1	4	667.79	71.72	0.5	586.73	45.7	1	58.41	322	234	1.137
nd098.nd2	00:56:29	679	-1	-1	4	669.13	70.83	0.5	589.93	45.71	1	58.41	322	234	1.134
nd098.nd2	00:56:34	680	-1	-1	4	669.14	68.07	0.5	589.94	44.39	1	58.41	322	234	1.134
nd098.nd2	00:56:39	681	-1	-1	4	673.42	65.84	0.5	592.77	42.68	1	58.41	322	234	1.136
nd098.nd2	00:56:44	682	-1	-1	4	673.32	64.13	0.5	595.54	42.33	1	58.41	322	234	1.131
nd098.nd2	00:56:49	683	-1	-1	4	672.32	63.4	0.5	596.15	40.73	1	58.41	322	234	1.128
nd098.nd2	00:56:54	684	-1	-1	4	673.83	60.74	0.5	600.09	42.83	1	58.41	322	234	1.123
nd098.nd2	00:56:59	685	-1	-1	4	673.99	58.85	0.5	602.49	41.24	1	58.41	322	234	1.119
nd098.nd2	00:57:04	686	-1	-1	4	671.7	58.83	0.5	603.44	41.35	1	58.41	322	234	1.113
nd098.nd2	00:57:09	687	-1	-1	4	672.72	58.02	0.5	604.97	42.7	1	58.41	322	234	1.113
nd098.nd2	00:57:15	688	-1	-1	4	671.17	56.2	0.5	605.47	40.1	1	58.41	322	234	1.109
nd098.nd2	00:57:19	689	-1	-1	4	669.51	54.63	0.5	605.99	40.2	1	58.41	322	234	1.105
nd098.nd2	00:57:24	690	-1	-1	4	668.17	56.08	0.5	606.45	41.96	1	58.41	322	234	1.102
nd098.nd2	00:57:29	691	-1	-1	4	671.31	55.35	0.5	608.55	43.63	1	58.41	322	234	1.104
nd098.nd2	00:57:34	692	-1	-1	4	669.95	55.86	0.5	605.82	41.8	1	58.41	322	234	1.106
nd098.nd2	00:57:40	693	-1	-1	4	667.38	56.32	0.5	608.91	42	1	58.41	322	234	1.097
nd098.nd2	00:57:45	694	-1	-1	4	664.72	53.84	0.5	608.84	42.67	1	58.41	322	234	1.093
nd098.nd2	00:57:50	695	-1	-1	4	661.92	54.71	0.5	608.94	41.68	1	58.41	322	234	1.088
nd098.nd2	00:57:55	696	-1	-1	4	660.51	52.21	0.5	609.59	41	1	58.41	322	234	1.084
nd098.nd2	00:58:00	697	-1	-1	4	658.84	52.17	0.5	610.68	41.98	1	58.41	322	234	1.08
nd098.nd2	00:58:05	698	-1	-1	4	661.38	50.65	0.5	609.66	43.06	1	58.41	322	234	1.086
nd098.nd2	00:58:10	699	-1	-1	4	659.23	50.07	0.5	609.78	41.87	1	58.41	322	234	1.082
nd098.nd2	00:58:15	700	-1	-1	4	661.02	53.25	0.5	612.96	42.48	1	58.41	322	234	1.079
nd098.nd2	00:58:20	701	-1	-1	4	656.98	51.91	0.5	611.75	41.69	1	58.41	322	234	1.075
nd098.nd2	00:58:25	702	-1	-1	4	658.92	49.36	0.5	613.1	41.8	1	58.41	322	234	1.076
nd098.nd2	00:58:30	703	-1	-1	4	659.42	49.61	0.5	615.18	41.42	1	58.41	322	234	1.073
nd098.nd2	00:58:35	704	-1	-1	4	657.02	49.59	0.5	615.79	41.15	1	58.41	322	234	1.068
nd098.nd2	00:58:40	705	-1	-1	4	657.84	49.82	0.5	614.41	41.37	1	58.41	322	234	1.072
nd098.nd2	00:58:45	706	-1	-1	4	658.63	49.83	0.5	617.05	41.84	1	58.41	322	234	1.068
nd098.nd2	00:58:50	707	-1	-1	4	658.08	49.05	0.5	618.61	41.93	1	58.41	322	234	1.065
nd098.nd2	00:58:55	708	-1	-1	4	660.77	49.77	0.5	619.22	41.79	1	58.41	322	234	1.068
nd098.nd2	00:59:00	709	-1	-1	4	660.04	48.55	0.5	621.7	41.66	1	58.41	322	234	1.063
nd098.nd2	00:59:05	710	-1	-1	4	659.98	46.5	0.5	621.91	39.55	1	58.41	322	234	1.062
nd098.nd2	00:59:10	711	-1	-1	4	661.55	48.34	0.5	626.39	40.53	1	58.41	322	234	1.057
nd098.nd2	00:59:15	712	-1	-1	4	662.22	46.46	0.5	625.42	41.24	1	58.41	322	234	1.06
nd098.nd2	00:59:20	713	-1	-1	4	661.11	47.49	0.5	629.21	39.86	1	58.41	322	234	1.052
nd098.nd2	00:59:25	714	-1	-1	4	663.33	45.97	0.5	630.03	40.27	1	58.41	322	234	1.054
nd098.nd2	00:59:30	715	-1	-1	4	663.44	46.75	0.5	631.2	40.89	1	58.41	322	234	1.052
nd098.nd2	00:59:35	716	-1	-1	4	664.44	46.38	0.5	633.97	40.68	1	58.41	322	234	1.049
nd098.nd2	00:59:40	717	-1	-1	4	665.39	46.58	0.5	637.03	42.36	1	58.41	322	234	1.046
nd098.nd2	00:59:45	718	-1	-1	4	667.41	45.19	0.5	639.88	41.71	1	58.41	322	234	1.044
nd098.nd2	00:59:50	719	-1	-1	4	667.99	45.22	0.5	643.18	41.02	1	58.41	322	234	1.04
nd098.nd2	00:59:55	720	-1	-1	4	668.71	44.7	0.5	646.65	42.83	1	58.41	322	234	1.036
nd098.nd2	01:00:00	721	-1	-1	4	672.53	47.46	0.5	647.78	43.46	1	58.41	322	234	1.04
nd098.nd2	01:00:05	722	-1	-1	4	672.07	45.88	0.5	651.46	42.93	1	58.41	322	234	1.033
nd098.nd2	01:00:10	723	-1	-1	4	672.08	45.05	0.5	652.4	43.76	1	58.41	322	234	1.032
nd098.nd2	01:00:15	724	-1	-1	4	673.53	47.69	0.5	651.9	43.35	1	58.41	322	234	1.035
nd098.nd2	01:00:20	725	-1	-1	4	676.49	47.33	0.5	653.76	42.46	1	58.41	322	234	1.036
nd098.nd2	01:00:25	726	-1	-1	4	680.02	48.71	0.5	660.42	45.68	1	58.41	322	234	1.031
nd098.nd2	01:00:30	727	-1	-1	4	681.54	50.26	0.5	661.29	46.18	1	58.41	322	234	1.032
nd098.nd2	01:00:35	728	-1	-1	4	685.13	51.02	0.5	667.23	47.28	1	58.41	322	234	1.028
nd098.nd2	01:00:40	729	-1	-1	4	688.79	51.76	0.5	671.22	49.78	1	58.41	322	234	1.028
nd098.nd2	01:00:45	730	-1	-1	4	688.26	55.21	0.5	673.8	50.89	1	58.41	322	234	1.023
nd098.nd2	01:00:50	731	-1	-1	4	693.03	52.88	0.5	676.64	50.15	1	58.41	322	234	1.025
nd098.nd2	01:00:55	732	-1	-1	4	692.9	56.75	0.5	682.03	54.58	1	58.41	322	234	1.017
nd098.nd2	01:00:59	733	-1	-1	4	694.08	55.95	0.5	683	51.99	1	58.41	322	234	1.017
nd098.nd2	01:01:05	734	-1	-1	4	699.14	57.68	0.5	687.09	57.13	1	58.41	322	234	1.019
nd098.nd2	01:01:10	735	-1	-1	4	700.25	60.27	0.5	687.77	56.64	1	58.41	322	234	1.02
nd098.nd2	01:01:14	736	-1	-1	4	703.02	59.51	0.5	691.24	55.73	1	58.41	322	234	1.018
nd098.nd2	01:01:19	737	-1	-1	4	704.59	57.7	0.5	694.14	56.95	1	58.41	322	234	1.017
nd098.nd2	01:01:24	738	-1	-1	4	704.64	59.07	0.5	695.46	56.3	1	58.41	322	234	1.015
nd098.nd2	01:01:29	739	-1	-1	4	706.31	57.9	0.5	696.99	57.35	1	58.41	322	234	1.015
nd098.nd2	01:01:34	740	-1	-1	4	707.36	57.52	0.5	698.36	56.73	1	58.41	322	234	1.014
nd098.nd2	01:01:40	741	-1	-1	4	707.02	56.71	0.5	701.35	56.88	1	58.41	322	234	1.01
nd098.nd2	01:01:44	742	-1	-1	4	705.68	56.09	0.5	702.79	58.26	1	58.41	322	234	1.006
nd098.nd2	01:01:50	743	-1	-1	4	707.36	58.76	0.5	699.82	55.66	1	58.41	322	234	1.012
nd098.nd2	01:01:54	744	-1	-1	4	702.91	57.63	0.5	701.75	57.46	1	58.41	322	234	1.003
nd098.nd2	01:01:59	745	-1	-1	4	701.81	55.39	0.5	699.56	56.73	1	58.41	322	234	1.005
nd098.nd2	01:02:04	746	-1	-1	4	699.15	55.55	0.5	699.12	55.93	1	58.41	322	234	1.002
nd098.nd2	01:02:09	747	-1	-1	4	696.59	54.35	0.5	695.61	53.94	1	58.41	322	234	1.003
nd098.nd2	01:02:15	748	-1	-1	4	693.15	56.72	0.5	697.38	55.2	1	58.41	322	234	0.995
nd098.nd2	01:02:19	749	-1	-1	4	691.61	54.25	0.5	696.71	55.76	1	58.41	322	234	0.994
nd098.nd2	01:02:24	750	-1	-1	4	690.47	54.06	0.5	695.47	52.55	1	58.41	322	234	0.994
nd098.nd2	01:02:29	751	-1	-1	4	691.44	54.8	0.5	695.69	52.61	1	58.41	322	234	0.995
nd098.nd2	01:02:34	752	-1	-1	4	690.39	53.3	0.5	696.19	54.46	1	58.41	322	234	0.993
nd098.nd2	01:02:39	753	-1	-1	4	686.62	52.36	0.5	696.22	56.06	1	58.41	322	234	0.988
nd098.nd2	01:02:44	754	-1	-1	4	685.75	50.54	0.5	698.1	55.05	1	58.41	322	234	0.984
nd098.nd2	01:02:49	755	-1	-1	4	683.33	54.12	0.5	694.72	53.15	1	58.41	322	234	0.985
nd098.nd2	01:02:54	756	-1	-1	4	681.14	46.56	0.5	694	53.41	1	58.41	322	234	0.984
nd098.nd2	01:02:59	757	-1	-1	4	681.03	51.93	0.5	694.94	55.37	1	58.41	322	234	0.982
nd098.nd2	01:03:04	758	-1	-1	4	679.2	50.44	0.5	692.29	52.98	1	58.41	322	234	0.983
nd098.nd2	01:03:09	759	-1	-1	4	675.8	50.3	0.5	693.28	52.77	1	58.41	322	234	0.976
nd098.nd2	01:03:15	760	-1	-1	4	677.14	50.11	0.5	693.5	52.64	1	58.41	322	234	0.978
nd098.nd2	01:03:19	761	-1	-1	4	677.1	49.86	0.5	692.92	50.18	1	58.41	322	234	0.979
nd098.nd2	01:03:24	762	-1	-1	4	674.05	50.29	0.5	693.91	51.76	1	58.41	322	234	0.973
nd098.nd2	01:03:30	763	-1	-1	4	674.32	50.76	0.5	697.81	53.24	1	58.41	322	234	0.968
nd098.nd2	01:03:34	764	-1	-1	4	673.61	50.5	0.5	693.85	52.8	1	58.41	322	234	0.972
nd098.nd2	01:03:40	765	-1	-1	4	673.31	50.97	0.5	692.29	53.15	1	58.41	322	234	0.974
nd098.nd2	01:03:45	766	-1	-1	4	671.61	51.6	0.5	693.65	54.07	1	58.41	322	234	0.97
nd098.nd2	01:03:50	767	-1	-1	4	672.83	50.36	0.5	690.47	53.45	1	58.41	322	234	0.976
nd098.nd2	01:03:54	768	-1	-1	4	671.33	52	0.5	692.02	56.61	1	58.41	322	234	0.972
nd098.nd2	01:03:59	769	-1	-1	4	670.52	53.21	0.5	687.98	55.55	1	58.41	322	234	0.976
nd098.nd2	01:04:04	770	-1	-1	4	668.62	52.9	0.5	686.2	55.44	1	58.41	322	234	0.976
nd098.nd2	01:04:09	771	-1	-1	4	664.99	50.99	0.5	684.24	55.69	1	58.41	322	234	0.974
nd098.nd2	01:04:14	772	-1	-1	4	665.27	51.33	0.5	683.8	57.4	1	58.41	322	234	0.975
nd098.nd2	01:04:19	773	-1	-1	4	664.81	52.08	0.5	686.28	56.46	1	58.41	322	234	0.971
nd098.nd2	01:04:24	774	-1	-1	4	661.91	52.06	0.5	688.99	57.12	1	58.41	322	234	0.963
nd098.nd2	01:04:30	775	-1	-1	4	664.71	51.87	0.5	687.22	55.42	1	58.41	322	234	0.969
nd098.nd2	01:04:35	776	-1	-1	4	664.74	53.33	0.5	687.33	57.49	1	58.41	322	234	0.969
nd098.nd2	01:04:40	777	-1	-1	4	663.95	55.03	0.5	686.61	58.19	1	58.41	322	234	0.969
nd098.nd2	01:04:45	778	-1	-1	4	663.4	54.11	0.5	688.93	58.09	1	58.41	322	234	0.965
nd098.nd2	01:04:50	779	-1	-1	4	662.76	54.71	0.5	686.3	57.27	1	58.41	322	234	0.967
nd098.nd2	01:04:55	780	-1	-1	4	662.82	53.79	0.5	686.99	58.97	1	58.41	322	234	0.967
nd098.nd2	01:05:00	781	-1	-1	4	660.83	54.36	0.5	684.65	58.09	1	58.41	322	234	0.967
nd098.nd2	01:05:05	782	-1	-1	4	660.86	54.23	0.5	682.82	58.85	1	58.41	322	234	0.97
nd098.nd2	01:05:10	783	-1	-1	4	659.12	54.62	0.5	683.24	60.13	1	58.41	322	234	0.967
nd098.nd2	01:05:15	784	-1	-1	4	656.03	53.86	0.5	682.62	61.76	1	58.41	322	234	0.963
nd098.nd2	01:05:20	785	-1	-1	4	658.24	56.92	0.5	679.33	60.96	1	58.41	322	234	0.971
nd098.nd2	01:05:25	786	-1	-1	4	655.02	53.62	0.5	679.42	62.35	1	58.41	322	234	0.967
nd098.nd2	01:05:30	787	-1	-1	4	658.2	55.61	0.5	680.22	60.74	1	58.41	322	234	0.97
nd098.nd2	01:05:35	788	-1	-1	4	658.43	54.71	0.5	681.21	58.44	1	58.41	322	234	0.968
nd098.nd2	01:05:40	789	-1	-1	4	655.64	56	0.5	681.53	61.09	1	58.41	322	234	0.964
nd098.nd2	01:05:45	790	-1	-1	4	658.08	54.21	0.5	686.92	61.64	1	58.41	322	234	0.96
nd098.nd2	01:05:50	791	-1	-1	4	658.12	54.9	0.5	685.72	60.28	1	58.41	322	234	0.962
nd098.nd2	01:05:55	792	-1	-1	4	657.83	54.3	0.5	686.8	62.71	1	58.41	322	234	0.96
nd098.nd2	01:06:00	793	-1	-1	4	658.88	55.01	0.5	689.55	61.29	1	58.41	322	234	0.958
nd098.nd2	01:06:04	794	-1	-1	4	659.54	55.25	0.5	687.33	62.57	1	58.41	322	234	0.962
nd098.nd2	01:06:09	795	-1	-1	4	656.81	52.72	0.5	688.98	61.81	1	58.41	322	234	0.955
nd098.nd2	01:06:14	796	-1	-1	4	659.41	55.35	0.5	689.53	61.38	1	58.41	322	234	0.958
nd098.nd2	01:06:19	797	-1	-1	4	657.44	56.05	0.5	689.22	60.94	1	58.41	322	234	0.956
nd098.nd2	01:06:25	798	-1	-1	4	659.64	54.66	0.5	688.72	62.58	1	58.41	322	234	0.96
nd098.nd2	01:06:29	799	-1	-1	4	659.07	55.71	0.5	687.87	62.56	1	58.41	322	234	0.96
nd098.nd2	01:06:34	800	-1	-1	4	657.84	54.71	0.5	689.27	64.8	1	58.41	322	234	0.957
nd098.nd2	01:06:39	801	-1	-1	4	659.31	56.71	0.5	688.05	61.04	1	58.41	322	234	0.96
nd098.nd2	01:06:44	802	-1	-1	4	657.24	56.22	0.5	689.65	65.64	1	58.41	322	234	0.955
nd098.nd2	01:06:49	803	-1	-1	4	656.09	57.3	0.5	687.15	62.68	1	58.41	322	234	0.957
nd098.nd2	01:06:54	804	-1	-1	4	656.77	54.88	0.5	688.96	63.01	1	58.41	322	234	0.955
nd098.nd2	01:06:59	805	-1	-1	4	659.28	57.06	0.5	689.77	61.93	1	58.41	322	234	0.958
nd098.nd2	01:07:05	806	-1	-1	4	657.24	54.38	0.5	689.65	62.89	1	58.41	322	234	0.955
nd098.nd2	01:07:09	807	-1	-1	4	656.27	54.69	0.5	689.13	62	1	58.41	322	234	0.954
nd098.nd2	01:07:15	808	-1	-1	4	657.67	56.15	0.5	688.68	62.74	1	58.41	322	234	0.957
nd098.nd2	01:07:20	809	-1	-1	4	658.23	55.43	0.5	685.19	60	1	58.41	322	234	0.962
nd098.nd2	01:07:24	810	-1	-1	4	659.3	55.36	0.5	686.27	62.58	1	58.41	322	234	0.963
nd098.nd2	01:07:30	811	-1	-1	4	659.11	54.58	0.5	686.93	62.09	1	58.41	322	234	0.962
nd098.nd2	01:07:34	812	-1	-1	4	661.6	55.99	0.5	685.91	62.51	1	58.41	322	234	0.967
nd098.nd2	01:07:39	813	-1	-1	4	661.53	55.66	0.5	686.51	61.15	1	58.41	322	234	0.965
nd098.nd2	01:07:45	814	-1	-1	4	661.74	56.43	0.5	687.68	62.27	1	58.41	322	234	0.964
nd098.nd2	01:07:49	815	-1	-1	4	662.03	55.28	0.5	686.82	61.06	1	58.41	322	234	0.966
nd098.nd2	01:07:54	816	-1	-1	4	662.73	55.99	0.5	687.77	62.56	1	58.41	322	234	0.966
nd098.nd2	01:07:59	817	-1	-1	4	662.9	56.43	0.5	689.77	65.35	1	58.41	322	234	0.963
nd098.nd2	01:08:04	818	-1	-1	4	664.42	56.96	0.5	690.43	63.16	1	58.41	322	234	0.964
nd098.nd2	01:08:09	819	-1	-1	4	665.66	56.96	0.5	690.09	64.27	1	58.41	322	234	0.967
nd098.nd2	01:08:14	820	-1	-1	4	668.26	59.57	0.5	691.11	66.64	1	58.41	322	234	0.969
nd098.nd2	01:08:19	821	-1	-1	4	668.75	57.99	0.5	691.97	66.97	1	58.41	322	234	0.969
nd098.nd2	01:08:24	822	-1	-1	4	668.59	59.09	0.5	692.35	66.19	1	58.41	322	234	0.968
nd098.nd2	01:08:30	823	-1	-1	4	670.97	60.39	0.5	691.23	66.82	1	58.41	322	234	0.973
nd098.nd2	01:08:35	824	-1	-1	4	669.29	59.44	0.5	691.65	66.37	1	58.41	322	234	0.97
nd098.nd2	01:08:40	825	-1	-1	4	678.71	59.75	0.5	678.32	64.53	1	58.41	322	234	1.003
nd098.nd2	01:08:45	826	-1	-1	4	680.96	61.27	0.5	681.34	62.56	1	58.41	322	234	1.001
nd098.nd2	01:08:50	827	-1	-1	4	682.73	61.56	0.5	683.79	65.09	1	58.41	322	234	1
nd098.nd2	01:08:55	828	-1	-1	4	684.61	60.62	0.5	684.88	63.5	1	58.41	322	234	1.002
nd098.nd2	01:09:00	829	-1	-1	4	683.18	59.77	0.5	685.67	64.24	1	58.41	322	234	0.998
nd098.nd2	01:09:05	830	-1	-1	4	684.22	60.86	0.5	687.63	63.83	1	58.41	322	234	0.997
nd098.nd2	01:09:10	831	-1	-1	4	685.76	61.76	0.5	689.38	63.33	1	58.41	322	234	0.996
nd098.nd2	01:09:15	832	-1	-1	4	687.82	61.65	0.5	690.53	64.55	1	58.41	322	234	0.998
nd098.nd2	01:09:20	833	-1	-1	4	689.95	61.48	0.5	690.9	62.79	1	58.41	322	234	1
nd098.nd2	01:09:24	834	-1	-1	4	691.98	62.87	0.5	691.27	64.32	1	58.41	322	234	1.003
nd098.nd2	01:09:29	835	-1	-1	4	693.35	60.43	0.5	688.88	64.51	1	58.41	322	234	1.009
nd098.nd2	01:09:34	836	-1	-1	4	692.08	61.21	0.5	691.88	63.65	1	58.41	322	234	1.002
nd098.nd2	01:09:39	837	-1	-1	4	695.64	62.44	0.5	691.97	63.19	1	58.41	322	234	1.007
nd098.nd2	01:09:44	838	-1	-1	4	696.52	63.07	0.5	692.76	63.43	1	58.41	322	234	1.007
nd098.nd2	01:09:49	839	-1	-1	4	698.08	61.84	0.5	694.44	63.28	1	58.41	322	234	1.007
nd098.nd2	01:09:54	840	-1	-1	4	697.41	62.09	0.5	694.48	64.79	1	58.41	322	234	1.006
nd098.nd2	01:09:59	841	-1	-1	4	695.78	63.05	0.5	699.34	65.26	1	58.41	322	234	0.997
nd098.nd2	01:10:04	842	-1	-1	4	696.19	61.93	0.5	700.61	63.29	1	58.41	322	234	0.995
nd098.nd2	01:10:09	843	-1	-1	4	697.99	64.42	0.5	699.44	65.95	1	58.41	322	234	1
nd098.nd2	01:10:14	844	-1	-1	4	699.83	60.72	0.5	700.27	67.46	1	58.41	322	234	1.002
nd098.nd2	01:10:19	845	-1	-1	4	700.26	62.9	0.5	704.8	65.13	1	58.41	322	234	0.995
nd098.nd2	01:10:24	846	-1	-1	4	699.34	61.15	0.5	703.62	64.3	1	58.41	322	234	0.996
nd098.nd2	01:10:29	847	-1	-1	4	702.09	63.42	0.5	704.18	66.03	1	58.41	322	234	0.999
nd098.nd2	01:10:34	848	-1	-1	4	702.32	60.82	0.5	701.31	64.61	1	58.41	322	234	1.004
nd098.nd2	01:10:40	849	-1	-1	4	702.54	62.6	0.5	705.87	65.22	1	58.41	322	234	0.997
nd098.nd2	01:10:44	850	-1	-1	4	706.23	64.31	0.5	706.99	65.79	1	58.41	322	234	1.001
nd098.nd2	01:10:49	851	-1	-1	4	704.25	62.92	0.5	708.07	68.07	1	58.41	322	234	0.997
nd098.nd2	01:10:54	852	-1	-1	4	703.1	61.7	0.5	709.38	67.3	1	58.41	322	234	0.993
nd098.nd2	01:10:59	853	-1	-1	4	704.48	66.98	0.5	708.89	66.69	1	58.41	322	234	0.995
nd098.nd2	01:11:04	854	-1	-1	4	704.34	63.73	0.5	710.05	66.91	1	58.41	322	234	0.994
nd098.nd2	01:11:10	855	-1	-1	4	708.31	63.17	0.5	710.49	68.08	1	58.41	322	234	0.999
nd098.nd2	01:11:15	856	-1	-1	4	707.11	64.29	0.5	708.96	67.06	1	58.41	322	234	0.999
nd098.nd2	01:11:20	857	-1	-1	4	707.33	65.85	0.5	712.69	67.91	1	58.41	322	234	0.994
nd098.nd2	01:11:25	858	-1	-1	4	708.16	65.86	0.5	713.44	67.32	1	58.41	322	234	0.994
nd098.nd2	01:11:30	859	-1	-1	4	711.13	63.85	0.5	712.54	66.25	1	58.41	322	234	1
nd098.nd2	01:11:35	860	-1	-1	4	710.57	62.74	0.5	713.73	66.41	1	58.41	322	234	0.998
nd098.nd2	01:11:40	861	-1	-1	4	711.03	65.16	0.5	715.94	65.7	1	58.41	322	234	0.995
nd098.nd2	01:11:45	862	-1	-1	4	710.06	63.89	0.5	714.61	64.14	1	58.41	322	234	0.995
nd098.nd2	01:11:50	863	-1	-1	4	710.34	63.37	0.5	716.89	66.48	1	58.41	322	234	0.993
nd098.nd2	01:11:55	864	-1	-1	4	712.67	62.72	0.5	715.02	64.84	1	58.41	322	234	0.999
nd098.nd2	01:11:59	865	-1	-1	4	712.76	64.84	0.5	716.82	65.92	1	58.41	322	234	0.996
nd098.nd2	01:12:04	866	-1	-1	4	713.75	62.69	0.5	718.15	65.33	1	58.41	322	234	0.996
nd098.nd2	01:12:10	867	-1	-1	4	713.8	62.79	0.5	719.29	65.32	1	58.41	322	234	0.994
nd098.nd2	01:12:14	868	-1	-1	4	713.16	61.81	0.5	723.43	65.74	1	58.41	322	234	0.988
nd098.nd2	01:12:19	869	-1	-1	4	716.07	61.39	0.5	722.23	65.3	1	58.41	322	234	0.993
nd098.nd2	01:12:24	870	-1	-1	4	718.95	62	0.5	724.37	65.64	1	58.41	322	234	0.994
nd098.nd2	01:12:29	871	-1	-1	4	716.47	62.78	0.5	728.47	65.17	1	58.41	322	234	0.985
nd098.nd2	01:12:34	872	-1	-1	4	718.39	61.57	0.5	729.62	66.13	1	58.41	322	234	0.987
nd098.nd2	01:12:39	873	-1	-1	4	718.04	61.58	0.5	735.1	65.83	1	58.41	322	234	0.979
nd098.nd2	01:12:44	874	-1	-1	4	717.27	62.36	0.5	735.81	65.13	1	58.41	322	234	0.977
nd098.nd2	01:12:49	875	-1	-1	4	720.67	60.93	0.5	733.59	62.73	1	58.41	322	234	0.984
nd098.nd2	01:12:54	876	-1	-1	4	718.21	62.71	0.5	734.93	67.18	1	58.41	322	234	0.979
nd098.nd2	01:12:59	877	-1	-1	4	718.74	63.59	0.5	738.52	67.76	1	58.41	322	234	0.975
nd098.nd2	01:13:04	878	-1	-1	4	716.07	64.51	0.5	737.15	68.9	1	58.41	322	234	0.973
nd098.nd2	01:13:09	879	-1	-1	4	717.74	64.22	0.5	742.49	69.36	1	58.41	322	234	0.969
nd098.nd2	01:13:15	880	-1	-1	4	715.59	63.12	0.5	741.84	68.37	1	58.41	322	234	0.966
nd098.nd2	01:13:20	881	-1	-1	4	715.55	63.62	0.5	743.73	70.49	1	58.41	322	234	0.964
nd098.nd2	01:13:25	882	-1	-1	4	717.24	65.75	0.5	746.51	72.69	1	58.41	322	234	0.963
nd098.nd2	01:13:30	883	-1	-1	4	718.18	65.16	0.5	748.21	73.1	1	58.41	322	234	0.962
nd098.nd2	01:13:35	884	-1	-1	4	717.57	66.48	0.5	747.46	74.2	1	58.41	322	234	0.962
nd098.nd2	01:13:40	885	-1	-1	4	715.03	66.86	0.5	751.46	75.2	1	58.41	322	234	0.954
nd098.nd2	01:13:45	886	-1	-1	4	717.58	70.53	0.5	752.65	75.34	1	58.41	322	234	0.955
nd098.nd2	01:13:50	887	-1	-1	4	715.9	68.14	0.5	755.19	76.48	1	58.41	322	234	0.95
nd098.nd2	01:13:55	888	-1	-1	4	716.22	69.62	0.5	753.9	75.92	1	58.41	322	234	0.952
nd098.nd2	01:14:00	889	-1	-1	4	717.85	69.31	0.5	757.88	79.57	1	58.41	322	234	0.95
nd098.nd2	01:14:05	890	-1	-1	4	719.1	71.04	0.5	755.79	80.04	1	58.41	322	234	0.954
nd098.nd2	01:14:10	891	-1	-1	4	719.01	71.8	0.5	760.77	81.15	1	58.41	322	234	0.948
nd098.nd2	01:14:15	892	-1	-1	4	717.86	72.37	0.5	760.94	80.43	1	58.41	322	234	0.946
nd098.nd2	01:14:20	893	-1	-1	4	720.1	72.52	0.5	763.86	81.88	1	58.41	322	234	0.945
nd098.nd2	01:14:25	894	-1	-1	4	719.9	72.55	0.5	761.99	82.79	1	58.41	322	234	0.947
nd098.nd2	01:14:29	895	-1	-1	4	720.32	73.13	0.5	766.53	84.75	1	58.41	322	234	0.942
nd098.nd2	01:14:35	896	-1	-1	4	720.3	72.8	0.5	765.79	84.18	1	58.41	322	234	0.943
nd098.nd2	01:14:39	897	-1	-1	4	720.5	71.91	0.5	770.58	85.78	1	58.41	322	234	0.938
nd098.nd2	01:14:44	898	-1	-1	4	722.55	74.2	0.5	772.14	84.52	1	58.41	322	234	0.938
nd098.nd2	01:14:49	899	-1	-1	4	722.99	71.84	0.5	776.12	83.93	1	58.41	322	234	0.934
nd098.nd2	01:14:54	900	-1	-1	4	724.74	72.77	0.5	774.19	85.36	1	58.41	322	234	0.939
nd098.nd2	01:14:59	901	-1	-1	4	723.62	72.37	0.5	774.12	84.85	1	58.41	322	234	0.937
nd098.nd2	01:15:04	902	-1	-1	4	724.79	72.21	0.5	776.01	86.01	1	58.41	322	234	0.937
nd098.nd2	01:15:09	903	-1	-1	4	725.98	73.93	0.5	780.5	87.39	1	58.41	322	234	0.933
nd098.nd2	01:15:14	904	-1	-1	4	725.41	72.86	0.5	782.38	85.57	1	58.41	322	234	0.93
nd098.nd2	01:15:19	905	-1	-1	4	727.4	73.53	0.5	778.94	87.73	1	58.41	322	234	0.937
nd098.nd2	01:15:24	906	-1	-1	4	728.88	73.95	0.5	782.19	86.47	1	58.41	322	234	0.934
nd098.nd2	01:15:29	907	-1	-1	4	729.57	75.75	0.5	787.49	90.1	1	58.41	322	234	0.929
nd098.nd2	01:15:34	908	-1	-1	4	727.32	75.32	0.5	789.78	88.08	1	58.41	322	234	0.923
nd098.nd2	01:15:39	909	-1	-1	4	728.9	75.72	0.5	789.95	88.66	1	58.41	322	234	0.925
nd098.nd2	01:15:44	910	-1	-1	4	728.59	75.74	0.5	789.11	87.94	1	58.41	322	234	0.926
nd098.nd2	01:15:49	911	-1	-1	4	729.05	74.35	0.5	789.77	91.29	1	58.41	322	234	0.926
nd098.nd2	01:15:54	912	-1	-1	4	727.73	75.71	0.5	793.7	90.56	1	58.41	322	234	0.919
nd098.nd2	01:15:59	913	-1	-1	4	730.89	76.35	0.5	794.51	89.93	1	58.41	322	234	0.922
nd098.nd2	01:16:04	914	-1	-1	4	731.83	77.35	0.5	796.04	92.02	1	58.41	322	234	0.922
nd098.nd2	01:16:09	915	-1	-1	4	734.1	77.76	0.5	795.42	93.09	1	58.41	322	234	0.926
nd098.nd2	01:16:14	916	-1	-1	4	733.88	80.14	0.5	798.88	95.22	1	58.41	322	234	0.921
nd098.nd2	01:16:19	917	-1	-1	4	734.26	80.1	0.5	799.04	94.13	1	58.41	322	234	0.921
nd098.nd2	01:16:24	918	-1	-1	4	732.91	78.58	0.5	800.07	94.91	1	58.41	322	234	0.919
nd098.nd2	01:16:29	919	-1	-1	4	734.7	80.08	0.5	799.8	96.66	1	58.41	322	234	0.922
nd098.nd2	01:16:34	920	-1	-1	4	735.2	81.21	0.5	798.97	99.59	1	58.41	322	234	0.923
nd098.nd2	01:16:39	921	-1	-1	4	736.58	81.24	0.5	803.23	99.51	1	58.41	322	234	0.92
nd098.nd2	01:16:45	922	-1	-1	4	736.31	81.24	0.5	804.74	98.73	1	58.41	322	234	0.918
nd098.nd2	01:16:50	923	-1	-1	4	735.38	81.94	0.5	804.84	99.55	1	58.41	322	234	0.917
nd098.nd2	01:16:55	924	-1	-1	4	736.02	84.55	0.5	807.61	103.36	1	58.41	322	234	0.915
nd098.nd2	01:17:00	925	-1	-1	4	737.17	82.24	0.5	806.53	102.09	1	58.41	322	234	0.918
nd098.nd2	01:17:05	926	-1	-1	4	737.29	85.54	0.5	807.48	104.51	1	58.41	322	234	0.917
nd098.nd2	01:17:10	927	-1	-1	4	736.61	85.73	0.5	807.13	104.71	1	58.41	322	234	0.916
nd098.nd2	01:17:15	928	-1	-1	4	738.51	88.04	0.5	809.46	108.49	1	58.41	322	234	0.916
nd098.nd2	01:17:20	929	-1	-1	4	739.5	88.32	0.5	810.31	107.32	1	58.41	322	234	0.916
nd098.nd2	01:17:24	930	-1	-1	4	740.12	89.1	0.5	808.49	107.62	1	58.41	322	234	0.919
nd098.nd2	01:17:29	931	-1	-1	4	739.58	91.3	0.5	808.92	108.56	1	58.41	322	234	0.917
nd098.nd2	01:17:35	932	-1	-1	4	741.06	94.28	0.5	810.23	113.87	1	58.41	322	234	0.918
nd098.nd2	01:17:39	933	-1	-1	4	739.46	92.59	0.5	810.54	113.89	1	58.41	322	234	0.916
nd098.nd2	01:17:44	934	-1	-1	4	738.07	95.32	0.5	813.37	117.41	1	58.41	322	234	0.911
nd098.nd2	01:17:49	935	-1	-1	4	738.8	97.29	0.5	813.68	118.19	1	58.41	322	234	0.912
nd098.nd2	01:17:54	936	-1	-1	4	737.22	98.64	0.5	813.92	120.6	1	58.41	322	234	0.91
nd098.nd2	01:17:59	937	-1	-1	4	739.8	99.53	0.5	813.67	123.14	1	58.41	322	234	0.914
nd098.nd2	01:18:04	938	-1	-1	4	741.41	101.44	0.5	813	121.39	1	58.41	322	234	0.916
nd098.nd2	01:18:09	939	-1	-1	4	742.72	101.9	0.5	813.39	123.88	1	58.41	322	234	0.917
nd098.nd2	01:18:14	940	-1	-1	4	741.05	104.01	0.5	813.5	122.58	1	58.41	322	234	0.914
nd098.nd2	01:18:19	941	-1	-1	4	740.93	102.81	0.5	816.73	126.16	1	58.41	322	234	0.912
nd098.nd2	01:18:24	942	-1	-1	4	739.77	104.2	0.5	814.9	126.53	1	58.41	322	234	0.912
nd098.nd2	01:18:29	943	-1	-1	4	739.81	104.41	0.5	812.43	125.82	1	58.41	322	234	0.915
nd098.nd2	01:18:34	944	-1	-1	4	738.41	103.63	0.5	816.35	127.4	1	58.41	322	234	0.909
nd098.nd2	01:18:39	945	-1	-1	4	740.21	102.08	0.5	816.29	128.52	1	58.41	322	234	0.912
[truncated: 16,973 more rows]

## Sheet: Sheet1
										sec	min
										30.003	0.50005
										705.032	11.7505	TG
										1639.98	27.3329	CA
										2734.94	45.5823	1
										3319.92	55.332	3
										3910.03	65.1672	btp
										4254.97	70.9162	0
										5004.81	83.4135
	wavelenght	Intensity	exporsure time
	340	0.3	100 ms
	380	0.1	20 ms
