# Supplementary material for: Inhibitory effects of α-Mangostin on T cell cytokine secretion via ORAI1 calcium channel and K+ channels inhibition
Source: PeerJ. 2021 Mar 3;9:e10973. doi: 10.7717/peerj.10973 (PMC7936567; doi:10.7717/peerj.10973)
Supplement: Supplemental Information 1 — Required Software: Graph Pad Prism (https://www.graphpad.com/scientific-software/prism/). [file peerj-09-10973-s001.zip › Figure. 03A.csv]

voltage (mV)	IKV	3 uM	10 uM	PAP-1
-119.982	-19.24799	-20.1291	-13.77029	-12.23037
-119.946	-19.01878	-20.20253	-13.53058	-12.10046
-119.91	-18.79033	-20.15384	-13.25379	-11.9096
-119.874	-18.57879	-19.97058	-12.95211	-11.64473
-119.838	-18.39352	-19.67925	-12.63973	-11.3147
-119.802	-18.2398	-19.33803	-12.33282	-10.95052
-119.766	-18.11831	-19.01641	-12.04842	-10.59801
-119.73	-18.02484	-18.77081	-11.80287	-10.30364
-119.694	-17.95107	-18.62576	-11.61163	-10.0972
-119.658	-17.88616	-18.57285	-11.48594	-9.98308
-119.622	-17.82365	-18.58136	-11.43126	-9.94148
-119.586	-17.7586	-18.61468	-11.44568	-9.93683
-119.55	-17.68843	-18.6427	-11.51996	-9.93219
-119.514	-17.60701	-18.646	-11.64077	-9.89945
-119.478	-17.50805	-18.61588	-11.7909	-9.82525
-119.442	-17.38445	-18.55101	-11.95367	-9.71234
-119.406	-17.23526	-18.46022	-12.11401	-9.57446
-119.37	-17.06576	-18.35959	-12.25771	-9.43163
-119.334	-16.88537	-18.26811	-12.37225	-9.30495
-119.298	-16.70021	-18.20098	-12.44831	-9.21223
-119.262	-16.51118	-18.16151	-12.479	-9.16345
-119.226	-16.31376	-18.13858	-12.46296	-9.15917
-119.19	-16.10536	-18.11347	-12.40752	-9.18986
-119.154	-15.89295	-18.06632	-12.32708	-9.23812
-119.118	-15.69527	-17.98361	-12.24076	-9.28373
-119.082	-15.54093	-17.86212	-12.16654	-9.30906
-119.046	-15.45728	-17.70362	-12.11982	-9.3033
-119.01	-15.45947	-17.51284	-12.10679	-9.2646
-118.974	-15.54262	-17.29447	-12.12723	-9.19948
-118.938	-15.68092	-17.05371	-12.17563	-9.11872
-118.902	-15.83834	-16.80016	-12.2393	-9.03194
-118.866	-15.97877	-16.55222	-12.30132	-8.94638
-118.83	-16.0796	-16.33617	-12.3435	-8.86621
-118.794	-16.13398	-16.17724	-12.35217	-8.79555
-118.758	-16.14785	-16.08905	-12.32363	-8.74206
-118.722	-16.1323	-16.06493	-12.26968	-8.71648
-118.686	-16.09549	-16.07933	-12.21268	-8.72754
-118.65	-16.04156	-16.09978	-12.17867	-8.77855
-118.614	-15.97361	-16.09962	-12.1888	-8.86192
-118.578	-15.89754	-16.06807	-12.2499	-8.95844
-118.542	-15.82667	-16.00736	-12.35359	-9.04473
-118.506	-15.78082	-15.92724	-12.47838	-9.10314
-118.47	-15.78384	-15.83885	-12.59674	-9.12856
-118.434	-15.85789	-15.75501	-12.68251	-9.13122
-118.398	-16.01718	-15.69003	-12.71584	-9.13216
-118.362	-16.26303	-15.65942	-12.687	-9.15627
-118.326	-16.57998	-15.67304	-12.59558	-9.22238
-118.29	-16.93903	-15.72792	-12.44872	-9.337
-118.254	-17.30025	-15.80496	-12.25873	-9.49086
-118.218	-17.62361	-15.8728	-12.03903	-9.65989
-118.182	-17.87577	-15.89952	-11.80508	-9.81184
-118.146	-18.03751	-15.86642	-11.5724	-9.91553
-118.11	-18.10431	-15.77871	-11.35612	-9.95389
-118.074	-18.08276	-15.66329	-11.16822	-9.92711
-118.038	-17.98314	-15.56161	-11.01565	-9.85293
-118.002	-17.81607	-15.5133	-10.89635	-9.7592
-117.966	-17.58904	-15.54509	-10.8036	-9.67413
-117.93	-17.31151	-15.66471	-10.73044	-9.61502
-117.894	-16.9958	-15.86854	-10.67744	-9.5873
-117.858	-16.66077	-16.14604	-10.65565	-9.58215
-117.822	-16.32888	-16.48268	-10.68252	-9.58209
-117.786	-16.02267	-16.8582	-10.77092	-9.56863
-117.75	-15.75952	-17.24206	-10.91957	-9.5279
-117.714	-15.55299	-17.59328	-11.10568	-9.45443
-117.678	-15.41033	-17.86711	-11.29131	-9.35267
-117.642	-15.33737	-18.02853	-11.43696	-9.23169
-117.606	-15.3331	-18.0645	-11.51709	-9.10243
-117.57	-15.39012	-17.98677	-11.53087	-8.97432
-117.534	-15.48953	-17.83034	-11.49922	-8.8545
-117.498	-15.60423	-17.64136	-11.45157	-8.74816
-117.462	-15.7049	-17.46164	-11.41298	-8.6572
-117.426	-15.77001	-17.316	-11.39126	-8.58114
-117.39	-15.79414	-17.20679	-11.37916	-8.51571
-117.354	-15.7892	-17.11961	-11.36038	-8.45479
-117.318	-15.77934	-17.03483	-11.32045	-8.39383
-117.282	-15.78855	-16.93958	-11.25703	-8.33309
-117.246	-15.83452	-16.8349	-11.18075	-8.27789
-117.21	-15.92143	-16.73282	-11.11432	-8.23701
-117.174	-16.04064	-16.64577	-11.08072	-8.21609
-117.138	-16.17526	-16.57701	-11.09448	-8.21381
-117.102	-16.30192	-16.51761	-11.15114	-8.22151
-117.066	-16.39761	-16.45367	-11.23139	-8.22827
-117.03	-16.44492	-16.37777	-11.30557	-8.2297
-116.994	-16.43932	-16.29831	-11.3474	-8.23247
-116.958	-16.39126	-16.23752	-11.34095	-8.25229
-116.922	-16.32258	-16.21978	-11.28344	-8.3041
-116.886	-16.25771	-16.25879	-11.1808	-8.39298
-116.85	-16.2093	-16.34839	-11.04247	-8.50767
-116.814	-16.17483	-16.46702	-10.87748	-8.62398
-116.778	-16.13705	-16.58729	-10.69599	-8.71661
-116.742	-16.07558	-16.68497	-10.50835	-8.76962
-116.706	-15.97787	-16.74372	-10.32652	-8.78322
-116.67	-15.8483	-16.75599	-10.1605	-8.77127
-116.634	-15.7061	-16.71947	-10.01817	-8.75563
-116.598	-15.58058	-16.63548	-9.90605	-8.75785
-116.562	-15.49939	-16.51444	-9.82955	-8.79343
-116.526	-15.47849	-16.37396	-9.79639	-8.86926
-116.49	-15.51958	-16.24075	-9.81467	-8.98399
-116.454	-15.60909	-16.14395	-9.88802	-9.12935
-116.418	-15.72314	-16.10716	-10.01538	-9.29295
-116.382	-15.84118	-16.14255	-10.18875	-9.45835
-116.346	-15.94912	-16.24727	-10.39277	-9.60755
-116.31	-16.04344	-16.40438	-10.60687	-9.72244
-116.274	-16.12928	-16.59056	-10.80536	-9.7895
-116.238	-16.21366	-16.78333	-10.96104	-9.80265
-116.202	-16.30046	-16.96367	-11.04972	-9.7661
-116.166	-16.38522	-17.11722	-11.05861	-9.69281
-116.13	-16.45397	-17.23023	-10.98952	-9.60073
-116.094	-16.48384	-17.28898	-10.86156	-9.50894
-116.058	-16.44982	-17.28217	-10.70368	-9.43251
-116.022	-16.33461	-17.20782	-10.54564	-9.37909
-115.986	-16.13887	-17.08141	-10.41181	-9.34709
-115.95	-15.88516	-16.93547	-10.3175	-9.32648
-115.914	-15.61511	-16.80931	-10.27025	-9.30364
-115.878	-15.376	-16.7342	-10.27418	-9.26947
-115.842	-15.20714	-16.71897	-10.3308	-9.22125
-115.806	-15.12945	-16.74548	-10.43794	-9.16619
-115.77	-15.14285	-16.77708	-10.58694	-9.11625
-115.734	-15.23361	-16.77464	-10.76167	-9.08551
-115.698	-15.38073	-16.71167	-10.94045	-9.08471
-115.662	-15.56517	-16.58371	-11.09981	-9.12083
-115.626	-15.76916	-16.40277	-11.22217	-9.19284
-115.59	-15.9712	-16.19147	-11.30013	-9.29206
-115.554	-16.14334	-15.96944	-11.33649	-9.40008
-115.518	-16.25241	-15.74803	-11.34116	-9.49371
-115.482	-16.26923	-15.53179	-11.32426	-9.5484
-115.446	-16.1793	-15.32671	-11.29089	-9.54357
-115.41	-15.9965	-15.14704	-11.24175	-9.46669
-115.374	-15.75685	-15.01919	-11.1778	-9.31736
-115.338	-15.50902	-14.97372	-11.10421	-9.10741
-115.302	-15.2962	-15.03209	-11.03227	-8.86247
-115.266	-15.13977	-15.19439	-10.97588	-8.61896
-115.23	-15.03779	-15.43657	-10.94495	-8.41749
-115.194	-14.97392	-15.71467	-10.94194	-8.29074
-115.158	-14.93222	-15.97995	-10.95976	-8.25313
-115.122	-14.90701	-16.19372	-10.98704	-8.29479
-115.086	-14.90338	-16.33886	-11.01305	-8.38368
-115.05	-14.93056	-16.4212	-11.03154	-8.47699
-115.014	-14.9922	-16.46406	-11.04169	-8.53811
-114.978	-15.08523	-16.49537	-11.04618	-8.54849
-114.942	-15.19971	-16.53587	-11.04585	-8.51042
-114.906	-15.32818	-16.5901	-11.04144	-8.44559
-114.87	-15.46766	-16.64892	-11.03324	-8.38445
-114.834	-15.62362	-16.69459	-11.02186	-8.35463
-114.798	-15.80355	-16.70982	-11.01137	-8.3746
-114.762	-16.01829	-16.68311	-11.00718	-8.44835
-114.726	-16.27476	-16.61238	-11.0175	-8.56253
-114.69	-16.56877	-16.50336	-11.04733	-8.6897
-114.654	-16.87504	-16.36846	-11.09596	-8.79522
-114.618	-17.14566	-16.22238	-11.15327	-8.84533
-114.582	-17.32124	-16.07895	-11.19688	-8.82076
-114.546	-17.35161	-15.94806	-11.2017	-8.72339
-114.51	-17.21995	-15.83724	-11.14916	-8.57745
-114.474	-16.95328	-15.75083	-11.03891	-8.42238
-114.438	-16.61417	-15.69411	-10.89409	-8.30012
-114.402	-16.27709	-15.66966	-10.75527	-8.24365
-114.366	-16.00198	-15.67532	-10.66724	-8.26845
-114.33	-15.819	-15.70125	-10.6608	-8.36815
-114.294	-15.72654	-15.73267	-10.74341	-8.51801
-114.258	-15.70382	-15.75616	-10.89535	-8.68278
-114.222	-15.72646	-15.76425	-11.07826	-8.82429
-114.186	-15.77645	-15.76008	-11.24706	-8.91248
-114.15	-15.84678	-15.75499	-11.3636	-8.93291
-114.114	-15.9376	-15.76528	-11.4075	-8.89203
-114.078	-16.04887	-15.80928	-11.38032	-8.8166
-114.042	-16.17283	-15.90034	-11.30371	-8.74434
-114.006	-16.29094	-16.04293	-11.20963	-8.71282
-113.97	-16.37604	-16.22855	-11.12834	-8.74457
-113.934	-16.39876	-16.43536	-11.07652	-8.83895
-113.898	-16.33613	-16.63199	-11.04921	-8.97152
-113.862	-16.18291	-16.78975	-11.02315	-9.1039
-113.826	-15.95463	-16.89208	-10.96918	-9.19761
-113.79	-15.6881	-16.93985	-10.8653	-9.2292
-113.754	-15.4344	-16.94946	-10.71101	-9.19644
-113.718	-15.24659	-16.94623	-10.52723	-9.11797
-113.682	-15.16396	-16.95441	-10.34936	-9.02574
-113.646	-15.20479	-16.99131	-10.21187	-8.95094
-113.61	-15.3591	-17.06302	-10.13676	-8.91492
-113.574	-15.58977	-17.16424	-10.12644	-8.92358
-113.538	-15.84308	-17.28033	-10.16671	-8.96919
-113.502	-16.06186	-17.38943	-10.2323	-9.03482
-113.466	-16.20004	-17.46839	-10.2981	-9.10219
-113.43	-16.23255	-17.49862	-10.34776	-9.15448
-113.394	-16.15975	-17.4724	-10.38156	-9.1819
-113.358	-16.00441	-17.39679	-10.41425	-9.17973
-113.322	-15.80478	-17.29331	-10.47065	-9.15046
-113.286	-15.60038	-17.19024	-10.5721	-9.10414
-113.25	-15.42562	-17.11217	-10.72574	-9.05379
-113.214	-15.29937	-17.07143	-10.91923	-9.01148
-113.178	-15.22506	-17.06408	-11.12349	-8.9818
-113.142	-15.19405	-17.07106	-11.30308	-8.9587
-113.106	-15.19597	-17.06926	-11.42959	-8.92612
-113.07	-15.22754	-17.03975	-11.49087	-8.86501
-113.034	-15.29378	-16.97253	-11.49315	-8.76064
-112.998	-15.40227	-16.86645	-11.45561	-8.61116
-112.962	-15.55742	-16.72922	-11.40063	-8.42787
-112.926	-15.74899	-16.57034	-11.34265	-8.23215
-112.89	-15.95237	-16.40296	-11.28339	-8.04858
-112.854	-16.13117	-16.24318	-11.21504	-7.90069
-112.818	-16.2504	-16.1062	-11.12842	-7.80383
-112.782	-16.28908	-16.00132	-11.02246	-7.76533
-112.746	-16.24989	-15.92812	-10.90744	-7.78133
-112.71	-16.1587	-15.87476	-10.79939	-7.84232
-112.674	-16.05694	-15.82483	-10.71305	-7.93114
-112.638	-15.98417	-15.76525	-10.65482	-8.02869
-112.602	-15.9628	-15.69231	-10.62433	-8.1166
-112.566	-15.99163	-15.61223	-10.61846	-8.18137
-112.53	-16.04637	-15.53633	-10.63725	-8.2186
-112.494	-16.09081	-15.47325	-10.68597	-8.23587
-112.458	-16.09089	-15.42366	-10.76982	-8.25068
-112.422	-16.02798	-15.37971	-10.8868	-8.28218
-112.386	-15.90288	-15.32669	-11.02162	-8.34216
-112.35	-15.73711	-15.25125	-11.1474	-8.42781
-112.314	-15.56304	-15.1476	-11.23056	-8.5228
-112.278	-15.41581	-15.02161	-11.24212	-8.60647
-112.242	-15.32235	-14.88986	-11.16887	-8.66453
-112.206	-15.29697	-14.7738	-11.017	-8.697
-112.17	-15.33781	-14.69213	-10.81228	-8.7166
-112.134	-15.42766	-14.65459	-10.59029	-8.73867
-112.098	-15.53849	-14.66159	-10.38482	-8.77486
-112.062	-15.63654	-14.70633	-10.21767	-8.82499
-112.026	-15.69141	-14.78035	-10.09271	-8.87814
-111.99	-15.68608	-14.87619	-9.99889	-8.91597
-111.954	-15.62282	-14.99027	-9.91757	-8.91959
-111.918	-15.52338	-15.11941	-9.83103	-8.87578
-111.882	-15.41623	-15.26001	-9.73146	-8.78028
-111.846	-15.32537	-15.40716	-9.62296	-8.64171
-111.81	-15.25998	-15.55499	-9.51999	-8.48035
-111.774	-15.21426	-15.69501	-9.4431	-8.32726
-111.738	-15.17614	-15.81715	-9.41084	-8.21329
-111.702	-15.13607	-15.90964	-9.43281	-8.16053
-111.666	-15.09216	-15.96	-9.50601	-8.17348
-111.63	-15.04643	-15.96005	-9.61482	-8.23895
-111.594	-14.99975	-15.90952	-9.73604	-8.32972
-111.558	-14.95292	-15.82069	-9.84615	-8.41601
-111.522	-14.9038	-15.71383	-9.93029	-8.47304
-111.486	-14.85476	-15.61321	-9.98479	-8.48668
-111.45	-14.81227	-15.53964	-10.01417	-8.45282
-111.414	-14.78557	-15.50182	-10.02433	-8.37638
-111.378	-14.78496	-15.49613	-10.02128	-8.2681
-111.342	-14.81879	-15.50755	-10.00702	-8.14406
-111.306	-14.88715	-15.52024	-9.98333	-8.0251
-111.27	-14.98051	-15.52558	-9.95542	-7.9312
-111.234	-15.0829	-15.52955	-9.92944	-7.88041
-111.198	-15.17379	-15.5489	-9.91255	-7.88308
-111.162	-15.23621	-15.60176	-9.90834	-7.93702
-111.126	-15.2629	-15.69279	-9.91606	-8.02775
-111.09	-15.25311	-15.80553	-9.92815	-8.12817
-111.054	-15.20946	-15.9066	-9.93405	-8.20416
-111.018	-15.13489	-15.95909	-9.92115	-8.22464
-110.982	-15.03098	-15.94026	-9.88093	-8.17195
-110.946	-14.90038	-15.8513	-9.81144	-8.04994
-110.91	-14.74969	-15.71877	-9.71943	-7.8805
-110.874	-14.58866	-15.58459	-9.61635	-7.69864
-110.838	-14.42854	-15.49237	-9.51392	-7.53807
-110.802	-14.28108	-15.46964	-9.42272	-7.42332
-110.766	-14.15481	-15.51943	-9.35156	-7.36653
-110.73	-14.05742	-15.61899	-9.30375	-7.36872
-110.694	-13.99696	-15.72721	-9.27808	-7.42157
-110.658	-13.98355	-15.8009	-9.26452	-7.5117
-110.622	-14.02969	-15.80975	-9.24815	-7.61922
-110.586	-14.14887	-15.75033	-9.21375	-7.72078
-110.55	-14.34593	-15.64219	-9.15291	-7.79415
-110.514	-14.60891	-15.52009	-9.06918	-7.82471
-110.478	-14.90291	-15.41803	-8.97613	-7.81208
-110.442	-15.17604	-15.35419	-8.89012	-7.77253
-110.406	-15.37496	-15.32864	-8.8256	-7.73208
-110.37	-15.46401	-15.32695	-8.79216	-7.71462
-110.334	-15.43744	-15.33227	-8.79327	-7.73243
-110.298	-15.31859	-15.3358	-8.83097	-7.78186
-110.262	-15.15414	-15.34115	-8.90568	-7.85033
-110.226	-14.99522	-15.36087	-9.01536	-7.92524
-110.19	-14.88799	-15.40486	-9.15274	-8.00241
-110.154	-14.86362	-15.47339	-9.30741	-8.08525
-110.118	-14.93091	-15.5514	-9.46597	-8.17813
-110.082	-15.07442	-15.61175	-9.61671	-8.27975
-110.046	-15.26029	-15.62692	-9.75014	-8.38112
-110.01	-15.44702	-15.57913	-9.85778	-8.47104
-109.974	-15.59745	-15.46953	-9.93197	-8.53933
-109.938	-15.68823	-15.31997	-9.96608	-8.58057
-109.902	-15.70925	-15.16666	-9.95993	-8.59408
-109.866	-15.66104	-15.04856	-9.91885	-8.5799
-109.83	-15.55122	-14.99296	-9.85659	-8.53961
-109.794	-15.39357	-15.00952	-9.78919	-8.47943
-109.758	-15.20804	-15.08756	-9.72935	-8.41191
-109.722	-15.01921	-15.20002	-9.68752	-8.3556
-109.686	-14.85393	-15.3181	-9.67024	-8.32969
-109.65	-14.73168	-15.4201	-9.68297	-8.34766
-109.614	-14.6598	-15.49909	-9.732	-8.41079
-109.578	-14.63169	-15.56047	-9.82095	-8.50751
-109.542	-14.63267	-15.61598	-9.94656	-8.61738
-109.506	-14.64621	-15.67421	-10.09814	-8.71739
-109.47	-14.662	-15.73316	-10.25757	-8.78725
-109.434	-14.67985	-15.78241	-10.40072	-8.81231
-109.398	-14.70667	-15.80756	-10.50302	-8.78501
-109.362	-14.75031	-15.79982	-10.54237	-8.70652
-109.326	-14.81326	-15.76094	-10.50433	-8.58573
-109.29	-14.88789	-15.70169	-10.38735	-8.43869
-109.254	-14.96051	-15.63838	-10.20592	-8.28324
-109.218	-15.01545	-15.58476	-9.99081	-8.13388
-109.182	-15.04572	-15.54635	-9.78051	-7.99722
-109.146	-15.05571	-15.5189	-9.60974	-7.87206
-109.11	-15.05679	-15.49177	-9.49678	-7.75578
-109.074	-15.05781	-15.4536	-9.44043	-7.64781
-109.038	-15.05555	-15.39864	-9.42309	-7.55186
-109.002	-15.03418	-15.32774	-9.42403	-7.47229
-108.966	-14.97597	-15.24953	-9.42911	-7.40934
-108.93	-14.8743	-15.17469	-9.43675	-7.36215
-108.894	-14.7431	-15.11354	-9.45436	-7.33064
-108.858	-14.61387	-15.07214	-9.48987	-7.32114
-108.822	-14.52639	-15.05347	-9.54384	-7.34343
-108.786	-14.51385	-15.05691	-9.6043	-7.40292
-108.75	-14.58836	-15.07732	-9.65268	-7.49425
-108.714	-14.73597	-15.10639	-9.67027	-7.59847
-108.678	-14.91834	-15.13382	-9.64788	-7.69029
-108.642	-15.08429	-15.15102	-9.59007	-7.74913
-108.606	-15.18608	-15.15439	-9.51615	-7.76781
-108.57	-15.19554	-15.1475	-9.44916	-7.7559
-108.534	-15.11444	-15.13884	-9.40793	-7.73146
-108.498	-14.96989	-15.13936	-9.39859	-7.71251
-108.462	-14.80119	-15.15726	-9.41176	-7.7084
-108.426	-14.64498	-15.19571	-9.43074	-7.71675
-108.39	-14.52182	-15.25205	-9.44035	-7.72463
-108.354	-14.4358	-15.31721	-9.43612	-7.7153
-108.318	-14.37825	-15.37798	-9.42591	-7.67632
-108.282	-14.33959	-15.4194	-9.42308	-7.6053
-108.246	-14.31194	-15.42702	-9.44077	-7.51331
-108.21	-14.29092	-15.39004	-9.48393	-7.42095
-108.174	-14.27543	-15.30348	-9.54877	-7.35358
-108.138	-14.26313	-15.17249	-9.62458	-7.33156
-108.102	-14.25277	-15.01257	-9.69843	-7.36538
-108.066	-14.24558	-14.8466	-9.75876	-7.45345
-108.03	-14.24487	-14.70076	-9.79807	-7.58387
-107.994	-14.25612	-14.59733	-9.815	-7.73868
-107.958	-14.28523	-14.54873	-9.811	-7.89753
-107.922	-14.3347	-14.55555	-9.78885	-8.04168
-107.886	-14.40104	-14.6081	-9.75133	-8.15671
-107.85	-14.47375	-14.69064	-9.70266	-8.23637
-107.814	-14.53756	-14.78672	-9.64952	-8.28125
-107.778	-14.57773	-14.88501	-9.59985	-8.30084
-107.742	-14.58193	-14.97833	-9.5615	-8.30916
-107.706	-14.5457	-15.06197	-9.53845	-8.32
-107.67	-14.46946	-15.1298	-9.52855	-8.34383
-107.634	-14.35812	-15.17384	-9.52824	-8.38451
-107.598	-14.21945	-15.18811	-9.53446	-8.43906
-107.562	-14.06518	-15.17632	-9.54298	-8.49965
-107.526	-13.9129	-15.15375	-9.54942	-8.55524
-107.49	-13.78343	-15.14422	-9.54623	-8.59546
-107.454	-13.69737	-15.16954	-9.52715	-8.61448
-107.418	-13.66625	-15.24233	-9.49201	-8.61301
-107.382	-13.68909	-15.35993	-9.45229	-8.59772
-107.346	-13.75282	-15.50515	-9.42879	-8.57776
-107.31	-13.83778	-15.65271	-9.4444	-8.56212
-107.274	-13.92586	-15.77537	-9.51216	-8.55342
-107.238	-14.0055	-15.84991	-9.62982	-8.54679
-107.202	-14.07255	-15.86142	-9.77948	-8.53147
-107.166	-14.12605	-15.80473	-9.93492	-8.49576
-107.13	-14.16369	-15.68668	-10.07233	-8.43124
-107.094	-14.18114	-15.52208	-10.17689	-8.3383
-107.058	-14.17411	-15.33397	-10.24254	-8.22351
-107.022	-14.14345	-15.14805	-10.26952	-8.09572
-106.986	-14.09923	-14.98903	-10.25952	-7.96215
-106.95	-14.06006	-14.87362	-10.21395	-7.82567
-106.914	-14.0455	-14.80738	-10.13687	-7.68706
-106.878	-14.06575	-14.78495	-10.03986	-7.5492
-106.842	-14.11785	-14.79391	-9.94208	-7.42023
-106.806	-14.18592	-14.82178	-9.86421	-7.31247
-106.77	-14.24586	-14.85721	-9.81997	-7.24034
-106.734	-14.27852	-14.89072	-9.80744	-7.2149
-106.698	-14.27316	-14.91377	-9.80978	-7.23916
-106.662	-14.23031	-14.91909	-9.80456	-7.30362
-106.626	-14.1578	-14.90224	-9.77775	-7.38912
-106.59	-14.06527	-14.86689	-9.73075	-7.4701
-106.554	-13.96208	-14.82218	-9.68229	-7.523
-106.518	-13.85738	-14.78055	-9.65622	-7.53486
-106.482	-13.76042	-14.751	-9.67212	-7.50848
-106.446	-13.68208	-14.73608	-9.73579	-7.46114
-106.41	-13.63118	-14.72946	-9.83815	-7.41702
-106.374	-13.61366	-14.71976	-9.95949	-7.39902
-106.338	-13.62762	-14.69425	-10.0751	-7.42018
-106.302	-13.66197	-14.64549	-10.16125	-7.48177
-106.266	-13.69785	-14.57325	-10.19796	-7.57262
-106.23	-13.71774	-14.48536	-10.17661	-7.67483
-106.194	-13.71229	-14.39285	-10.09911	-7.76968
-106.158	-13.68748	-14.30719	-9.97915	-7.84324
-106.122	-13.66228	-14.23674	-9.8361	-7.89178
-106.086	-13.66145	-14.18914	-9.68782	-7.92134
-106.05	-13.70437	-14.17055	-9.54604	-7.9433
-106.014	-13.79632	-14.18379	-9.41537	-7.96906
-105.978	-13.9277	-14.22336	-9.29584	-8.00018
-105.942	-14.08018	-14.27295	-9.18797	-8.02824
-105.906	-14.23085	-14.30901	-9.09584	-8.03947
-105.87	-14.35792	-14.30986	-9.0253	-8.0225
-105.834	-14.44352	-14.26826	-8.98204	-7.97819
-105.798	-14.47566	-14.19535	-8.96825	-7.92198
-105.762	-14.44877	-14.11637	-8.98177	-7.87993
-105.726	-14.3658	-14.05735	-9.01668	-7.87687
-105.69	-14.23657	-14.03686	-9.06336	-7.92346
-105.654	-14.08142	-14.05752	-9.11192	-8.00976
-105.618	-13.92796	-14.10956	-9.15202	-8.10755
-105.582	-13.80958	-14.17536	-9.17659	-8.17966
-105.546	-13.75856	-14.23567	-9.18062	-8.19326
-105.51	-13.79186	-14.27459	-9.16041	-8.1315
-105.474	-13.90406	-14.28425	-9.11614	-7.99724
-105.438	-14.06181	-14.26634	-9.0501	-7.81241
-105.402	-14.21541	-14.23192	-8.97073	-7.61086
-105.366	-14.31787	-14.19945	-8.89211	-7.42902
-105.33	-14.34053	-14.18746	-8.82941	-7.29709
-105.294	-14.28329	-14.20847	-8.79228	-7.23287
-105.258	-14.16936	-14.26278	-8.78194	-7.23681
-105.222	-14.03443	-14.33965	-8.78941	-7.29471
-105.186	-13.90959	-14.42249	-8.80281	-7.38183
-105.15	-13.81195	-14.49419	-8.81259	-7.4702
-105.114	-13.74211	-14.54567	-8.8153	-7.53892
-105.078	-13.68856	-14.5757	-8.81274	-7.57939
-105.042	-13.63606	-14.59135	-8.80797	-7.59715
-105.006	-13.57629	-14.60071	-8.80281	-7.60251
-104.97	-13.51116	-14.6095	-8.7967	-7.60281
-104.934	-13.45254	-14.61693	-8.78862	-7.5948
-104.898	-13.4128	-14.61756	-8.77774	-7.56739
-104.862	-13.39369	-14.60367	-8.76479	-7.50817
-104.826	-13.38376	-14.57227	-8.75023	-7.41308
-104.79	-13.36116	-14.52657	-8.73519	-7.29219
-104.754	-13.30674	-14.47616	-8.72028	-7.16508
-104.718	-13.21791	-14.4336	-8.70759	-7.05295
-104.682	-13.11743	-14.41029	-8.69898	-6.97107
-104.646	-13.04765	-14.41059	-8.69472	-6.924
-104.61	-13.05462	-14.43433	-8.68816	-6.90913
-104.574	-13.16962	-14.47605	-8.66709	-6.9198
-104.538	-13.39474	-14.53113	-8.61607	-6.94912
-104.502	-13.70123	-14.59764	-8.52484	-6.99024
-104.466	-14.04067	-14.67688	-8.3952	-7.03839
-104.43	-14.36192	-14.76988	-8.24308	-7.08997
-104.394	-14.62684	-14.87316	-8.09529	-7.14275
-104.358	-14.81775	-14.97579	-7.98114	-7.19723
-104.322	-14.93628	-15.06219	-7.92226	-7.25828
-104.286	-14.9958	-15.11778	-7.92605	-7.33298
-104.25	-15.01433	-15.13542	-7.98605	-7.42753
-104.214	-15.00998	-15.12163	-8.08649	-7.53997
-104.178	-14.99513	-15.09036	-8.20746	-7.65497
-104.142	-14.97604	-15.05592	-8.32883	-7.744
-104.106	-14.95037	-15.02291	-8.43115	-7.77509
-104.07	-14.90943	-14.98424	-8.49682	-7.72823
-104.034	-14.84223	-14.92373	-8.51447	-7.60873
-103.998	-14.74271	-14.82566	-8.48185	-7.44822
-103.962	-14.6102	-14.68452	-8.41225	-7.29392
-103.926	-14.45252	-14.51022	-8.33041	-7.19219
-103.89	-14.28077	-14.32636	-8.26547	-7.17154
-103.854	-14.10636	-14.1629	-8.23905	-7.23735
-103.818	-13.94129	-14.04533	-8.25814	-7.37465
-103.782	-13.79775	-13.98602	-8.31215	-7.55462
-103.746	-13.68923	-13.98028	-8.38032	-7.74405
-103.71	-13.62827	-14.01112	-8.43887	-7.91103
-103.674	-13.62245	-14.05425	-8.47147	-8.02902
-103.638	-13.66863	-14.08684	-8.47571	-8.08134
-103.602	-13.75377	-14.09161	-8.46511	-8.06192
-103.566	-13.85761	-14.05832	-8.46561	-7.97774
-103.53	-13.95924	-13.98247	-8.50418	-7.84294
-103.494	-14.04215	-13.86589	-8.59751	-7.67835
-103.458	-14.0971	-13.71482	-8.74116	-7.5066
-103.422	-14.1208	-13.54316	-8.91003	-7.35068
-103.386	-14.11624	-13.37129	-9.06936	-7.23055
-103.35	-14.08864	-13.22646	-9.18961	-7.16091
-103.314	-14.04487	-13.13761	-9.25625	-7.14624
-103.278	-13.98774	-13.12586	-9.27167	-7.17855
-103.242	-13.91376	-13.19845	-9.24929	-7.23636
-103.206	-13.817	-13.34246	-9.20228	-7.29185
-103.17	-13.69432	-13.52922	-9.13908	-7.31996
-103.134	-13.55428	-13.72248	-9.06039	-7.30816
-103.098	-13.4174	-13.8919	-8.96647	-7.261
-103.062	-13.31056	-14.02473	-8.8625	-7.19569
-103.026	-13.25854	-14.12832	-8.76234	-7.13383
-102.99	-13.27369	-14.22423	-8.68725	-7.08883
-102.954	-13.35351	-14.33426	-8.65626	-7.06214
-102.918	-13.48037	-14.46852	-8.67587	-7.04592
-102.882	-13.62717	-14.61801	-8.73557	-7.03091
-102.846	-13.76337	-14.76112	-8.81186	-7.01489
-102.81	-13.86316	-14.8728	-8.87733	-7.0055
-102.774	-13.91231	-14.93819	-8.91482	-7.01302
-102.738	-13.91352	-14.95729	-8.92105	-7.04731
-102.702	-13.88448	-14.93961	-8.90592	-7.1093
-102.666	-13.84776	-14.89592	-8.88463	-7.18923
-102.63	-13.81882	-14.83137	-8.87226	-7.26887
-102.594	-13.79873	-14.74398	-8.87783	-7.32552
-102.558	-13.77472	-14.6302	-8.90442	-7.33951
-102.522	-13.72709	-14.49302	-8.94921	-7.30029
-102.486	-13.64191	-14.34224	-9.00304	-7.21161
-102.45	-13.51898	-14.19145	-9.0524	-7.09023
-102.414	-13.37532	-14.04914	-9.08036	-6.96139
-102.378	-13.23963	-13.91442	-9.07286	-6.84969
-102.342	-13.13864	-13.77971	-9.02343	-6.77427
-102.306	-13.08348	-13.63898	-8.93806	-6.74357
-102.27	-13.06257	-13.49666	-8.83764	-6.75669
-102.234	-13.04656	-13.36779	-8.74938	-6.80753
-102.198	-13.00569	-13.26924	-8.69733	-6.88932
-102.162	-12.92556	-13.21024	-8.69306	-6.99711
-102.126	-12.81315	-13.18388	-8.7288	-7.12838
-102.09	-12.68838	-13.17057	-8.78149	-7.27965
-102.054	-12.57144	-13.14778	-8.82221	-7.44249
-102.018	-12.47167	-13.10222	-8.82994	-7.60297
-101.982	-12.38967	-13.03625	-8.80159	-7.745
-101.946	-12.32566	-12.96699	-8.75255	-7.85394
-101.91	-12.28591	-12.91708	-8.70601	-7.91988
-101.874	-12.28487	-12.90576	-8.67751	-7.94057
-101.838	-12.33481	-12.94004	-8.66484	-7.92005
-101.802	-12.43544	-13.01351	-8.64765	-7.86632
-101.766	-12.56873	-13.10826	-8.59695	-7.79137
-101.73	-12.70542	-13.20199	-8.49372	-7.70963
-101.694	-12.81619	-13.27443	-8.33882	-7.63659
-101.658	-12.88581	-13.3159	-8.15762	-7.58505
-101.622	-12.91879	-13.33077	-7.98932	-7.56351
-101.586	-12.93384	-13.33721	-7.87376	-7.57286
-101.55	-12.95131	-13.35931	-7.83655	-7.60705
-101.514	-12.98255	-13.41773	-7.8824	-7.65581
-101.478	-13.02443	-13.5169	-7.99837	-7.70767
-101.442	-13.06633	-13.64292	-8.16276	-7.75424
-101.406	-13.09634	-13.77177	-8.35599	-7.79022
-101.37	-13.1069	-13.87866	-8.56693	-7.81366
-101.334	-13.09385	-13.95226	-8.78834	-7.82404
-101.298	-13.05469	-13.99787	-9.01172	-7.82318
-101.262	-12.98701	-14.03082	-9.22028	-7.81624
-101.226	-12.88773	-14.06403	-9.38848	-7.81162
-101.19	-12.75603	-14.09972	-9.49275	-7.82015
-101.154	-12.59461	-14.12595	-9.51988	-7.85313
-101.118	-12.41067	-14.12453	-9.4743	-7.91792
-101.082	-12.22033	-14.08251	-9.37383	-8.0109
-101.046	-12.04792	-13.99936	-9.24284	-8.11382
-101.01	-11.92318	-13.89053	-9.09978	-8.1984
-100.974	-11.87575	-13.77985	-8.95757	-8.2348
-100.938	-11.92393	-13.68849	-8.82462	-8.20154
-100.902	-12.06765	-13.62636	-8.7121	-8.09935
-100.866	-12.2855	-13.59115	-8.63414	-7.95092
-100.83	-12.53904	-13.56945	-8.60636	-7.79458
-100.794	-12.77985	-13.54781	-8.6355	-7.67004
-100.758	-12.96267	-13.51751	-8.71568	-7.60364
-100.722	-13.0564	-13.47475	-8.82683	-7.59778
-100.686	-13.05312	-13.41451	-8.94057	-7.62967
-100.65	-12.96855	-13.32789	-9.02832	-7.66248
-100.614	-12.8353	-13.20288	-9.07002	-7.66035
-100.578	-12.69092	-13.03152	-9.06091	-7.60516
-100.542	-12.56719	-12.82092	-9.01033	-7.50355
-100.506	-12.48218	-12.59845	-8.93717	-7.38303
-100.47	-12.44228	-12.40446	-8.86308	-7.27512
-100.434	-12.44292	-12.28014	-8.80472	-7.20004
-100.398	-12.47483	-12.25088	-8.77283	-7.15696
-100.362	-12.52625	-12.31468	-8.77453	-7.1279
-100.326	-12.58404	-12.44287	-8.81547	-7.09078
-100.29	-12.63653	-12.5883	-8.89848	-7.03601
-100.254	-12.67255	-12.70279	-9.0144	-6.97148
-100.218	-12.68539	-12.75061	-9.13851	-6.91683
-100.182	-12.67083	-12.72145	-9.23206	-6.89076
-100.146	-12.6288	-12.63012	-9.255	-6.89902
-100.11	-12.56334	-12.5127	-9.18417	-6.93438
-100.074	-12.48252	-12.41168	-9.02381	-6.98165
-100.038	-12.39738	-12.36256	-8.80217	-7.02977
-100.002	-12.32165	-12.38325	-8.56194	-7.07612
-99.966	-12.27078	-12.46779	-8.34175	-7.12337
-99.93	-12.25789	-12.59129	-8.16806	-7.17387
-99.894	-12.288	-12.71962	-8.05068	-7.22391
-99.858	-12.35361	-12.81951	-7.98752	-7.2661
-99.822	-12.43562	-12.87071	-7.96831	-7.29259
-99.786	-12.50919	-12.86963	-7.97891	-7.30004
-99.75	-12.55349	-12.83338	-8.0064	-7.28947
-99.714	-12.56171	-12.79097	-8.03909	-7.26422
-99.678	-12.54027	-12.77602	-8.06975	-7.22693
-99.642	-12.50296	-12.81391	-8.09446	-7.17727
-99.606	-12.46052	-12.91131	-8.11046	-7.11596
-99.57	-12.41634	-13.05263	-8.11482	-7.04513
-99.534	-12.36693	-13.20605	-8.10522	-6.96953
-99.498	-12.30854	-13.33702	-8.08251	-6.89427
-99.462	-12.24074	-13.42171	-8.05189	-6.82443
-99.426	-12.17176	-13.45442	-8.02294	-6.76388
-99.39	-12.11585	-13.44776	-8.00952	-6.71585
-99.354	-12.09199	-13.42177	-8.02169	-6.68343
-99.318	-12.11896	-13.39319	-8.06557	-6.66931
-99.282	-12.20974	-13.36896	-8.1406	-6.67597
-99.246	-12.36585	-13.34607	-8.24048	-6.70307
-99.21	-12.57036	-13.32133	-8.35611	-6.74694
-99.174	-12.78778	-13.29637	-8.47475	-6.7988
-99.138	-12.96936	-13.2821	-8.5816	-6.8463
-99.102	-13.06506	-13.29168	-8.66211	-6.8737
-99.066	-13.0368	-13.33374	-8.70104	-6.86755
-99.03	-12.86984	-13.40695	-8.69008	-6.82087
-98.994	-12.57598	-13.50272	-8.62808	-6.73715
-98.958	-12.19203	-13.60809	-8.52057	-6.62777
-98.922	-11.77262	-13.70825	-8.37658	-6.50988
-98.886	-11.37728	-13.78815	-8.2072	-6.40077
-98.85	-11.06069	-13.83112	-8.02378	-6.31215
-98.814	-10.85989	-13.82435	-7.8385	-6.24897
-98.778	-10.78903	-13.76577	-7.66613	-6.21144
-98.742	-10.83492	-13.6717	-7.52061	-6.19583
-98.706	-10.96408	-13.57456	-7.41441	-6.19908
-98.67	-11.1335	-13.511	-7.35557	-6.21734
-98.634	-11.30133	-13.50788	-7.34592	-6.24867
-98.598	-11.43956	-13.57033	-7.37936	-6.29074
-98.562	-11.53992	-13.68032	-7.44338	-6.3416
-98.526	-11.61352	-13.80489	-7.52156	-6.39957
-98.49	-11.68498	-13.91118	-7.59545	-6.46178
-98.454	-11.7813	-13.97766	-7.65039	-6.52601
-98.418	-11.91985	-14.00183	-7.68153	-6.58871
-98.382	-12.09994	-13.99707	-7.69222	-6.64527
-98.346	-12.30156	-13.98541	-7.69356	-6.68852
-98.31	-12.49011	-13.98692	-7.69993	-6.71081
-98.274	-12.62874	-14.0123	-7.72183	-6.70759
-98.238	-12.68961	-14.05942	-7.76272	-6.68137
-98.202	-12.6619	-14.11615	-7.81788	-6.64734
-98.166	-12.55395	-14.16563	-7.87614	-6.63071
-98.13	-12.3904	-14.19272	-7.92512	-6.65776
-98.094	-12.20391	-14.18937	-7.95415	-6.74325
-98.058	-12.03184	-14.15362	-7.95994	-6.88298
-98.022	-11.90546	-14.08825	-7.94793	-7.0519
-97.986	-11.84504	-13.99641	-7.92872	-7.21293
-97.95	-11.85828	-13.87703	-7.91355	-7.333
-97.914	-11.93573	-13.72587	-7.91206	-7.39708
-97.878	-12.05624	-13.53715	-7.93168	-7.41052
-97.842	-12.19479	-13.30914	-7.97995	-7.39353
-97.806	-12.32958	-13.046	-8.0659	-7.37112
-97.77	-12.44834	-12.76113	-8.19471	-7.36256
-97.734	-12.54652	-12.47488	-8.3615	-7.37759
-97.698	-12.62204	-12.2117	-8.54437	-7.41435
-97.662	-12.66938	-11.99322	-8.7079	-7.461
-97.626	-12.67846	-11.83482	-8.81243	-7.49651
-97.59	-12.63804	-11.74254	-8.82933	-7.49579
-97.554	-12.54324	-11.71078	-8.75327	-7.43901
-97.518	-12.40153	-11.72723	-8.60062	-7.32284
-97.482	-12.23186	-11.77278	-8.40282	-7.16417
-97.446	-12.06212	-11.82807	-8.19664	-6.99691
-97.41	-11.91756	-11.87769	-8.01261	-6.85661
-97.374	-11.81217	-11.91198	-7.86995	-6.76726
-97.338	-11.74415	-11.92852	-7.7784	-6.733
-97.302	-11.69941	-11.93272	-7.73931	-6.74187
-97.266	-11.65696	-11.93584	-7.74676	-6.77625
-97.23	-11.60157	-11.94957	-7.78994	-6.82262
-97.194	-11.52672	-11.98277	-7.85367	-6.87463
-97.158	-11.43901	-12.03699	-7.92153	-6.92953
-97.122	-11.3541	-12.10601	-7.98015	-6.98141
-97.086	-11.29313	-12.1795	-8.02215	-7.0191
-97.05	-11.27495	-12.24824	-8.05184	-7.03123
-97.014	-11.31131	-12.3096	-8.08465	-7.01277
-96.978	-11.40151	-12.36667	-8.14196	-6.9699
-96.942	-11.53103	-12.42775	-8.2412	-6.91916
-96.906	-11.67413	-12.50063	-8.38515	-6.88042
-96.87	-11.80457	-12.58936	-8.55351	-6.86755
-96.834	-11.90056	-12.69434	-8.71045	-6.88361
-96.798	-11.9533	-12.812	-8.81629	-6.92119
-96.762	-11.96825	-12.93597	-8.8462	-6.96854
-96.726	-11.96	-13.05506	-8.7991	-7.01471
-96.69	-11.94631	-13.15471	-8.69882	-7.05509
-96.654	-11.94094	-13.21655	-8.58023	-7.0891
-96.618	-11.94695	-13.22502	-8.47507	-7.11853
-96.582	-11.95762	-13.17514	-8.40178	-7.14145
-96.546	-11.96063	-13.07528	-8.36135	-7.15031
-96.51	-11.94407	-12.94397	-8.3419	-7.13464
-96.474	-11.90621	-12.80397	-8.3279	-7.08611
-96.438	-11.8578	-12.67378	-8.30831	-7.00461
-96.402	-11.81707	-12.56427	-8.27963	-6.89929
-96.366	-11.80358	-12.47792	-8.24755	-6.78815
-96.33	-11.82589	-12.41063	-8.22438	-6.69117
-96.294	-11.87858	-12.3563	-8.22371	-6.62572
-96.258	-11.9477	-12.30714	-8.25268	-6.60195
-96.222	-12.01561	-12.25836	-8.31086	-6.62091
-96.186	-12.06863	-12.21006	-8.38509	-6.67533
-96.15	-12.09888	-12.16657	-8.45517	-6.75511
-96.114	-12.10116	-12.13439	-8.49776	-6.85021
-96.078	-12.07028	-12.11747	-8.49286	-6.95509
-96.042	-12.00273	-12.1142	-8.42893	-7.06721
-96.006	-11.89954	-12.11679	-8.30344	-7.18384
-95.97	-11.77106	-12.11351	-8.12286	-7.30058
-95.934	-11.63717	-12.09107	-7.90322	-7.41012
-95.898	-11.52464	-12.03959	-7.66896	-7.50708
-95.862	-11.45942	-11.95706	-7.4507	-7.58917
-95.826	-11.45831	-11.85633	-7.27846	-7.66162
-95.79	-11.52213	-11.76199	-7.17474	-7.73409
-95.754	-11.63327	-11.70712	-7.14725	-7.81446
-95.718	-11.76011	-11.72121	-7.18864	-7.90536
-95.682	-11.86761	-11.81634	-7.27735	-7.99909
-95.646	-11.92723	-11.98314	-7.38539	-8.08042
-95.61	-11.92732	-12.19054	-7.48481	-8.12995
-95.574	-11.87555	-12.3985	-7.55254	-8.13091
-95.538	-11.79265	-12.57101	-7.57411	-8.07295
-95.502	-11.70469	-12.68723	-7.54717	-7.95419
-95.466	-11.63373	-12.74441	-7.48107	-7.78173
-95.43	-11.59079	-12.75404	-7.39644	-7.56984
-95.394	-11.57426	-12.73235	-7.3187	-7.33941
-95.358	-11.57111	-12.69414	-7.2706	-7.11564
-95.322	-11.56351	-12.65084	-7.26655	-6.92649
-95.286	-11.53935	-12.61032	-7.30716	-6.79719
-95.25	-11.49762	-12.57896	-7.38322	-6.74552
-95.214	-11.45201	-12.56225	-7.47919	-6.77514
-95.178	-11.42379	-12.56197	-7.58289	-6.87611
-95.142	-11.43294	-12.57448	-7.68721	-7.0234
-95.106	-11.48659	-12.59196	-7.79182	-7.18454
-95.07	-11.5737	-12.60463	-7.89709	-7.32754
-95.034	-11.66885	-12.60167	-8.00031	-7.42949
-94.998	-11.74166	-12.5745	-8.09608	-7.48117
-94.962	-11.77002	-12.51452	-8.17657	-7.48631
-94.926	-11.74906	-12.41895	-8.23639	-7.45617
-94.89	-11.69127	-12.29197	-8.27436	-7.40278
-94.854	-11.62232	-12.1473	-8.2915	-7.33365
-94.818	-11.56933	-12.00453	-8.29155	-7.25021
-94.782	-11.55145	-11.88304	-8.27713	-7.15126
-94.746	-11.57298	-11.79458	-8.25212	-7.03661
-94.71	-11.62211	-11.73916	-8.21976	-6.91111
-94.674	-11.67699	-11.70995	-8.18371	-6.78761
-94.638	-11.71482	-11.69562	-8.15043	-6.68539
-94.602	-11.72047	-11.68356	-8.12715	-6.62459
-94.566	-11.68963	-11.66363	-8.12005	-6.61894
-94.53	-11.63051	-11.62699	-8.13039	-6.66883
-94.494	-11.55713	-11.5679	-8.15141	-6.7587
-94.458	-11.48429	-11.48487	-8.17216	-6.862
-94.422	-11.42154	-11.38236	-8.1815	-6.95131
-94.386	-11.3716	-11.27101	-8.17627	-7.00653
-94.35	-11.32963	-11.16567	-8.16226	-7.02173
-94.314	-11.28791	-11.08453	-8.14866	-7.0042
-94.278	-11.23928	-11.04504	-8.14223	-6.96879
-94.242	-11.18356	-11.06068	-8.14145	-6.9291
-94.206	-11.12913	-11.13351	-8.13591	-6.89527
-94.17	-11.08846	-11.25015	-8.1091	-6.87353
-94.134	-11.07544	-11.38298	-8.04689	-6.86804
-94.098	-11.09735	-11.49799	-7.93907	-6.88188
-94.062	-11.15287	-11.56902	-7.78295	-6.91627
-94.026	-11.2317	-11.58823	-7.58571	-6.96599
-93.99	-11.32018	-11.5679	-7.36207	-7.02
-93.954	-11.4065	-11.53406	-7.13462	-7.06383
-93.918	-11.48072	-11.51458	-6.93056	-7.08439
-93.882	-11.53712	-11.52709	-6.77632	-7.07726
-93.846	-11.56939	-11.57608	-6.69439	-7.04499
-93.81	-11.57075	-11.65401	-6.69584	-6.99711
-93.774	-11.53741	-11.74399	-6.77855	-6.94424
-93.738	-11.47293	-11.82561	-6.92451	-6.89368
-93.702	-11.38919	-11.87821	-7.10403	-6.84647
-93.666	-11.30541	-11.88809	-7.28363	-6.80072
-93.63	-11.23941	-11.85075	-7.43361	-6.75572
-93.594	-11.20282	-11.77421	-7.53479	-6.71681
-93.558	-11.19331	-11.67645	-7.58041	-6.69465
-93.522	-11.19523	-11.57766	-7.57266	-6.70162
-93.486	-11.18376	-11.49464	-7.52196	-6.74147
-93.45	-11.13446	-11.43615	-7.44072	-6.80481
-93.414	-11.03609	-11.40075	-7.34399	-6.86915
-93.378	-10.89745	-11.37972	-7.24625	-6.90778
-93.342	-10.74671	-11.36182	-7.15803	-6.90234
-93.306	-10.62143	-11.33755	-7.08618	-6.85287
-93.27	-10.55489	-11.30331	-7.03451	-6.77821
-93.234	-10.56413	-11.26026	-7.00093	-6.70716
-93.198	-10.6456	-11.21365	-6.98174	-6.66478
-93.162	-10.77727	-11.16787	-6.96648	-6.66065
-93.126	-10.92826	-11.12419	-6.94282	-6.68469
-93.09	-11.06725	-11.0784	-6.8994	-6.71553
-93.054	-11.17277	-11.0249	-6.82992	-6.73152
-93.018	-11.23939	-10.96121	-6.73779	-6.72207
-92.982	-11.2751	-10.89498	-6.63541	-6.69013
-92.946	-11.29445	-10.84519	-6.54041	-6.64882
-92.91	-11.30999	-10.83471	-6.46832	-6.61197
-92.874	-11.32482	-10.88028	-6.43041	-6.58575
-92.838	-11.33551	-10.98483	-6.43085	-6.56777
-92.802	-11.33794	-11.13482	-6.46683	-6.54844
-92.766	-11.33392	-11.30913	-6.53114	-6.5196
-92.73	-11.33422	-11.48717	-6.61132	-6.47868
-92.694	-11.35571	-11.65434	-6.69243	-6.43044
-92.658	-11.41317	-11.80285	-6.76065	-6.383
-92.622	-11.51239	-11.92494	-6.80694	-6.3427
-92.586	-11.64506	-12.01187	-6.82927	-6.31138
-92.55	-11.79121	-12.0567	-6.8315	-6.28711
-92.514	-11.92514	-12.05855	-6.82208	-6.26812
-92.478	-12.0227	-12.02825	-6.80684	-6.25798
-92.442	-12.06852	-11.98643	-6.78902	-6.2652
-92.406	-12.05667	-11.95743	-6.76933	-6.29951
-92.37	-11.98911	-11.96098	-6.74896	-6.36399
-92.334	-11.87114	-12.00742	-6.73294	-6.45147
-92.298	-11.71341	-12.09562	-6.73049	-6.54316
-92.262	-11.52996	-12.21116	-6.74961	-6.61801
-92.226	-11.34232	-12.33132	-6.79366	-6.66221
-92.19	-11.17337	-12.42896	-6.85669	-6.67468
-92.154	-11.04373	-12.47901	-6.9246	-6.66866
-92.118	-10.96567	-12.46588	-6.98208	-6.6667
-92.082	-10.94242	-12.38764	-7.0181	-6.6909
-92.046	-10.9673	-12.25516	-7.03095	-6.75627
-92.01	-11.02899	-12.08919	-7.02943	-6.86363
-91.974	-11.1091	-11.91391	-7.02635	-7.00059
-91.938	-11.18748	-11.75056	-7.03447	-7.14233
-91.902	-11.24176	-11.61475	-7.06116	-7.25811
-91.866	-11.25297	-11.51606	-7.10573	-7.32139
-91.83	-11.21353	-11.45468	-7.16122	-7.31582
-91.794	-11.13026	-11.4232	-7.21898	-7.23977
-91.758	-11.02582	-11.40516	-7.27145	-7.10632
-91.722	-10.93392	-11.38059	-7.31764	-6.93972
-91.686	-10.88805	-11.33351	-7.36198	-6.76918
-91.65	-10.91181	-11.25791	-7.41411	-6.62259
-91.614	-11.00793	-11.16141	-7.48599	-6.52084
-91.578	-11.15654	-11.0616	-7.58863	-6.47282
-91.542	-11.32183	-10.97736	-7.72801	-6.47466
-91.506	-11.46424	-10.91997	-7.90038	-6.50787
-91.47	-11.55319	-10.88778	-8.08969	-6.54559
-91.434	-11.57874	-10.86691	-8.26894	-6.55969
-91.398	-11.55208	-10.83645	-8.40483	-6.5286
-91.362	-11.49891	-10.78007	-8.46636	-6.44168
-91.326	-11.44942	-10.69324	-8.43583	-6.30252
-91.29	-11.42801	-10.58572	-8.31575	-6.12675
-91.254	-11.44715	-10.47927	-8.13086	-5.94019
-91.218	-11.50391	-10.39817	-7.92173	-5.77122
-91.182	-11.58194	-10.358	-7.73186	-5.64489
-91.146	-11.65669	-10.36124	-7.59437	-5.57748
-91.11	-11.7045	-10.39831	-7.5242	-5.57222
-91.074	-11.71015	-10.45509	-7.51672	-5.62161
-91.038	-11.67109	-10.52158	-7.55396	-5.71074
-91.002	-11.59777	-10.59588	-7.61047	-5.82206
-90.966	-11.50894	-10.6795	-7.65915	-5.93834
-90.93	-11.42233	-10.77193	-7.67595	-6.04626
-90.894	-11.3517	-10.86525	-7.64717	-6.13802
-90.858	-11.30382	-10.94589	-7.57349	-6.21246
-90.822	-11.2777	-11.00129	-7.47147	-6.2752
-90.786	-11.26588	-11.02501	-7.36773	-6.33386
-90.75	-11.25964	-11.0205	-7.28633	-6.39217
-90.714	-11.25314	-10.99356	-7.23549	-6.44624
-90.678	-11.24819	-10.94939	-7.20533	-6.48537
-90.642	-11.25486	-10.88575	-7.17126	-6.49618
-90.606	-11.28466	-10.79607	-7.10941	-6.46763
-90.57	-11.34177	-10.67722	-7.00867	-6.39865
-90.534	-11.41581	-10.53649	-6.8792	-6.29913
-90.498	-11.48031	-10.39362	-6.74826	-6.18952
-90.462	-11.50433	-10.2757	-6.65005	-6.09605
-90.426	-11.46634	-10.20481	-6.60857	-6.04501
-90.39	-11.36598	-10.18818	-6.62879	-6.05571
-90.354	-11.22547	-10.2111	-6.69421	-6.13521
-90.318	-11.07993	-10.24268	-6.77407	-6.27471
-90.282	-10.96205	-10.24592	-6.83926	-6.45246
-90.246	-10.88834	-10.19323	-6.87303	-6.63789
-90.21	-10.85563	-10.07744	-6.87765	-6.7993
-90.174	-10.84776	-9.91583	-6.87345	-6.91329
-90.138	-10.84514	-9.74603	-6.88748	-6.96782
-90.102	-10.8338	-9.61164	-6.94342	-6.9662
-90.066	-10.80831	-9.548	-7.05022	-6.9218
-90.03	-10.76954	-9.56977	-7.20008	-6.85411
-89.994	-10.72156	-9.66816	-7.3705	-6.78404
-89.958	-10.66726	-9.8143	-7.53143	-6.72901
-89.922	-10.60689	-9.9705	-7.65086	-6.69985
-89.886	-10.53555	-10.10339	-7.7033	-6.69773
-89.85	-10.44697	-10.19106	-7.67411	-6.71522
-89.814	-10.33566	-10.22778	-7.56247	-6.74043
-89.778	-10.20339	-10.22293	-7.38334	-6.75861
-89.742	-10.06042	-10.19269	-7.16423	-6.75911
-89.706	-9.92351	-10.15669	-6.9399	-6.73592
-89.67	-9.81219	-10.13196	-6.74227	-6.69002
-89.634	-9.74214	-10.13129	-6.59362	-6.62903
-89.598	-9.72186	-10.16153	-6.50158	-6.56647
-89.562	-9.75333	-10.22368	-6.46149	-6.52061
-89.526	-9.83079	-10.31227	-6.45921	-6.50922
-89.49	-9.94406	-10.4165	-6.47836	-6.5451
-89.454	-10.07879	-10.52375	-6.50379	-6.62974
-89.418	-10.21851	-10.62172	-6.5258	-6.75585
-89.382	-10.34643	-10.69859	-6.54335	-6.90807
-89.346	-10.44878	-10.74121	-6.56303	-7.06692
-89.31	-10.51759	-10.73641	-6.59913	-7.2125
-89.274	-10.54972	-10.6762	-6.66711	-7.32543
-89.238	-10.54445	-10.56581	-6.77804	-7.38881
-89.202	-10.50471	-10.42658	-6.93177	-7.39238
-89.166	-10.43695	-10.29194	-7.11329	-7.33466
-89.13	-10.35153	-10.19483	-7.29806	-7.22594
-89.094	-10.26364	-10.15571	-7.45645	-7.08734
-89.058	-10.18811	-10.17573	-7.56371	-6.9443
-89.022	-10.13445	-10.23669	-7.60824	-6.81992
-88.986	-10.10351	-10.31355	-7.59232	-6.72695
-88.95	-10.08862	-10.38037	-7.52923	-6.66567
-88.914	-10.07913	-10.41978	-7.4404	-6.62221
-88.878	-10.06875	-10.42505	-7.34907	-6.57507
-88.842	-10.05529	-10.39883	-7.27883	-6.50202
-88.806	-10.04388	-10.3497	-7.2498	-6.38617
-88.77	-10.04078	-10.28624	-7.27535	-6.2214
-88.734	-10.05214	-10.21298	-7.35792	-6.01463
-88.698	-10.08092	-10.13019	-7.48421	-5.78556
-88.662	-10.12599	-10.03605	-7.62699	-5.56438
-88.626	-10.18321	-9.9322	-7.75018	-5.38679
-88.59	-10.24691	-9.82531	-7.81949	-5.2878
-88.554	-10.30705	-9.72651	-7.81585	-5.29083
-88.518	-10.35378	-9.64682	-7.74321	-5.39938
-88.482	-10.37708	-9.59402	-7.62751	-5.59188
-88.446	-10.36961	-9.57143	-7.50722	-5.82912
-88.41	-10.33146	-9.57851	-7.41731	-6.06604
-88.374	-10.2706	-9.61161	-7.37588	-6.26783
-88.338	-10.20388	-9.66599	-7.37733	-6.41845
-88.302	-10.14939	-9.73636	-7.39532	-6.52258
-88.266	-10.12133	-9.82054	-7.39297	-6.59736
-88.23	-10.12751	-9.92053	-7.3381	-6.66221
-88.194	-10.16643	-10.04043	-7.21381	-6.72781
-88.158	-10.22956	-10.17972	-7.02395	-6.79242
-88.122	-10.3046	-10.32872	-6.79457	-6.84588
-88.086	-10.37678	-10.46632	-6.56496	-6.87533
-88.05	-10.43326	-10.56528	-6.37707	-6.87287
-88.014	-10.46629	-10.60264	-6.25991	-6.84023
-87.978	-10.47494	-10.57119	-6.22137	-6.78889
-87.942	-10.46536	-10.48238	-6.24817	-6.73549
-87.906	-10.44737	-10.36295	-6.31209	-6.69379
-87.87	-10.42917	-10.2442	-6.38603	-6.66738
-87.834	-10.41165	-10.15154	-6.45329	-6.64793
-87.798	-10.38803	-10.09939	-6.50918	-6.62051
-87.762	-10.35217	-10.09024	-6.55914	-6.57196
-87.726	-10.30091	-10.11913	-6.60962	-6.49844
-87.69	-10.24234	-10.17542	-6.66427	-6.40611
-87.654	-10.19107	-10.2438	-6.72341	-6.30503
-87.618	-10.16179	-10.3051	-6.78437	-6.20317
-87.582	-10.15924	-10.34191	-6.84284	-6.10359
-87.546	-10.17641	-10.34649	-6.89414	-6.00781
-87.51	-10.19814	-10.32525	-6.93326	-5.92028
-87.474	-10.21415	-10.29816	-6.95775	-5.85067
-87.438	-10.22477	-10.28793	-6.96596	-5.81102
-87.402	-10.24357	-10.30793	-6.95889	-5.80979
-87.366	-10.2888	-10.35433	-6.93767	-5.85006
-87.33	-10.37162	-10.40626	-6.90107	-5.92583
-87.294	-10.48572	-10.43538	-6.84574	-6.02348
-87.258	-10.60902	-10.41728	-6.77143	-6.1242
-87.222	-10.70993	-10.34069	-6.6818	-6.20878
-87.186	-10.76167	-10.20929	-6.58433	-6.26339
-87.15	-10.75106	-10.03988	-6.48772	-6.28045
-87.114	-10.68225	-9.85485	-6.39599	-6.25934
-87.078	-10.57436	-9.67428	-6.30515	-6.20211
-87.042	-10.45211	-9.51202	-6.20639	-6.11183
-87.006	-10.33843	-9.37552	-6.09252	-5.99005
-86.97	-10.24993	-9.26903	-5.96631	-5.84473
-86.934	-10.19429	-9.19794	-5.84257	-5.68889
-86.898	-10.1732	-9.16607	-5.74343	-5.54199
-86.862	-10.17795	-9.1745	-5.69024	-5.42291
-86.826	-10.19023	-9.2154	-5.69091	-5.34676
-86.79	-10.18504	-9.27377	-5.73627	-5.32123
-86.754	-10.13822	-9.33153	-5.80329	-5.34765
-86.718	-10.03743	-9.37505	-5.86571	-5.42142
-86.682	-9.89126	-9.39908	-5.90512	-5.53375
-86.646	-9.72881	-9.40513	-5.91782	-5.67051
-86.61	-9.58793	-9.39957	-5.91168	-5.81557
-86.574	-9.50364	-9.39046	-5.90101	-5.95361
-86.538	-9.49139	-9.3877	-5.89885	-6.07195
-86.502	-9.54737	-9.40532	-5.91524	-6.16362
-86.466	-9.65129	-9.4562	-5.95632	-6.22664
-86.43	-9.77757	-9.55098	-6.02501	-6.26262
-86.394	-9.90399	-9.68834	-6.12197	-6.27566
-86.358	-10.01516	-9.85444	-6.23861	-6.27197
-86.322	-10.10326	-10.02329	-6.35688	-6.26033
-86.286	-10.16384	-10.16428	-6.45008	-6.2528
-86.25	-10.19555	-10.24807	-6.49142	-6.2622
-86.214	-10.20131	-10.25217	-6.4636	-6.30093
-86.178	-10.18893	-10.16626	-6.36642	-6.37602
-86.142	-10.17275	-9.9926	-6.21805	-6.48571
-86.106	-10.17078	-9.74769	-6.04676	-6.61821
-86.07	-10.1974	-9.45996	-5.8821	-6.75432
-86.034	-10.25556	-9.1638	-5.7426	-6.87302
-85.998	-10.33436	-8.89306	-5.63454	-6.95865
-85.962	-10.40954	-8.67421	-5.55389	-7.00259
-85.926	-10.45222	-8.51922	-5.4938	-7.00604
-85.89	-10.44006	-8.4288	-5.45303	-6.97737
-85.854	-10.36622	-8.39355	-5.43688	-6.92878
-85.818	-10.2435	-8.40235	-5.45619	-6.87521
-85.782	-10.09883	-8.44522	-5.51901	-6.83103
-85.746	-9.96443	-8.51362	-5.62583	-6.80592
-85.71	-9.86428	-8.59949	-5.77039	-6.79957
-85.674	-9.80667	-8.69095	-5.94282	-6.80187
-85.638	-9.78315	-8.77251	-6.1362	-6.79354
-85.602	-9.77789	-8.8271	-6.3473	-6.75849
-85.566	-9.77611	-8.84103	-6.57354	-6.69102
-85.53	-9.77267	-8.80889	-6.80509	-6.60222
-85.494	-9.77104	-8.7359	-7.02379	-6.5182
-85.458	-9.77934	-8.63917	-7.20584	-6.46897
-85.422	-9.80234	-8.54153	-7.33058	-6.47409
-85.386	-9.83559	-8.46613	-7.38889	-6.53266
-85.35	-9.86917	-8.42766	-7.38815	-6.62161
-85.314	-9.89349	-8.43024	-7.34842	-6.7023
-85.278	-9.90729	-8.46708	-7.29361	-6.73712
-85.242	-9.91873	-8.52518	-7.24329	-6.70389
-85.206	-9.93841	-8.58979	-7.20404	-6.60525
-85.17	-9.96787	-8.64837	-7.16835	-6.4683
-85.134	-9.99622	-8.69136	-7.11914	-6.33196
-85.098	-10.00383	-8.71721	-7.03585	-6.22856
-85.062	-9.9723	-8.73256	-6.90539	-6.17251
-85.026	-9.89836	-8.7526	-6.72667	-6.15696
-84.99	-9.79656	-8.79519	-6.51073	-6.1598
-84.954	-9.69129	-8.86973	-6.28093	-6.16049
-84.918	-9.60726	-8.97041	-6.06668	-6.14931
-84.882	-9.56188	-9.07537	-5.89755	-6.13245
-84.846	-9.56058	-9.15383	-5.79524	-6.12505
-84.81	-9.59913	-9.1809	-5.77035	-6.14219
-84.774	-9.6672	-9.14653	-5.81626	-6.18873
-84.738	-9.74973	-9.05901	-5.91165	-6.25532
-84.702	-9.82905	-8.9394	-6.02596	-6.32447
-84.666	-9.88763	-8.81272	-6.12916	-6.37775
-84.63	-9.91143	-8.6983	-6.20066	-6.40746
-84.594	-9.89363	-8.60662	-6.23753	-6.41796
-84.558	-9.83723	-8.53846	-6.25174	-6.42377
-84.522	-9.75337	-8.48895	-6.26638	-6.44018
-84.486	-9.66338	-8.45336	-6.30468	-6.47406
-84.45	-9.59455	-8.43031	-6.38149	-6.52303
-84.414	-9.57695	-8.42289	-6.49628	-6.57827
-84.378	-9.63731	-8.43783	-6.63398	-6.63325
-84.342	-9.78781	-8.47815	-6.7684	-6.68774
-84.306	-10.01666	-8.5391	-6.86869	-6.74765
-84.27	-10.28866	-8.60437	-6.90685	-6.81914
-84.234	-10.55246	-8.64764	-6.86294	-6.90184
-84.198	-10.7571	-8.64294	-6.73085	-6.9869
-84.162	-10.8715	-8.57186	-6.52466	-7.05911
-84.126	-10.89237	-8.43419	-6.27409	-7.10299
-84.09	-10.83961	-8.25204	-6.02266	-7.11044
-84.054	-10.74704	-8.06288	-5.8153	-7.08276
-84.018	-10.64334	-7.90829	-5.68448	-7.03025
-83.982	-10.54086	-7.81678	-5.64224	-6.96688
-83.946	-10.43615	-7.79466	-5.67579	-6.91027
-83.91	-10.31381	-7.82262	-5.75556	-6.87898
-83.874	-10.15967	-7.86704	-5.84668	-6.88864
-83.838	-9.97132	-7.8942	-5.92104	-6.94851
-83.802	-9.76058	-7.88306	-5.9633	-7.05668
-83.766	-9.54991	-7.83234	-5.97079	-7.19591
-83.73	-9.36268	-7.75755	-5.94964	-7.3397
-83.694	-9.21279	-7.68506	-5.90977	-7.46243
-83.658	-9.10526	-7.64027	-5.86105	-7.54904
-83.622	-9.03746	-7.64345	-5.81253	-7.59867
-83.586	-9.00893	-7.70345	-5.77096	-7.62158
-83.55	-9.0226	-7.81822	-5.74127	-7.63051
-83.514	-9.08201	-7.97509	-5.72482	-7.63455
-83.478	-9.1829	-8.15405	-5.72267	-7.63539
-83.442	-9.30724	-8.33281	-5.73537	-7.6268
-83.406	-9.4276	-8.49318	-5.76333	-7.59583
-83.37	-9.5142	-8.6244	-5.80552	-7.52649
-83.334	-9.54579	-8.72496	-5.85619	-7.40659
-83.298	-9.51662	-8.79796	-5.905	-7.23377
-83.262	-9.43893	-8.84366	-5.9392	-7.0188
-83.226	-9.33644	-8.85748	-5.95117	-6.78499
-83.19	-9.23764	-8.82924	-5.9452	-6.55927
-83.154	-9.16489	-8.75029	-5.9371	-6.36601
-83.118	-9.12583	-8.62122	-5.94619	-6.21952
-83.082	-9.11478	-8.45496	-5.98571	-6.12392
-83.046	-9.11811	-8.27149	-6.05395	-6.07258
-83.01	-9.12161	-8.09039	-6.13432	-6.05222
-82.974	-9.11876	-7.92559	-6.20457	-6.04477
-82.938	-9.10776	-7.78204	-6.24718	-6.03259
-82.902	-9.08939	-7.66019	-6.25667	-6.00267
-82.866	-9.06254	-7.56262	-6.2393	-5.95026
-82.83	-9.02761	-7.4964	-6.21084	-5.87917
-82.794	-8.99007	-7.47	-6.18871	-5.80189
-82.758	-8.96134	-7.48823	-6.18858	-5.7354
-82.722	-8.95383	-7.54599	-6.21829	-5.69623
-82.686	-8.97374	-7.62627	-6.27421	-5.69525
-82.65	-9.01204	-7.7032	-6.34209	-5.73483
-82.614	-9.04513	-7.75263	-6.40113	-5.80647
-82.578	-9.04358	-7.7598	-6.4336	-5.89266
-82.542	-8.98564	-7.72598	-6.43117	-5.97311
-82.506	-8.8674	-7.66741	-6.39923	-6.03081
-82.47	-8.70732	-7.6087	-6.35333	-6.05473
-82.434	-8.53967	-7.57171	-6.31176	-6.04473
-82.398	-8.40144	-7.57052	-6.28783	-6.00873
-82.362	-8.32226	-7.60751	-6.28707	-5.96107
-82.326	-8.31446	-7.67492	-6.30597	-5.9166
-82.29	-8.37568	-7.75739	-6.33603	-5.88326
-82.254	-8.49111	-7.83583	-6.36377	-5.8602
-82.218	-8.64224	-7.89138	-6.37521	-5.83857
-82.182	-8.8145	-7.90784	-6.35832	-5.80929
-82.146	-8.99871	-7.87855	-6.3059	-5.76881
-82.11	-9.18796	-7.80742	-6.21841	-5.72576
-82.074	-9.37527	-7.70676	-6.103	-5.69415
-82.038	-9.54676	-7.59313	-5.97044	-5.68728
-82.002	-9.68358	-7.483	-5.82988	-5.70988
-81.966	-9.76403	-7.39077	-5.68806	-5.75685
-81.93	-9.77744	-7.32949	-5.54826	-5.8158
-81.894	-9.72529	-7.30958	-5.41474	-5.87544
-81.858	-9.62265	-7.3386	-5.29585	-5.92741
-81.822	-9.49138	-7.41597	-5.20328	-5.97005
-81.786	-9.34972	-7.53243	-5.14847	-6.00409
-81.75	-9.20665	-7.67014	-5.13758	-6.03174
-81.714	-9.06235	-7.80806	-5.16965	-6.05391
-81.678	-8.91153	-7.9279	-5.23596	-6.07116
-81.642	-8.75237	-8.01941	-5.32243	-6.08368
-81.606	-8.59108	-8.08154	-5.41372	-6.08957
-81.57	-8.4427	-8.12205	-5.4942	-6.08567
-81.534	-8.32719	-8.15363	-5.5493	-6.0645
-81.498	-8.26252	-8.18825	-5.57054	-6.01712
-81.462	-8.2574	-8.23155	-5.5537	-5.93933
-81.426	-8.30765	-8.28003	-5.50042	-5.83281
-81.39	-8.39844	-8.31936	-5.41681	-5.71007
-81.354	-8.50904	-8.33027	-5.31145	-5.59009
-81.318	-8.61845	-8.2948	-5.19592	-5.49323
-81.282	-8.70828	-8.2058	-5.08451	-5.43449
-81.246	-8.76349	-8.0698	-4.99285	-5.41799
-81.21	-8.77675	-7.90597	-4.93441	-5.43593
-81.174	-8.74693	-7.73846	-4.91554	-5.47095
-81.138	-8.68349	-7.58797	-4.93289	-5.50364
-81.102	-8.60616	-7.46576	-4.97365	-5.51935
-81.066	-8.53729	-7.37164	-5.02385	-5.51348
-81.03	-8.4951	-7.29765	-5.07236	-5.49072
-80.994	-8.4822	-7.23634	-5.11508	-5.45962
-80.958	-8.48893	-7.18486	-5.15303	-5.42812
-80.922	-8.50008	-7.14585	-5.18887	-5.40065
-80.886	-8.50366	-7.12212	-5.22196	-5.37845
-80.85	-8.50007	-7.11173	-5.24763	-5.36198
-80.814	-8.4979	-7.1045	-5.25792	-5.3485
-80.778	-8.50725	-7.08272	-5.24763	-5.33254
-80.742	-8.53269	-7.03104	-5.2157	-5.30304
-80.706	-8.56777	-6.94335	-5.16929	-5.24989
-80.67	-8.59917	-6.82838	-5.11984	-5.16997
-80.634	-8.61241	-6.7085	-5.07831	-5.06931
-80.598	-8.59803	-6.61431	-5.04969	-4.96534
-80.562	-8.55754	-6.57497	-5.03094	-4.8779
-80.526	-8.50537	-6.60946	-5.01533	-4.82039
-80.49	-8.46181	-6.71904	-4.99668	-4.79786
-80.454	-8.44669	-6.88394	-4.97113	-4.80491
-80.418	-8.47208	-7.0678	-4.93906	-4.83305
-80.382	-8.53612	-7.22892	-4.9009	-4.87288
-80.346	-8.62615	-7.33511	-4.85491	-4.91726
-80.31	-8.72653	-7.37402	-4.79928	-4.96244
-80.274	-8.82082	-7.35869	-4.7348	-5.0067
-80.238	-8.89881	-7.31901	-4.66821	-5.04975
-80.202	-8.95389	-7.29097	-4.61124	-5.09119
-80.166	-8.98423	-7.3011	-4.57703	-5.13115
-80.13	-8.99015	-7.35731	-4.57589	-5.16883
-80.094	-8.97504	-7.44568	-4.61101	-5.20471
-80.058	-8.946	-7.53659	-4.6787	-5.24411
-80.022	-8.91027	-7.59448	-4.77102	-5.29529
-79.986	-8.87592	-7.59178	-4.87827	-5.36945
-79.95	-8.84613	-7.51724	-4.99205	-5.47333
-79.914	-8.81876	-7.37946	-5.10255	-5.60374
-79.878	-8.78888	-7.20282	-5.19839	-5.74535
-79.842	-8.75081	-7.01884	-5.26698	-5.87417
-79.806	-8.70352	-6.85732	-5.30054	-5.96892
-79.77	-8.6511	-6.73832	-5.30095	-6.01825
-79.734	-8.59914	-6.67139	-5.28419	-6.02478
-79.698	-8.55017	-6.65367	-5.27469	-6.00104
-79.662	-8.50111	-6.67485	-5.29368	-5.96148
-79.626	-8.44437	-6.71878	-5.3483	-5.91553
-79.59	-8.37384	-6.76929	-5.4294	-5.86711
-79.554	-8.29222	-6.81203	-5.51686	-5.81555
-79.518	-8.20984	-6.83685	-5.59059	-5.76068
-79.482	-8.14133	-6.83737	-5.63719	-5.70724
-79.446	-8.09711	-6.81016	-5.65186	-5.66616
-79.41	-8.07535	-6.75451	-5.63317	-5.65174
-79.374	-8.06383	-6.67527	-5.5819	-5.67943
-79.338	-8.04647	-6.58628	-5.49992	-5.75898
-79.302	-8.01179	-6.51145	-5.3972	-5.88725
-79.266	-7.96334	-6.47739	-5.29267	-6.04322
-79.23	-7.92072	-6.50439	-5.21182	-6.19097
-79.194	-7.91236	-6.59396	-5.17749	-6.28862
-79.158	-7.96335	-6.72376	-5.19715	-6.30529
-79.122	-8.08129	-6.8538	-5.25901	-6.23162
-79.086	-8.25008	-6.93953	-5.33453	-6.08228
-79.05	-8.43135	-6.94893	-5.39041	-5.88612
-79.014	-8.58083	-6.87227	-5.40253	-5.67372
-78.978	-8.66112	-6.72447	-5.36577	-5.46616
-78.942	-8.65512	-6.537	-5.29455	-5.27541
-78.906	-8.56914	-6.34748	-5.21498	-5.1078
-78.87	-8.42803	-6.18758	-5.15255	-4.9704
-78.834	-8.26282	-6.07694	-5.11934	-4.87357
-78.798	-8.10453	-6.02202	-5.11068	-4.82675
-78.762	-7.97629	-6.01756	-5.10789	-4.83318
-78.726	-7.89203	-6.05054	-5.08886	-4.88644
-78.69	-7.85735	-6.10315	-5.04007	-4.96787
-78.654	-7.86697	-6.15744	-4.96174	-5.04822
-78.618	-7.90597	-6.1991	-4.86676	-5.09595
-78.582	-7.95002	-6.22524	-4.77367	-5.08659
-78.546	-7.96946	-6.24409	-4.69638	-5.00936
-78.51	-7.94064	-6.27157	-4.64097	-4.87387
-78.474	-7.85284	-6.32155	-4.60861	-4.70726
-78.438	-7.71408	-6.39695	-4.60072	-4.54733
-78.402	-7.54978	-6.48722	-4.62487	-4.43252
-78.366	-7.39409	-6.57218	-4.69207	-4.39393
-78.33	-7.27784	-6.63251	-4.80942	-4.4486
-78.294	-7.22109	-6.65612	-4.97158	-4.5975
-78.258	-7.22843	-6.64114	-5.15793	-4.8252
-78.222	-7.29232	-6.59165	-5.3356	-5.10032
-78.186	-7.39379	-6.51303	-5.46861	-5.38261
-78.15	-7.50797	-6.41155	-5.53403	-5.63065
-78.114	-7.60953	-6.29602	-5.52777	-5.81218
-78.078	-7.67714	-6.1808	-5.46579	-5.91239
-78.042	-7.70072	-6.08493	-5.37928	-5.93614
-78.006	-7.68008	-6.02728	-5.30011	-5.90293
-77.97	-7.62306	-6.01654	-5.24697	-5.83876
-77.934	-7.5412	-6.04631	-5.21993	-5.76816
-77.898	-7.44499	-6.09598	-5.19957	-5.70782
-77.862	-7.34304	-6.13847	-5.15689	-5.66829
-77.826	-7.24379	-6.15407	-5.06529	-5.6548
-77.79	-7.15623	-6.14089	-4.9153	-5.66955
-77.754	-7.0893	-6.11424	-4.71325	-5.71509
-77.718	-7.04874	-6.09814	-4.48176	-5.79334
-77.682	-7.03672	-6.11026	-4.24761	-5.903
-77.646	-7.05194	-6.15046	-4.03612	-6.0356
-77.61	-7.09236	-6.19931	-3.86443	-6.17493
-77.574	-7.15827	-6.22954	-3.74299	-6.29858
-77.538	-7.25149	-6.21971	-3.67881	-6.38573
-77.502	-7.37001	-6.16794	-3.67763	-6.42391
-77.466	-7.50364	-6.09246	-3.74482	-6.4157
-77.43	-7.63149	-6.02158	-3.88093	-6.37645
-77.394	-7.7288	-5.97902	-4.07825	-6.32829
-77.358	-7.77614	-5.97102	-4.31985	-6.28941
-77.322	-7.76693	-5.98225	-4.58133	-6.26874
-77.286	-7.70827	-5.98607	-4.8357	-6.26475
-77.25	-7.61502	-5.9592	-5.05975	-6.26961
-77.214	-7.50128	-5.89174	-5.23536	-6.27601
-77.178	-7.37835	-5.79315	-5.35074	-6.27927
-77.142	-7.25664	-5.68579	-5.40029	-6.27624
-77.106	-7.14981	-5.59593	-5.38191	-6.25969
-77.07	-7.07501	-5.54483	-5.30108	-6.21809
-77.034	-7.04625	-5.54204	-5.1713	-6.13659
-76.998	-7.06944	-5.58349	-5.01572	-6.00438
-76.962	-7.13833	-5.6509	-4.86352	-5.82039
-76.926	-7.23527	-5.71341	-4.74476	-5.59706
-76.89	-7.33876	-5.73702	-4.68353	-5.36018
-76.854	-7.42902	-5.69465	-4.68975	-5.14525
-76.818	-7.49283	-5.57711	-4.759	-4.98991
-76.782	-7.52625	-5.39819	-4.87403	-4.92401
-76.746	-7.53367	-5.18888	-5.0122	-4.96024
-76.71	-7.52494	-4.98564	-5.1485	-5.08889
-76.674	-7.5135	-4.82005	-5.26273	-5.2777
-76.638	-7.51103	-4.70714	-5.33695	-5.48342
-76.602	-7.52492	-4.64459	-5.36071	-5.66227
-76.566	-7.55519	-4.61573	-5.33289	-5.78192
-76.53	-7.59485	-4.5981	-5.26396	-5.8257
-76.494	-7.63264	-4.57337	-5.17514	-5.79128
-76.458	-7.65608	-4.53381	-5.08822	-5.68534
-76.422	-7.655	-4.48553	-5.01777	-5.52258
-76.386	-7.62628	-4.44448	-4.96289	-5.32329
-76.35	-7.57276	-4.42746	-4.90796	-5.11355
-76.314	-7.50083	-4.44367	-4.83045	-4.92136
-76.278	-7.41837	-4.4899	-4.71461	-4.77092
-76.242	-7.32698	-4.55332	-4.56044	-4.67492
-76.206	-7.21946	-4.61818	-4.38585	-4.63213
-76.17	-7.08259	-4.67628	-4.21983	-4.63098
-76.134	-6.90281	-4.72985	-4.08913	-4.65866
-76.098	-6.67408	-4.78926	-4.00938	-4.70765
-76.062	-6.40352	-4.86621	-3.9747	-4.77852
-76.026	-6.11563	-4.96744	-3.96277	-4.87348
-75.99	-5.84776	-5.09389	-3.94206	-4.99329
-75.954	-5.64166	-5.24165	-3.8854	-5.13126
-75.918	-5.53122	-5.40569	-3.78176	-5.2772
-75.882	-5.52905	-5.57862	-3.64344	-5.42132
-75.846	-5.62049	-5.74689	-3.50131	-5.55996
-75.81	-5.76894	-5.88865	-3.39439	-5.69429
-75.774	-5.9312	-5.97757	-3.35273	-5.82753
-75.738	-6.07627	-5.99111	-3.38547	-5.95919
-75.702	-6.19523	-5.92256	-3.47503	-6.07968
-75.666	-6.29852	-5.78424	-3.58397	-6.171
-75.63	-6.40405	-5.60773	-3.66732	-6.21018
-75.594	-6.52059	-5.43162	-3.68728	-6.17854
-75.558	-6.64071	-5.29223	-3.62486	-6.06869
-75.522	-6.74246	-5.21147	-3.48202	-5.88987
-75.486	-6.80231	-5.19451	-3.27971	-5.66597
-75.45	-6.80701	-5.22923	-3.04967	-5.4294
-75.414	-6.76414	-5.29333	-2.82794	-5.21463
-75.378	-6.69677	-5.35966	-2.64878	-5.0523
-75.342	-6.63642	-5.40536	-2.54109	-4.96339
-75.306	-6.60479	-5.4166	-2.52526	-4.95704
-75.27	-6.60547	-5.39283	-2.60807	-5.02929
-75.234	-6.62138	-5.34589	-2.78245	-5.16237
-75.198	-6.62708	-5.29774	-3.02652	-5.32945
-75.162	-6.60382	-5.27118	-3.30562	-5.50178
-75.126	-6.5515	-5.28282	-3.57991	-5.65439
-75.09	-6.48655	-5.3347	-3.81264	-5.77353
-75.054	-6.43662	-5.41399	-3.97931	-5.85314
-75.018	-6.42308	-5.49835	-4.0709	-5.8937
-74.982	-6.45391	-5.56428	-4.09488	-5.8958
-74.946	-6.52012	-5.59485	-4.06651	-5.85951
-74.91	-6.60184	-5.58393	-4.00126	-5.78722
-74.874	-6.67659	-5.53264	-3.9094	-5.68743
-74.838	-6.72934	-5.44844	-3.79743	-5.57794
-74.802	-6.75589	-5.34233	-3.67024	-5.48122
-74.766	-6.76443	-5.22755	-3.53635	-5.41619
-74.73	-6.77089	-5.11841	-3.40946	-5.38692
-74.694	-6.79045	-5.02701	-3.30347	-5.38025
-74.658	-6.83001	-4.96051	-3.23037	-5.37027
-74.622	-6.88457	-4.91834	-3.19397	-5.33112
-74.586	-6.93787	-4.89381	-3.18915	-5.24652
-74.55	-6.96796	-4.88052	-3.20573	-5.11669
-74.514	-6.956	-4.87759	-3.23234	-4.95829
-74.478	-6.89124	-4.89016	-3.26025	-4.79615
-74.442	-6.77617	-4.92653	-3.28854	-4.65599
-74.406	-6.62588	-4.9882	-3.32028	-4.55841
-74.37	-6.46491	-5.06718	-3.36097	-4.5137
-74.334	-6.3231	-5.14526	-3.41492	-4.52149
-74.298	-6.22755	-5.20227	-3.4831	-4.57182
-74.262	-6.1939	-5.22497	-3.56509	-4.64724
-74.226	-6.22031	-5.21013	-3.6582	-4.72704
-74.19	-6.28804	-5.1647	-3.75957	-4.7922
-74.154	-6.36732	-5.10124	-3.86362	-4.82925
-74.118	-6.42848	-5.0329	-3.96297	-4.83681
-74.082	-6.45436	-4.96894	-4.04945	-4.82397
-74.046	-6.44525	-4.91331	-4.11812	-4.80739
-74.01	-6.41639	-4.86369	-4.16846	-4.80349
-73.974	-6.39016	-4.81496	-4.20424	-4.8218
-73.938	-6.38601	-4.76488	-4.2271	-4.86224
-73.902	-6.41292	-4.71559	-4.23279	-4.91562
-73.866	-6.46631	-4.67251	-4.2147	-4.96927
-73.83	-6.53132	-4.64164	-4.1674	-5.01185
-73.794	-6.59096	-4.62387	-4.09471	-5.04004
-73.758	-6.63737	-4.61782	-4.01069	-5.05891
-73.722	-6.67534	-4.6235	-3.93389	-5.08138
-73.686	-6.72113	-4.64725	-3.87863	-5.12177
-73.65	-6.79182	-4.69861	-3.85009	-5.19034
-73.614	-6.88989	-4.78361	-3.84527	-5.28693
-73.578	-6.99885	-4.89718	-3.86162	-5.40044
-73.542	-7.08633	-5.01974	-3.89924	-5.51539
-73.506	-7.11911	-5.12253	-3.96054	-5.62049
-73.47	-7.07908	-5.17723	-4.04236	-5.71524
-73.434	-6.9761	-5.16732	-4.13233	-5.80951
-73.398	-6.84132	-5.09512	-4.20942	-5.91508
-73.362	-6.71833	-4.98174	-4.25353	-6.03601
-73.326	-6.64431	-4.85609	-4.25377	-6.16261
-73.29	-6.63673	-4.74509	-4.21244	-6.2724
-73.254	-6.68809	-4.66292	-4.14112	-6.33977
-73.218	-6.77308	-4.60824	-4.05367	-6.34668
-73.182	-6.85782	-4.5692	-3.96054	-6.29086
-73.146	-6.91313	-4.53331	-3.86657	-6.18761
-73.11	-6.92422	-4.49365	-3.77316	-6.0627
-73.074	-6.89236	-4.45376	-3.68091	-5.94055
-73.038	-6.8334	-4.42318	-3.59173	-5.83467
-73.002	-6.77057	-4.41298	-3.50856	-5.7426
-72.966	-6.72451	-4.42964	-3.43373	-5.65011
-72.93	-6.7094	-4.47367	-3.36691	-5.54284
-72.894	-6.72673	-4.53915	-3.30667	-5.41654
-72.858	-6.76322	-4.61629	-3.25201	-5.28157
-72.822	-6.79735	-4.69012	-3.20809	-5.15968
-72.786	-6.80561	-4.74384	-3.18591	-5.0705
-72.75	-6.76936	-4.75915	-3.19866	-5.02228
-72.714	-6.68373	-4.72238	-3.25491	-5.00596
-72.678	-6.55702	-4.62619	-3.34982	-5.00079
-72.642	-6.40848	-4.474	-3.46662	-4.98304
-72.606	-6.2607	-4.28076	-3.58222	-4.93369
-72.57	-6.13126	-4.07215	-3.67669	-4.8438
-72.534	-6.0312	-3.88244	-3.74405	-4.71697
-72.498	-5.96191	-3.7484	-3.78984	-4.56742
-72.462	-5.91947	-3.70109	-3.82574	-4.4169
-72.426	-5.89502	-3.75429	-3.8614	-4.28999
-72.39	-5.87796	-3.89702	-3.8992	-4.20816
-72.354	-5.85599	-4.09415	-3.9349	-4.18731
-72.318	-5.81797	-4.29699	-3.96465	-4.23349
-72.282	-5.75423	-4.45883	-3.99038	-4.34371
-72.246	-5.66022	-4.55174	-4.02563	-4.50608
-72.21	-5.53754	-4.57137	-4.08952	-4.69877
-72.174	-5.39471	-4.53362	-4.1968	-4.89328
-72.138	-5.24782	-4.46328	-4.34845	-5.05851
-72.102	-5.11789	-4.38282	-4.52434	-5.16918
-72.066	-5.02909	-4.30454	-4.68781	-5.21383
-72.03	-5.00344	-4.2307	-4.79968	-5.19735
-71.994	-5.05451	-4.15746	-4.83233	-5.13862
-71.958	-5.18247	-4.0809	-4.77695	-5.06151
-71.922	-5.37424	-4.00107	-4.6428	-4.98541
-71.886	-5.60411	-3.92382	-4.44659	-4.92115
-71.85	-5.83903	-3.85777	-4.20634	-4.87175
-71.814	-6.04578	-3.81232	-3.93964	-4.83609
-71.778	-6.19368	-3.79362	-3.66868	-4.81704
-71.742	-6.26236	-3.80442	-3.4219	-4.8244
-71.706	-6.24172	-3.84514	-3.23155	-4.8745
-71.67	-6.13551	-3.91767	-3.12507	-4.98387
-71.634	-5.96101	-4.02412	-3.11433	-5.16189
-71.598	-5.74363	-4.16565	-3.18966	-5.40089
-71.562	-5.51186	-4.33758	-3.32393	-5.67686
-71.526	-5.29029	-4.52514	-3.47982	-5.9522
-71.49	-5.09885	-4.70495	-3.62118	-6.18822
-71.454	-4.95211	-4.85101	-3.72191	-6.35483
-71.418	-4.86075	-4.94071	-3.77085	-6.43846
-71.382	-4.8308	-4.95949	-3.7687	-6.44516
-71.346	-4.86065	-4.90346	-3.72648	-6.39472
-71.31	-4.94205	-4.77475	-3.65807	-6.31434
-71.274	-5.06105	-4.58179	-3.57935	-6.22826
-71.238	-5.20409	-4.33814	-3.50638	-6.15039
-71.202	-5.36126	-4.06393	-3.45486	-6.0815
-71.166	-5.52611	-3.78622	-3.43796	-6.01293
-71.13	-5.69386	-3.53683	-3.4596	-5.93465
-71.094	-5.85824	-3.3455	-3.51176	-5.84332
-71.058	-6.01109	-3.23044	-3.57603	-5.74632
-71.022	-6.14551	-3.19332	-3.63057	-5.65941
-70.986	-6.2578	-3.21888	-3.66305	-5.59691
-70.95	-6.34872	-3.28046	-3.6808	-5.56153
-70.914	-6.42054	-3.34967	-3.7077	-5.54236
-70.878	-6.47157	-3.40198	-3.774	-5.51729
-70.842	-6.49648	-3.42254	-3.89685	-5.46473
-70.806	-6.487	-3.40503	-4.06983	-5.37719
-70.77	-6.43822	-3.35241	-4.26159	-5.26257
-70.734	-6.35239	-3.27479	-4.42858	-5.14212
-70.698	-6.23902	-3.18591	-4.53407	-5.037
-70.662	-6.11037	-3.09945	-4.56619	-4.96326
-70.626	-5.97911	-3.02301	-4.54168	-4.92582
-70.59	-5.85539	-2.95587	-4.49754	-4.92426
-70.554	-5.74836	-2.89246	-4.47327	-4.95336
-70.518	-5.66712	-2.8262	-4.49338	-5.00671
-70.482	-5.61922	-2.75687	-4.55868	-5.07291
-70.446	-5.60837	-2.69235	-4.65131	-5.13683
-70.41	-5.63192	-2.64628	-4.74298	-5.1824
-70.374	-5.67997	-2.63333	-4.80556	-5.19482
-70.338	-5.73925	-2.66169	-4.82024	-5.16615
-70.302	-5.79399	-2.72845	-4.77942	-5.09658
-70.266	-5.83074	-2.81858	-4.68889	-4.99593
-70.23	-5.842	-2.90876	-4.56228	-4.88011
-70.194	-5.8268	-2.97175	-4.41751	-4.76994
-70.158	-5.79575	-2.98561	-4.26922	-4.68564
-70.122	-5.76848	-2.94044	-4.12448	-4.64179
-70.086	-5.76688	-2.84078	-3.98521	-4.644
-70.05	-5.80862	-2.70652	-3.85109	-4.68794
-70.014	-5.89951	-2.56881	-3.72306	-4.7627
-69.978	-6.02939	-2.46164	-3.60563	-4.85481
-69.942	-6.17521	-2.41499	-3.50442	-4.95281
-69.906	-6.3049	-2.44735	-3.42466	-5.04888
-69.87	-6.38936	-2.56298	-3.36861	-5.13775
-69.834	-6.4121	-2.75072	-3.33528	-5.21509
-69.798	-6.37332	-2.99014	-3.31829	-5.27648
-69.762	-6.28819	-3.25269	-3.30807	-5.31721
-69.726	-6.1778	-3.50872	-3.29325	-5.33165
-69.69	-6.05804	-3.73113	-3.26462	-5.31402
-69.654	-5.93336	-3.89927	-3.21805	-5.26174
-69.618	-5.80262	-4.00085	-3.15348	-5.17734
-69.582	-5.66572	-4.03251	-3.07353	-5.07356
-69.546	-5.53347	-3.99988	-2.98167	-4.97412
-69.51	-5.42319	-3.91433	-2.88142	-4.90857
-69.474	-5.3487	-3.79165	-2.7787	-4.90217
-69.438	-5.31213	-3.65074	-2.68304	-4.96482
-69.402	-5.29864	-3.51121	-2.60446	-5.08462
-69.366	-5.28677	-3.38997	-2.55045	-5.22972
-69.33	-5.25814	-3.29627	-2.51892	-5.36055
-69.294	-5.20878	-3.22896	-2.49828	-5.44579
-69.258	-5.14702	-3.17773	-2.47349	-5.4739
-69.222	-5.08544	-3.12989	-2.43406	-5.4601
-69.186	-5.03366	-3.07503	-2.38351	-5.43486
-69.15	-4.99315	-3.00967	-2.33824	-5.43002
-69.114	-4.95751	-2.93709	-2.3196	-5.46072
-69.078	-4.91867	-2.86352	-2.3422	-5.51551
-69.042	-4.86633	-2.79678	-2.4053	-5.56239
-69.006	-4.79326	-2.74496	-2.49272	-5.56141
-68.97	-4.69634	-2.71599	-2.582	-5.48539
-68.934	-4.58133	-2.7142	-2.65547	-5.33139
-68.898	-4.46309	-2.73527	-2.70655	-5.12281
-68.862	-4.36351	-2.76344	-2.73851	-4.8977
-68.826	-4.30454	-2.77632	-2.7581	-4.69313
-68.79	-4.30057	-2.75373	-2.7703	-4.5321
-68.754	-4.35282	-2.68859	-2.7724	-4.41892
-68.718	-4.45085	-2.59178	-2.75593	-4.34205
-68.682	-4.57394	-2.48591	-2.71293	-4.28523
-68.646	-4.69751	-2.39514	-2.64182	-4.23533
-68.61	-4.79603	-2.33419	-2.55053	-4.18862
-68.574	-4.85123	-2.30399	-2.4567	-4.14704
-68.538	-4.85679	-2.29518	-2.38113	-4.11394
-68.502	-4.82005	-2.29372	-2.3421	-4.08995
-68.466	-4.76252	-2.28864	-2.34796	-4.07032
-68.43	-4.71069	-2.27491	-2.39881	-4.04943
-68.394	-4.68707	-2.25264	-2.4867	-4.02451
-68.358	-4.702	-2.2253	-2.6012	-3.99823
-68.322	-4.75115	-2.19655	-2.7366	-3.98082
-68.286	-4.82051	-2.16744	-2.88976	-3.98562
-68.25	-4.89516	-2.13512	-3.05952	-4.02579
-68.214	-4.96629	-2.09423	-3.24191	-4.10585
-68.178	-5.03574	-2.03855	-3.42573	-4.21926
-68.142	-5.11003	-1.96672	-3.59268	-4.34896
-68.106	-5.19656	-1.88192	-3.72356	-4.47312
-68.07	-5.29677	-1.79243	-3.8024	-4.57297
-68.034	-5.40562	-1.70852	-3.82292	-4.63889
-67.998	-5.51338	-1.63698	-3.78901	-4.67177
-67.962	-5.61093	-1.58012	-3.70971	-4.67986
-67.926	-5.69329	-1.53529	-3.59617	-4.6753
-67.89	-5.75897	-1.49711	-3.45733	-4.67066
-67.854	-5.81021	-1.4638	-3.29935	-4.67666
-67.818	-5.84878	-1.44077	-3.13148	-4.70018
-67.782	-5.87534	-1.44153	-2.96975	-4.74371
-67.746	-5.88899	-1.48324	-2.83676	-4.80448
-67.71	-5.88736	-1.57771	-2.75748	-4.87653
-67.674	-5.86977	-1.72109	-2.75071	-4.9522
-67.638	-5.83569	-1.8903	-2.82025	-5.02596
-67.602	-5.78713	-2.04704	-2.95189	-5.09464
-67.566	-5.72555	-2.14944	-3.11494	-5.15672
-67.53	-5.65175	-2.16619	-3.2717	-5.21189
-67.494	-5.56429	-2.08643	-3.38685	-5.25843
-67.458	-5.46357	-1.92445	-3.43874	-5.29367
-67.422	-5.35614	-1.71516	-3.4245	-5.31332
-67.386	-5.2606	-1.50515	-3.35691	-5.31267
-67.35	-5.20201	-1.33804	-3.26031	-5.28925
-67.314	-5.20493	-1.24254	-3.15951	-5.24448
-67.278	-5.27807	-1.22654	-3.07101	-5.184
-67.242	-5.40439	-1.27444	-3.00068	-5.11602
-67.206	-5.54433	-1.3569	-2.94254	-5.04895
-67.17	-5.64937	-1.44072	-2.88602	-4.98878
-67.134	-5.68105	-1.49784	-2.82167	-4.93568
-67.098	-5.62721	-1.50848	-2.7453	-4.8842
-67.062	-5.50562	-1.46231	-2.65975	-4.82499
-67.026	-5.35314	-1.35743	-2.57386	-4.75176
-66.99	-5.21371	-1.20099	-2.49816	-4.66652
-66.954	-5.12359	-1.01301	-2.44464	-4.58284
-66.918	-5.10084	-0.82339	-2.42292	-4.5252
-66.882	-5.14518	-0.666	-2.43645	-4.51781
-66.846	-5.24051	-0.56678	-2.48067	-4.57556
-66.81	-5.3624	-0.53688	-2.54177	-4.69457
-66.774	-5.48632	-0.56692	-2.60091	-4.85099
-66.738	-5.59416	-0.63202	-2.64196	-5.00614
-66.702	-5.67623	-0.69882	-2.65926	-5.11665
-66.666	-5.7308	-0.73677	-2.65752	-5.1469
-66.63	-5.76054	-0.72583	-2.64794	-5.07964
-66.594	-5.76956	-0.66244	-2.63959	-4.92156
-66.558	-5.76308	-0.5601	-2.63476	-4.70087
-66.522	-5.74721	-0.44368	-2.62991	-4.45991
-66.486	-5.72852	-0.34447	-2.6198	-4.24329
-66.45	-5.71361	-0.28884	-2.60233	-4.08436
-66.414	-5.70652	-0.29318	-2.58115	-4.00065
-66.378	-5.7094	-0.35991	-2.55971	-3.98992
-66.342	-5.72091	-0.47754	-2.54118	-4.03402
-66.306	-5.73948	-0.62639	-2.52386	-4.10632
-66.27	-5.75974	-0.78328	-2.503	-4.17872
-66.234	-5.77367	-0.92807	-2.4718	-4.23037
-66.198	-5.76747	-1.04789	-2.42322	-4.25101
-66.162	-5.72349	-1.13892	-2.35275	-4.24157
-66.126	-5.6274	-1.20613	-2.25732	-4.21086
-66.09	-5.47791	-1.25913	-2.13934	-4.17196
-66.054	-5.28969	-1.30675	-2.00865	-4.13903
-66.018	-5.09474	-1.35317	-1.87878	-4.12509
-65.982	-4.9287	-1.39661	-1.76431	-4.13902
-65.946	-4.81833	-1.43041	-1.67505	-4.18269
-65.91	-4.76837	-1.4465	-1.61363	-4.2487
-65.874	-4.76113	-1.4385	-1.57991	-4.32223
-65.838	-4.76549	-1.406	-1.57432	-4.38747
-65.802	-4.75196	-1.35454	-1.60355	-4.43697
-65.766	-4.70864	-1.29199	-1.67584	-4.47461
-65.73	-4.64099	-1.22312	-1.7918	-4.51367
-65.694	-4.56607	-1.14767	-1.93821	-4.56617
-65.658	-4.50369	-1.06081	-2.08616	-4.63641
-65.622	-4.46442	-0.96015	-2.19928	-4.71883
-65.586	-4.44937	-0.85409	-2.2511	-4.80204
-65.55	-4.44982	-0.76316	-2.23632	-4.87789
-65.514	-4.45339	-0.71273	-2.17823	-4.94482
-65.478	-4.44999	-0.71998	-2.12066	-5.00765
-65.442	-4.43436	-0.78649	-2.1139	-5.07306
-65.406	-4.40786	-0.89539	-2.19632	-5.14513
-65.37	-4.37766	-1.02173	-2.38122	-5.22409
-65.334	-4.35284	-1.14407	-2.6513	-5.30827
-65.298	-4.34396	-1.24982	-2.96377	-5.39666
-65.262	-4.36029	-1.33684	-3.26335	-5.48982
-65.226	-4.40763	-1.40579	-3.50028	-5.58843
-65.19	-4.48692	-1.45602	-3.64466	-5.68914
-65.154	-4.59268	-1.48117	-3.68997	-5.78371
-65.118	-4.71263	-1.47311	-3.64953	-5.85785
-65.082	-4.83103	-1.42427	-3.546	-5.89581
-65.046	-4.93377	-1.32911	-3.40374	-5.8881
-65.01	-5.00857	-1.18465	-3.24622	-5.83455
-64.974	-5.04828	-0.99085	-3.09529	-5.74601
-64.938	-5.04975	-0.75493	-2.96991	-5.64024
-64.902	-5.0139	-0.49359	-2.88403	-5.5352
-64.866	-4.94752	-0.23256	-2.84146	-5.44249
-64.83	-4.86346	-0.00285	-2.83781	-5.36491
-64.794	-4.78038	0.17138	-2.8614	-5.29544
-64.758	-4.71824	0.28033	-2.89905	-5.22266
-64.722	-4.69142	0.33201	-2.93616	-5.13376
-64.686	-4.70741	0.34946	-2.96223	-5.01869
-64.65	-4.76371	0.36087	-2.96941	-4.87512
-64.614	-4.85197	0.39131	-2.95698	-4.70917
-64.578	-4.96059	0.45336	-2.92977	-4.53603
-64.542	-5.07883	0.5441	-2.89586	-4.37679
-64.506	-5.19589	0.64821	-2.86333	-4.25273
-64.47	-5.30341	0.74282	-2.83921	-4.17519
-64.434	-5.39325	0.80602	-2.82787	-4.14321
-64.398	-5.45697	0.82546	-2.83494	-4.14273
-64.362	-5.48413	0.80113	-2.86789	-4.15534
-64.326	-5.46485	0.74793	-2.93472	-4.16594
-64.29	-5.39421	0.69012	-3.03794	-4.16722
-64.254	-5.27654	0.65434	-3.17032	-4.159
-64.218	-5.1284	0.66051	-3.31276	-4.14219
-64.182	-4.97569	0.71583	-3.43632	-4.11379
-64.146	-4.84446	0.81334	-3.50987	-4.06416
-64.11	-4.7489	0.93509	-3.50492	-3.97931
-64.074	-4.68548	1.0574	-3.40582	-3.84745
-64.038	-4.6364	1.15459	-3.21376	-3.66577
-64.002	-4.57875	1.20341	-2.94714	-3.44562
-63.966	-4.49757	1.18402	-2.63922	-3.21206
-63.93	-4.38969	1.08465	-2.32871	-2.99753
-63.894	-4.26703	0.90756	-2.05009	-2.83328
-63.858	-4.14523	0.66819	-1.8251	-2.73894
-63.822	-4.04047	0.39649	-1.65998	-2.71922
-63.786	-3.96563	0.12787	-1.54942	-2.76692
-63.75	-3.92852	-0.10232	-1.48338	-2.86954
-63.714	-3.93389	-0.26632	-1.4535	-3.01513
-63.678	-3.97919	-0.35143	-1.45628	-3.19497
-63.642	-4.0533	-0.36133	-1.49059	-3.40048
-63.606	-4.13807	-0.31882	-1.5586	-3.61831
-63.57	-4.21154	-0.25842	-1.65939	-3.82925
-63.534	-4.25571	-0.21562	-1.78896	-4.01116
-63.498	-4.26399	-0.21258	-1.941	-4.1471
-63.462	-4.24292	-0.25137	-2.10588	-4.23385
-63.426	-4.20865	-0.31223	-2.2696	-4.28426
-63.39	-4.1797	-0.36527	-2.41494	-4.32165
-63.354	-4.16761	-0.38392	-2.52177	-4.37103
-63.318	-4.17587	-0.35536	-2.57089	-4.44757
-63.282	-4.19964	-0.28322	-2.55043	-4.55192
-63.246	-4.23024	-0.18414	-2.46103	-4.67394
-63.21	-4.26058	-0.07675	-2.31929	-4.79892
-63.174	-4.28686	0.02899	-2.15428	-4.91149
-63.138	-4.31122	0.13487	-1.99963	-5.002
-63.102	-4.33892	0.25497	-1.88208	-5.06451
-63.066	-4.37876	0.40387	-1.81402	-5.09779
-63.03	-4.4373	0.58632	-1.79068	-5.10659
-62.994	-4.51809	0.78685	-1.79407	-5.10124
-62.958	-4.61807	0.97287	-1.80055	-5.09551
-62.922	-4.72962	1.10611	-1.79111	-5.10324
-62.886	-4.84017	1.16101	-1.75444	-5.12943
-62.85	-4.93689	1.13679	-1.68855	-5.16801
-62.814	-5.00933	1.05852	-1.59852	-5.2024
-62.778	-5.05086	0.96524	-1.49147	-5.21262
-62.742	-5.06231	0.89365	-1.37394	-5.18559
-62.706	-5.04966	0.8635	-1.25128	-5.11926
-62.67	-5.0217	0.87541	-1.12876	-5.02567
-62.634	-4.98622	0.9161	-1.015	-4.92639
-62.598	-4.94572	0.96567	-0.92306	-4.84291
-62.562	-4.89647	1.00721	-0.86503	-4.78981
-62.526	-4.8312	1.02731	-0.85082	-4.76893
-62.49	-4.74082	1.01608	-0.88205	-4.77042
-62.454	-4.62306	0.96575	-0.9543	-4.77801
-62.418	-4.48394	0.87124	-1.06239	-4.77259
-62.382	-4.33605	0.73202	-1.20133	-4.73972
-62.346	-4.19684	0.55752	-1.36821	-4.67051
-62.31	-4.0826	0.36665	-1.55494	-4.56308
-62.274	-4.00111	0.18529	-1.74704	-4.42059
-62.238	-3.95017	0.0368	-1.92301	-4.25184
-62.202	-3.9182	-0.06493	-2.06079	-4.06915
-62.166	-3.8875	-0.11979	-2.14593	-3.89104
-62.13	-3.84559	-0.13684	-2.17733	-3.7403
-62.094	-3.78714	-0.12752	-2.16571	-3.6388
-62.058	-3.72104	-0.09609	-2.12948	-3.60546
-62.022	-3.66497	-0.03819	-2.08521	-3.6472
-61.986	-3.64031	0.05612	-2.04207	-3.75572
-61.95	-3.6649	0.19234	-1.99801	-3.90889
-61.914	-3.7449	0.36177	-1.94277	-4.07782
-61.878	-3.87524	0.54028	-1.86518	-4.23473
-61.842	-4.03594	0.69415	-1.76194	-4.36229
-61.806	-4.19726	0.7903	-1.64436	-4.45595
-61.77	-4.32709	0.80793	-1.53737	-4.52339
-61.734	-4.39873	0.74376	-1.47211	-4.578
-61.698	-4.39883	0.60971	-1.47379	-4.63181
-61.662	-4.3314	0.42998	-1.5506	-4.69296
-61.626	-4.21462	0.23595	-1.69049	-4.76247
-61.59	-4.07007	0.05994	-1.8641	-4.83633
-61.554	-3.91558	-0.06969	-2.03812	-4.90557
-61.518	-3.75738	-0.13674	-2.1869	-4.96103
-61.482	-3.59538	-0.14062	-2.30186	-4.99465
-61.446	-3.42755	-0.09555	-2.39106	-5.00036
-61.41	-3.2574	-0.0239	-2.46801	-4.97633
-61.374	-3.0978	0.05302	-2.54232	-4.92651
-61.338	-2.96271	0.11854	-2.60964	-4.8622
-61.302	-2.86196	0.16184	-2.65401	-4.80334
-61.266	-2.79674	0.17442	-2.65515	-4.77453
-61.23	-2.76339	0.14784	-2.59788	-4.79737
-61.194	-2.75714	0.0772	-2.47602	-4.88117
-61.158	-2.78212	-0.03888	-2.29426	-5.01704
-61.122	-2.84576	-0.19602	-2.06442	-5.17863
-61.086	-2.95093	-0.38528	-1.80244	-5.33355
-61.05	-3.08621	-0.59456	-1.52679	-5.45431
-61.014	-3.22222	-0.81009	-1.25963	-5.52905
-60.978	-3.31874	-1.01515	-1.02505	-5.56084
-60.942	-3.34484	-1.19273	-0.84712	-5.56191
-60.906	-3.29159	-1.32628	-0.74667	-5.54735
-60.87	-3.18142	-1.4023	-0.7337	-5.52942
-60.834	-3.0573	-1.41185	-0.80344	-5.5154
-60.798	-2.96696	-1.35125	-0.94045	-5.50597
-60.762	-2.9392	-1.21997	-1.12201	-5.49599
-60.726	-2.97543	-1.02097	-1.32331	-5.47253
-60.69	-3.05134	-0.76138	-1.5216	-5.41975
-60.654	-3.13041	-0.45309	-1.69539	-5.32582
-60.618	-3.17987	-0.11764	-1.82348	-5.18931
-60.582	-3.18117	0.21532	-1.88891	-5.02236
-60.546	-3.13474	0.51214	-1.88679	-4.84793
-60.51	-3.05587	0.7424	-1.82784	-4.69303
-60.474	-2.96741	0.88933	-1.73581	-4.57938
-60.438	-2.88963	0.95498	-1.63875	-4.51667
-60.402	-2.8325	0.95985	-1.55601	-4.50158
-60.366	-2.79432	0.93277	-1.49068	-4.51996
-60.33	-2.76515	0.89941	-1.43045	-4.55317
-60.294	-2.73243	0.87354	-1.35758	-4.58303
-60.258	-2.68582	0.85382	-1.25928	-4.59434
-60.222	-2.62111	0.82967	-1.13512	-4.57858
-60.186	-2.53479	0.79022	-0.99644	-4.53406
-60.15	-2.42586	0.73033	-0.86401	-4.46483
-60.114	-2.2952	0.65625	-0.76054	-4.38141
-60.078	-2.15227	0.58536	-0.7087	-4.29637
-60.042	-2.01526	0.54311	-0.72444	-4.22105
-60.006	-1.90723	0.55846	-0.81702	-4.16252
-59.97	-1.84972	0.65568	-0.98189	-4.12536
-59.934	-1.85616	0.84603	-1.20051	-4.11183
-59.898	-1.92978	1.11893	-1.43814	-4.12152
-59.862	-2.06557	1.44229	-1.64792	-4.15022
-59.826	-2.25345	1.76666	-1.78153	-4.18931
-59.79	-2.47754	2.04079	-1.80182	-4.22603
-59.754	-2.71699	2.22214	-1.69464	-4.25041
-59.718	-2.94517	2.28909	-1.47634	-4.25776
-59.682	-3.13445	2.24542	-1.19105	-4.24998
-59.646	-3.26023	2.11834	-0.90008	-4.23281
-59.61	-3.31026	1.95048	-0.66516	-4.21092
-59.574	-3.28806	1.78971	-0.53478	-4.18485
-59.538	-3.21215	1.67501	-0.5338	-4.15391
-59.502	-3.11302	1.62688	-0.6602	-4.1209
-59.466	-3.02221	1.64052	-0.88581	-4.09311
-59.43	-2.96335	1.68984	-1.16491	-4.08282
-59.394	-2.94342	1.73643	-1.44585	-4.10265
-59.358	-2.95079	1.74522	-1.6835	-4.16087
-59.322	-2.96079	1.6966	-1.85375	-4.25768
-59.286	-2.94648	1.59141	-1.95246	-4.38211
-59.25	-2.89124	1.4475	-1.99072	-4.5163
-59.214	-2.79537	1.28738	-1.98365	-4.63906
-59.178	-2.67814	1.12842	-1.94186	-4.73332
-59.142	-2.5693	0.98014	-1.87127	-4.7935
-59.106	-2.50075	0.84823	-1.77817	-4.82644
-59.07	-2.49598	0.74273	-1.6733	-4.84808
-59.034	-2.56101	0.68116	-1.573	-4.87437
-58.998	-2.68429	0.68404	-1.49228	-4.91744
-58.962	-2.83789	0.76423	-1.43912	-4.98067
-58.926	-2.98863	0.91872	-1.41064	-5.0608
-58.89	-3.10765	1.12774	-1.39743	-5.15119
-58.854	-3.17878	1.35883	-1.39052	-5.24127
-58.818	-3.19746	1.57838	-1.38585	-5.32045
-58.782	-3.16784	1.75868	-1.3848	-5.37774
-58.746	-3.09991	1.88273	-1.38954	-5.40539
-58.71	-3.00778	1.94502	-1.39681	-5.4004
-58.674	-2.90917	1.9503	-1.40013	-5.36509
-58.638	-2.82505	1.91226	-1.39491	-5.30571
-58.602	-2.77757	1.8481	-1.38756	-5.23037
-58.566	-2.78049	1.77451	-1.39316	-5.14592
-58.53	-2.8374	1.70526	-1.43156	-5.05754
-58.494	-2.94323	1.65124	-1.51294	-4.96664
-58.458	-3.08481	1.62151	-1.63234	-4.87326
-58.422	-3.24814	1.62458	-1.76981	-4.77408
-58.386	-3.41526	1.66683	-1.8993	-4.66575
-58.35	-3.56847	1.74987	-1.99827	-4.54687
-58.314	-3.6882	1.86495	-2.05527	-4.42038
-58.278	-3.75793	1.99241	-2.06889	-4.2928
-58.242	-3.76655	2.10537	-2.04432	-4.17304
-58.206	-3.71114	2.17689	-1.98791	-4.06814
-58.17	-3.59778	2.18661	-1.90763	-3.98071
-58.134	-3.44049	2.13101	-1.81042	-3.90819
-58.098	-3.26045	2.02408	-1.70375	-3.8426
-58.062	-3.08257	1.89857	-1.59406	-3.77054
-58.026	-2.93017	1.79598	-1.48447	-3.67768
-57.99	-2.82165	1.75521	-1.37369	-3.5505
-57.954	-2.76095	1.79794	-1.25543	-3.38433
-57.918	-2.74114	1.92393	-1.12251	-3.18753
-57.882	-2.74617	2.1108	-0.9748	-2.98197
-57.846	-2.75562	2.32455	-0.82169	-2.79804
-57.81	-2.75113	2.52925	-0.6824	-2.66692
-57.774	-2.71762	2.69502	-0.57865	-2.61235
-57.738	-2.6462	2.80457	-0.52843	-2.6448
-57.702	-2.53473	2.85402	-0.54154	-2.75942
-57.666	-2.38907	2.85351	-0.6178	-2.93518
-57.63	-2.22457	2.8229	-0.74976	-3.13715
-57.594	-2.06244	2.78493	-0.91845	-3.32406
-57.558	-1.92221	2.75679	-1.09486	-3.45883
-57.522	-1.81609	2.74512	-1.23985	-3.52102
-57.486	-1.74509	2.74558	-1.31543	-3.51431
-57.45	-1.70379	2.74771	-1.29817	-3.46591
-57.414	-1.68765	2.74007	-1.19081	-3.41583
-57.378	-1.70236	2.71594	-1.02173	-3.40059
-57.342	-1.76367	2.67652	-0.83491	-3.43995
-57.306	-1.89235	2.63037	-0.67399	-3.52919
-57.27	-2.10135	2.592	-0.56555	-3.64639
-57.234	-2.38598	2.57537	-0.5151	-3.76544
-57.198	-2.72042	2.58731	-0.50826	-3.87181
-57.162	-3.06359	2.62458	-0.5223	-3.96706
-57.126	-3.37025	2.67455	-0.53635	-4.06532
-57.09	-3.60452	2.72327	-0.53558	-4.17692
-57.054	-3.7492	2.76511	-0.51205	-4.30138
-57.018	-3.80564	2.80578	-0.46137	-4.42284
-56.982	-3.78654	2.86016	-0.37798	-4.51971
-56.946	-3.71077	2.94542	-0.25839	-4.57602
-56.91	-3.59698	3.07263	-0.10528	-4.591
-56.874	-3.46223	3.24122	0.07045	-4.57531
-56.838	-3.32199	3.43676	0.25036	-4.5456
-56.802	-3.18891	3.63543	0.41554	-4.51236
-56.766	-3.07221	3.80474	0.55431	-4.47789
-56.73	-2.97557	3.91158	0.66595	-4.44011
-56.694	-2.8974	3.92775	0.75785	-4.39747
-56.658	-2.83298	3.83673	0.84129	-4.35426
-56.622	-2.77437	3.63702	0.92573	-4.31767
-56.586	-2.71375	3.3452	1.01333	-4.29407
-56.55	-2.64437	2.99409	1.09973	-4.28297
-56.514	-2.565	2.62438	1.17632	-4.27654
-56.478	-2.47882	2.28113	1.23111	-4.26321
-56.442	-2.39391	2.00148	1.25196	-4.23067
-56.406	-2.31665	1.81085	1.22817	-4.16988
-56.37	-2.24863	1.72162	1.15561	-4.07547
-56.334	-2.18559	1.73273	1.03857	-3.94525
-56.298	-2.11978	1.83327	0.89445	-3.78254
-56.262	-2.04337	2.004	0.74951	-3.59366
-56.226	-1.95347	2.21906	0.63316	-3.3915
-56.19	-1.85527	2.44864	0.56903	-3.19319
-56.154	-1.76357	2.6642	0.56865	-3.0216
-56.118	-1.70072	2.84502	0.62925	-2.89913
-56.082	-1.69323	2.98292	0.73634	-2.84611
-56.046	-1.75826	3.08264	0.86816	-2.87335
-56.01	-1.89265	3.15908	1.00116	-2.9792
-55.974	-2.07088	3.22969	1.11504	-3.14564
-55.938	-2.25156	3.30804	1.19577	-3.34407
-55.902	-2.39133	3.39677	1.2403	-3.53828
-55.866	-2.46395	3.48768	1.25434	-3.69759
-55.83	-2.46379	3.56509	1.24797	-3.80171
-55.794	-2.40442	3.61062	1.23032	-3.84668
-55.758	-2.30674	3.60789	1.20582	-3.84149
-55.722	-2.18848	3.5473	1.17243	-3.80051
-55.686	-2.06035	3.42634	1.12566	-3.73574
-55.65	-1.92735	3.25181	1.06534	-3.65259
-55.614	-1.79632	3.0408	0.99898	-3.55085
-55.578	-1.67843	2.8183	0.94053	-3.43135
-55.542	-1.59092	2.61321	0.90809	-3.3025
-55.506	-1.55131	2.44857	0.91693	-3.18157
-55.47	-1.57046	2.33401	0.97331	-3.08913
-55.434	-1.64714	2.26144	1.07291	-3.04179
-55.398	-1.77033	2.2115	1.20147	-3.04445
-55.362	-1.92261	2.16236	1.33783	-3.08647
-55.326	-2.08616	2.10369	1.45932	-3.14804
-55.29	-2.24621	2.04111	1.54734	-3.21118
-55.254	-2.3898	1.99573	1.59029	-3.27126
-55.218	-2.50548	1.99431	1.58729	-3.33994
-55.182	-2.58292	2.05554	1.54662	-3.4395
-55.146	-2.61397	2.18193	1.486	-3.59032
-55.11	-2.59719	2.35597	1.42394	-3.79612
-55.074	-2.54297	2.54326	1.37556	-4.03908
-55.038	-2.47327	2.70178	1.34447	-4.28618
-55.002	-2.41661	2.79299	1.32206	-4.50236
-54.966	-2.40104	2.79321	1.28787	-4.66619
-54.93	-2.43875	2.70054	1.22054	-4.7749
-54.894	-2.52615	2.53757	1.10445	-4.84365
-54.858	-2.64372	2.34341	0.93773	-4.8944
-54.822	-2.77068	2.16358	0.73284	-4.94543
-54.786	-2.89328	2.03434	0.51235	-5.00359
-54.75	-3.00948	1.97439	0.3019	-5.06584
-54.714	-3.12122	1.98167	0.12337	-5.12368
-54.678	-3.22243	2.03753	-0.00923	-5.17181
-54.642	-3.29236	2.11415	-0.09135	-5.21106
-54.606	-3.29546	2.18432	-0.12669	-5.24711
-54.57	-3.19542	2.22867	-0.12546	-5.28468
-54.534	-2.97124	2.24087	-0.10048	-5.32251
-54.498	-2.62855	2.2317	-0.06719	-5.34905
-54.462	-2.20029	2.22331	-0.03873	-5.34801
-54.426	-1.74035	2.24293	-0.02318	-5.30547
-54.39	-1.30889	2.31065	-0.01846	-5.21573
-54.354	-0.95917	2.43365	-0.01068	-5.08371
-54.318	-0.72922	2.6036	0.01989	-4.92097
-54.282	-0.63602	2.80091	0.08835	-4.74299
-54.246	-0.67089	3.0047	0.19742	-4.56317
-54.21	-0.80308	3.19707	0.33268	-4.39449
-54.174	-0.98549	3.3687	0.46893	-4.24808
-54.138	-1.1687	3.51774	0.57987	-4.13444
-54.102	-1.31634	3.64678	0.64768	-4.05817
-54.066	-1.41404	3.75946	0.66823	-4.01617
-54.03	-1.46768	3.85843	0.65271	-3.99819
-53.994	-1.49195	3.94415	0.62108	-3.98831
-53.958	-1.49548	4.01492	0.59852	-3.97267
-53.922	-1.47469	4.06996	0.60613	-3.94315
-53.886	-1.41631	4.10989	0.65439	-3.89939
-53.85	-1.30943	4.14096	0.73993	-3.84491
-53.814	-1.15696	4.17437	0.84727	-3.78531
-53.778	-0.98471	4.22576	0.95601	-3.72419
-53.742	-0.82981	4.31041	1.05016	-3.66133
-53.706	-0.73191	4.43815	1.12198	-3.59631
-53.67	-0.71741	4.6069	1.17126	-3.52789
-53.634	-0.7919	4.79952	1.20058	-3.45837
-53.598	-0.94023	4.98627	1.21105	-3.39317
-53.562	-1.1352	5.13246	1.20168	-3.33961
-53.526	-1.34753	5.20986	1.17117	-3.30273
-53.49	-1.55179	5.20692	1.12201	-3.28167
-53.454	-1.72791	5.13191	1.06207	-3.26998
-53.418	-1.86345	5.00854	1.00004	-3.25887
-53.382	-1.95368	4.86282	0.93929	-3.24409
-53.346	-2.00649	4.71006	0.87769	-3.23154
-53.31	-2.04193	4.54694	0.80811	-3.23784
-53.274	-2.08821	4.35818	0.72633	-3.28423
-53.238	-2.17299	4.12873	0.636	-3.38771
-53.202	-2.31199	3.85804	0.54605	-3.55307
-53.166	-2.50426	3.56534	0.46757	-3.76819
-53.13	-2.73225	3.28372	0.40477	-4.00709
-53.094	-2.96936	3.04816	0.35493	-4.23622
-53.058	-3.18614	2.88449	0.30932	-4.42532
-53.022	-3.35575	2.80592	0.25959	-4.55768
-52.986	-3.45829	2.81398	0.20192	-4.63405
-52.95	-3.48183	2.9041	0.13944	-4.6703
-52.914	-3.42677	3.06583	0.08059	-4.69168
-52.878	-3.30498	3.28304	0.03368	-4.71943
-52.842	-3.14054	3.53028	0.00424	-4.76251
-52.806	-2.96439	3.77753	-0.00652	-4.8155
-52.77	-2.80609	3.99498	1.41E-04	-4.8632
-52.734	-2.68661	4.16445	0.02408	-4.8902
-52.698	-2.61341	4.28424	0.06673	-4.89104
-52.662	-2.58112	4.36856	0.12673	-4.87193
-52.626	-2.57518	4.43978	0.1973	-4.84848
-52.59	-2.57865	4.51775	0.26498	-4.83727
-52.554	-2.57897	4.6122	0.31519	-4.84821
-52.518	-2.57129	4.72058	0.3407	-4.88406
-52.482	-2.55954	4.83045	0.34701	-4.94062
-52.446	-2.55221	4.92813	0.34848	-5.01136
-52.41	-2.55944	5.00324	0.36054	-5.08704
-52.374	-2.58817	5.05336	0.39061	-5.1547
-52.338	-2.63711	5.0812	0.43413	-5.19762
-52.302	-2.69795	5.09041	0.47553	-5.19546
-52.266	-2.7563	5.08274	0.49564	-5.13123
-52.23	-2.79445	5.05838	0.47586	-4.99582
-52.194	-2.7955	5.02419	0.40444	-4.79438
-52.158	-2.74971	4.99349	0.27997	-4.54479
-52.122	-2.65591	4.98551	0.11536	-4.27675
-52.086	-2.52505	5.01639	-0.06046	-4.02129
-52.05	-2.37463	5.08826	-0.20731	-3.80259
-52.014	-2.22506	5.18706	-0.28297	-3.62977
-51.978	-2.08941	5.28558	-0.25539	-3.49233
-51.942	-1.97625	5.35633	-0.11285	-3.36558
-51.906	-1.88806	5.38056	0.12965	-3.22334
-51.87	-1.82841	5.35442	0.43658	-3.05093
-51.834	-1.80367	5.28782	0.76447	-2.85537
-51.798	-1.81943	5.19825	1.0737	-2.66208
-51.762	-1.87458	5.10261	1.3415	-2.50733
-51.726	-1.95657	5.01283	1.56501	-2.42281
-51.69	-2.0402	4.93506	1.75422	-2.42437
-51.654	-2.09666	4.87029	1.92175	-2.50595
-51.618	-2.10295	4.81885	2.07213	-2.64628
-51.582	-2.05385	4.7813	2.19763	-2.81827
-51.546	-1.96263	4.75732	2.28331	-3.00091
-51.51	-1.8578	4.74576	2.31413	-3.18412
-51.474	-1.77315	4.74193	2.28533	-3.36461
-51.438	-1.73612	4.73934	2.20768	-3.54127
-51.402	-1.75632	4.7332	2.10738	-3.70725
-51.366	-1.82219	4.72385	2.02012	-3.85272
-51.33	-1.90288	4.71516	1.9796	-3.96996
-51.294	-1.961	4.71582	2.00598	-4.05858
-51.258	-1.96557	4.73053	2.09409	-4.12356
-51.222	-1.90582	4.75898	2.21386	-4.17
-51.186	-1.79373	4.79297	2.32038	-4.19663
-51.15	-1.65852	4.82068	2.37122	-4.19436
-51.114	-1.53629	4.83237	2.34574	-4.1573
-51.078	-1.45861	4.82392	2.25076	-4.08924
-51.042	-1.44686	4.79755	2.11672	-4.01133
-51.006	-1.50842	4.75666	1.98452	-3.9541
-50.97	-1.637	4.70385	1.8902	-3.94439
-50.934	-1.81294	4.64195	1.85203	-3.99172
-50.898	-2.00551	4.57638	1.87393	-4.0841
-50.862	-2.18099	4.51514	1.94808	-4.19795
-50.826	-2.31045	4.46667	2.06109	-4.30981
-50.79	-2.37925	4.43383	2.20007	-4.4101
-50.754	-2.38787	4.40553	2.35398	-4.50261
-50.718	-2.35165	4.36128	2.5106	-4.59765
-50.682	-2.29023	4.27873	2.65638	-4.69974
-50.646	-2.22036	4.14625	2.77572	-4.80095
-50.61	-2.15142	3.97534	2.8558	-4.88206
-50.574	-2.08372	3.79853	2.88792	-4.92191
-50.538	-2.01371	3.65925	2.87105	-4.90775
-50.502	-1.93961	3.59268	2.81118	-4.84086
-50.466	-1.86372	3.60896	2.71802	-4.73615
-50.43	-1.79353	3.68831	2.60133	-4.61458
-50.394	-1.73735	3.79	2.46578	-4.49569
-50.358	-1.70138	3.87014	2.31211	-4.39236
-50.322	-1.68686	3.89961	2.14032	-4.3094
-50.286	-1.68994	3.87265	1.95395	-4.24569
-50.25	-1.70045	3.80568	1.76336	-4.19601
-50.214	-1.70776	3.72884	1.58704	-4.15384
-50.178	-1.69853	3.67456	1.44404	-4.1107
-50.142	-1.66829	3.66885	1.34922	-4.05586
-50.106	-1.61899	3.72586	1.3086	-3.97816
-50.07	-1.56286	3.84518	1.32023	-3.86846
-50.034	-1.51536	4.01313	1.37478	-3.72326
-49.998	-1.48692	4.20609	1.46052	-3.54956
-49.962	-1.47659	4.39763	1.56367	-3.36378
-49.926	-1.47205	4.56679	1.66949	-3.19033
-49.89	-1.45503	4.70247	1.76446	-3.05402
-49.854	-1.4084	4.8044	1.83876	-2.97403
-49.818	-1.32462	4.88151	1.89122	-2.95689
-49.782	-1.2052	4.94391	1.93219	-2.99627
-49.746	-1.05956	4.99815	1.9797	-3.0759
-49.71	-0.89764	5.04424	2.05192	-3.17485
-49.674	-0.72796	5.07585	2.15762	-3.2744
-49.638	-0.55633	5.08509	2.2898	-3.3573
-49.602	-0.39036	5.07168	2.42671	-3.41144
-49.566	-0.23938	5.04654	2.53843	-3.42713
-49.53	-0.1151	5.03577	2.59591	-3.40018
-49.494	-0.0311	5.07583	2.58006	-3.33246
-49.458	0.00261	5.20353	2.4894	-3.23302
-49.422	-0.01632	5.44243	2.33967	-3.11567
-49.386	-0.0802	5.79448	2.16104	-2.99415
-49.35	-0.16988	6.23228	1.99119	-2.88239
-49.314	-0.25921	6.70386	1.86187	-2.79245
-49.278	-0.32149	7.14379	1.78845	-2.73351
-49.242	-0.33951	7.49088	1.76845	-2.71086
-49.206	-0.30861	7.70424	1.78282	-2.72191
-49.17	-0.23891	7.77503	1.80899	-2.75775
-49.134	-0.1505	7.72582	1.83058	-2.80751
-49.098	-0.06953	7.59802	1.84362	-2.86317
-49.062	-0.0238	7.43529	1.85409	-2.92356
-49.026	-0.03539	7.26842	1.87328	-2.99342
-48.99	-0.11446	7.11067	1.91019	-3.07916
-48.954	-0.25433	6.96294	1.96846	-3.18368
-48.918	-0.43216	6.8237	2.0463	-3.3069
-48.882	-0.61477	6.69784	2.14002	-3.44603
-48.846	-0.76981	6.59731	2.24422	-3.59577
-48.81	-0.87437	6.53668	2.35536	-3.7484
-48.774	-0.9168	6.52688	2.46906	-3.89593
-48.738	-0.89668	6.56836	2.58457	-4.02887
-48.702	-0.82073	6.64993	2.70107	-4.14162
-48.666	-0.70046	6.75011	2.82045	-4.23335
-48.63	-0.54961	6.84357	2.94475	-4.30665
-48.594	-0.38132	6.90693	3.07435	-4.36725
-48.558	-0.20363	6.92774	3.20326	-4.4186
-48.522	-0.01912	6.90544	3.31701	-4.46121
-48.486	0.17294	6.85288	3.39287	-4.49216
-48.45	0.37012	6.79427	3.40626	-4.50639
-48.414	0.56094	6.75879	3.34012	-4.49862
-48.378	0.72724	6.77427	3.19611	-4.46742
-48.342	0.85183	6.86219	2.99581	-4.41636
-48.306	0.92699	7.03186	2.77462	-4.35182
-48.27	0.95757	7.27669	2.56798	-4.28236
-48.234	0.96015	7.57257	2.39753	-4.21239
-48.198	0.95259	7.88101	2.26914	-4.14062
-48.162	0.94563	8.15831	2.17805	-4.06029
-48.126	0.94148	8.36586	2.11864	-3.96315
-48.09	0.93524	8.48364	2.08884	-3.84456
-48.054	0.92444	8.5173	2.09279	-3.7093
[truncated: 3,024 more rows]
