# Supplementary material for: Inhibitory effects of α-Mangostin on T cell cytokine secretion via ORAI1 calcium channel and K+ channels inhibition
Source: PeerJ. 2021 Mar 3;9:e10973. doi: 10.7717/peerj.10973 (PMC7936567; doi:10.7717/peerj.10973)
Supplement: Supplemental Information 1 — Required Software: Graph Pad Prism (https://www.graphpad.com/scientific-software/prism/). [file peerj-09-10973-s001.zip › Figure. 04A.csv]

voltage (mV)	IKV	3 uM	10 uM	TRAM34
59.982	1366.00391	1140.67871	858.01532	57.34743
59.946	1366.00391	1140.77783	858.28918	57.1727
59.91	1366.00391	1140.71936	858.43188	56.93065
59.874	1366.00391	1140.51563	858.40375	56.62304
59.838	1366.00391	1140.19873	858.19739	56.26746
59.802	1366.00391	1139.80896	857.841	55.89525
59.766	1366.00391	1139.38928	857.39001	55.54617
59.73	1366.00391	1138.97437	856.90845	55.26159
59.694	1366.00391	1138.58752	856.44904	55.07769
59.658	1366.00391	1138.23706	856.04034	55.0193
59.622	1366.00391	1137.9209	855.6864	55.09447
59.586	1366.00378	1137.62976	855.37592	55.29228
59.55	1366.00354	1137.35205	855.09491	55.58468
59.514	1366.00256	1137.07703	854.83936	55.93195
59.478	1366	1136.79871	854.61993	56.2929
59.442	1365.99438	1136.51709	854.45874	56.63431
59.406	1365.98267	1136.23486	854.3819	56.93892
59.37	1365.95984	1135.95471	854.40985	57.20793
59.334	1365.92041	1135.67456	854.54779	57.45798
59.298	1365.85718	1135.38586	854.78534	57.71283
59.262	1365.76294	1135.07251	855.09845	57.99289
59.226	1365.63477	1134.71606	855.45905	58.30683
59.19	1365.4718	1134.30005	855.84253	58.64715
59.154	1365.27905	1133.81409	856.23151	58.99239
59.118	1365.06409	1133.2572	856.61414	59.31233
59.082	1364.83459	1132.63818	856.97992	59.5747
59.046	1364.59607	1131.97449	857.31268	59.75089
59.01	1364.3468	1131.28906	857.59204	59.81961
58.974	1364.08044	1130.60876	857.7934	59.77132
58.938	1363.78528	1129.95715	857.89362	59.61184
58.902	1363.45044	1129.35474	857.87634	59.36303
58.866	1363.06921	1128.81555	857.73602	59.06121
58.83	1362.64343	1128.34985	857.47827	58.75061
58.794	1362.1825	1127.96301	857.12158	58.47343
58.758	1361.70081	1127.65918	856.6936	58.26018
58.722	1361.21558	1127.44031	856.22693	58.1233
58.686	1360.74207	1127.30237	855.7536	58.05728
58.65	1360.29187	1127.23425	855.29901	58.04447
58.614	1359.87329	1127.21509	854.87903	58.06435
58.578	1359.49036	1127.2157	854.50177	58.10269
58.542	1359.1427	1127.20593	854.17188	58.15437
58.506	1358.82434	1127.1582	853.89471	58.2202
58.47	1358.52344	1127.05383	853.67529	58.30024
58.434	1358.22266	1126.88416	853.51349	58.38638
58.398	1357.90356	1126.65137	853.39905	58.46038
58.362	1357.54919	1126.36316	853.30908	58.49797
58.326	1357.15149	1126.03394	853.21423	58.47793
58.29	1356.71167	1125.67651	853.0899	58.39212
58.254	1356.24304	1125.3042	852.92633	58.25119
58.218	1355.76501	1124.92847	852.73242	58.08278
58.182	1355.29907	1124.55957	852.52704	57.92204
58.146	1354.85938	1124.20703	852.32697	57.79959
58.11	1354.45276	1123.87878	852.13446	57.73093
58.074	1354.07495	1123.58228	851.93341	57.71559
58.038	1353.71594	1123.32263	851.69769	57.7433
58.002	1353.36401	1123.09973	851.40137	57.80404
57.966	1353.00635	1122.91101	851.03137	57.89601
57.93	1352.63293	1122.74939	850.58765	58.02449
57.894	1352.23975	1122.60437	850.08051	58.19635
57.858	1351.82751	1122.46448	849.52307	58.41295
57.822	1351.4043	1122.31885	848.92554	58.66498
57.786	1350.98132	1122.15735	848.29468	58.9343
57.75	1350.5719	1121.97229	847.63593	59.1978
57.714	1350.18481	1121.75793	846.95776	59.43268
57.678	1349.82336	1121.51172	846.27466	59.61961
57.642	1349.48376	1121.23389	845.60535	59.74397
57.606	1349.15906	1120.92883	844.96863	59.797
57.57	1348.8429	1120.60364	844.37903	59.77712
57.534	1348.5304	1120.26489	843.84338	59.69056
57.498	1348.22144	1119.91467	843.35956	59.55195
57.462	1347.91675	1119.54749	842.92029	59.38192
57.426	1347.61816	1119.15356	842.51581	59.20236
57.39	1347.32263	1118.72412	842.13806	59.03123
57.354	1347.02478	1118.25964	841.78113	58.87809
57.318	1346.71887	1117.77637	841.44025	58.74268
57.282	1346.40027	1117.3042	841.11176	58.61596
57.246	1346.06665	1116.87939	840.79077	58.48338
57.21	1345.72083	1116.53149	840.47058	58.32904
57.174	1345.36511	1116.27405	840.14215	58.14069
57.138	1345.00012	1116.10083	839.79834	57.91359
57.102	1344.62476	1115.98743	839.43707	57.65281
57.066	1344.23462	1115.90039	839.06635	57.37344
57.03	1343.828	1115.80212	838.70508	57.09747
56.994	1343.40686	1115.65796	838.37878	56.84879
56.958	1342.97644	1115.43921	838.11243	56.64815
56.922	1342.54407	1115.12744	837.92145	56.50931
56.886	1342.11438	1114.71741	837.80658	56.43733
56.85	1341.68738	1114.2218	837.75494	56.42778
56.814	1341.25757	1113.66797	837.74158	56.46828
56.778	1340.81897	1113.09485	837.73492	56.53973
56.742	1340.36902	1112.54065	837.7005	56.61953
56.706	1339.91394	1112.03516	837.60596	56.68536
56.67	1339.46753	1111.59338	837.42731	56.71925
56.634	1339.04736	1111.21692	837.15326	56.70901
56.598	1338.66833	1110.89673	836.78949	56.64791
56.562	1338.33508	1110.61914	836.35663	56.53283
56.526	1338.04199	1110.36646	835.8858	56.36232
56.49	1337.77527	1110.12207	835.41077	56.13702
56.454	1337.52087	1109.87231	834.961	55.86164
56.418	1337.26746	1109.61011	834.55676	55.54842
56.382	1337.00891	1109.33679	834.20776	55.21785
56.346	1336.74658	1109.06116	833.91321	54.89857
56.31	1336.48242	1108.79358	833.66327	54.62342
56.274	1336.21985	1108.54138	833.44275	54.42286
56.238	1335.96008	1108.30298	833.23358	54.3183
56.202	1335.69995	1108.0686	833.01782	54.31599
56.166	1335.4353	1107.82483	832.77924	54.40598
56.13	1335.15784	1107.56067	832.50342	54.56401
56.094	1334.86328	1107.27185	832.17535	54.75795
56.058	1334.54883	1106.96375	831.77966	54.95437
56.022	1334.21423	1106.64648	831.29974	55.12212
55.986	1333.86182	1106.33325	830.71948	55.23302
55.95	1333.49377	1106.03491	830.02911	55.26199
55.914	1333.11597	1105.75964	829.2298	55.18897
55.878	1332.73669	1105.51318	828.33856	55.00309
55.842	1332.37012	1105.29492	827.38745	54.70977
55.806	1332.03381	1105.10034	826.41949	54.33334
55.77	1331.74597	1104.92175	825.48151	53.91586
55.734	1331.5199	1104.74951	824.61389	53.50979
55.698	1331.35828	1104.57678	823.84509	53.16721
55.662	1331.25073	1104.40088	823.18561	52.92825
55.626	1331.17529	1104.224	822.62701	52.8124
55.59	1331.10291	1104.04871	822.14594	52.8143
55.554	1331.00415	1103.87695	821.71234	52.90566
55.518	1330.85327	1103.70752	821.29779	53.04354
55.482	1330.63586	1103.53674	820.883	53.18228
55.446	1330.34741	1103.35962	820.46143	53.28654
55.41	1329.99255	1103.17297	820.03748	53.34087
55.374	1329.58337	1102.97632	819.62146	53.35278
55.338	1329.13672	1102.77417	819.22504	53.34832
55.302	1328.67078	1102.57434	818.85681	53.36164
55.266	1328.20178	1102.38538	818.52106	53.42302
55.23	1327.74207	1102.21289	818.2204	53.54927
55.194	1327.29822	1102.05481	817.95917	53.74012
55.158	1326.87219	1101.90125	817.74701	53.98091
55.122	1326.46069	1101.7345	817.59943	54.24989
55.086	1326.05933	1101.53479	817.53491	54.52578
55.05	1325.66284	1101.28711	817.56775	54.79335
55.014	1325.26624	1100.98645	817.69855	55.04563
54.978	1324.86523	1100.6416	817.90997	55.2827
54.942	1324.45874	1100.27185	818.16687	55.50961
54.906	1324.04626	1099.89978	818.42548	55.73284
54.87	1323.62878	1099.54492	818.64697	55.95872
54.834	1323.20862	1099.21667	818.8092	56.19182
54.798	1322.79016	1098.91248	818.91187	56.43379
54.762	1322.37988	1098.61902	818.97034	56.68279
54.726	1321.98779	1098.31665	819.00214	56.93353
54.69	1321.62231	1097.98499	819.01324	57.17902
54.654	1321.2915	1097.60901	818.99005	57.4122
54.618	1320.99988	1097.18372	818.90375	57.62865
54.582	1320.74768	1096.71704	818.71948	57.82762
54.546	1320.53162	1096.22876	818.41016	58.01059
54.51	1320.34521	1095.74316	817.96448	58.17812
54.474	1320.17761	1095.28259	817.39063	58.32667
54.438	1320.01453	1094.85559	816.71118	58.44794
54.402	1319.83655	1094.45715	815.95892	58.53207
54.366	1319.6217	1094.07068	815.16925	58.57197
54.33	1319.34741	1093.67639	814.37439	58.56812
54.294	1318.9967	1093.25684	813.59802	58.53061
54.258	1318.5625	1092.8031	812.85455	58.47645
54.222	1318.05371	1092.3136	812.1463	58.42522
54.186	1317.4967	1091.79199	811.46991	58.39357
54.15	1316.92993	1091.24658	810.81995	58.39208
54.114	1316.39697	1090.68726	810.19476	58.42516
54.078	1315.93298	1090.12598	809.60022	58.49126
54.042	1315.55688	1089.57556	809.04895	58.58551
54.006	1315.26697	1089.04797	808.55768	58.70007
53.97	1315.04187	1088.5531	808.14075	58.82451
53.934	1314.84973	1088.0968	807.80536	58.94549
53.898	1314.65649	1087.67822	807.54761	59.04653
53.862	1314.43469	1087.28943	807.35486	59.11089
53.826	1314.17126	1086.91113	807.20972	59.12424
53.79	1313.86719	1086.52148	807.09644	59.07891
53.754	1313.53503	1086.09729	807.00458	58.97603
53.718	1313.19336	1085.62476	806.93262	58.8269
53.682	1312.8595	1085.10352	806.88428	58.65081
53.646	1312.54529	1084.54626	806.8642	58.47053
53.61	1312.25366	1083.97632	806.87231	58.30656
53.574	1311.98157	1083.41956	806.9007	58.1717
53.538	1311.72034	1082.89819	806.93445	58.06842
53.502	1311.46167	1082.42725	806.95648	57.9907
53.466	1311.19995	1082.01343	806.9516	57.92859
53.43	1310.93103	1081.65356	806.91193	57.87409
53.394	1310.65344	1081.33875	806.83752	57.82409
53.358	1310.36353	1081.05566	806.73419	57.78126
53.322	1310.05469	1080.78906	806.61121	57.75231
53.286	1309.71619	1080.52344	806.47888	57.74568
53.25	1309.33594	1080.24731	806.34625	57.77027
53.214	1308.90564	1079.95203	806.22064	57.83477
53.178	1308.42419	1079.63574	806.10675	57.94648
53.142	1307.901	1079.30249	806.00452	58.10872
53.106	1307.35413	1078.96375	805.90833	58.31602
53.07	1306.80713	1078.63367	805.80963	58.5506
53.034	1306.28125	1078.32788	805.69885	58.78131
52.998	1305.7926	1078.05798	805.56958	58.96796
52.962	1305.34766	1077.82971	805.42072	59.07173
52.926	1304.94226	1077.64185	805.25519	59.06676
52.89	1304.56445	1077.4873	805.07751	58.94954
52.854	1304.19958	1077.35376	804.89081	58.74032
52.818	1303.83521	1077.22693	804.69354	58.47687
52.782	1303.46631	1077.0918	804.47882	58.20315
52.746	1303.09546	1076.93469	804.23718	57.9593
52.71	1302.72913	1076.74524	803.96021	57.77509
52.674	1302.3728	1076.51941	803.64594	57.66887
52.638	1302.0271	1076.25745	803.30243	57.64835
52.602	1301.68542	1075.96545	802.94739	57.70988
52.566	1301.33582	1075.65271	802.60736	57.83762
52.53	1300.9657	1075.32947	802.31213	58.00291
52.494	1300.56641	1075.00452	802.08942	58.16669
52.458	1300.13611	1074.68506	801.96075	58.28819
52.422	1299.68103	1074.37244	801.93488	58.33453
52.386	1299.21521	1074.06506	802.00269	58.29052
52.35	1298.75415	1073.75696	802.13824	58.16162
52.314	1298.30957	1073.43982	802.30304	57.97219
52.278	1297.88562	1073.10364	802.45807	57.75737
52.242	1297.48132	1072.73755	802.57782	57.55372
52.206	1297.08948	1072.33374	802.65717	57.39114
52.17	1296.7041	1071.89136	802.71161	57.28828
52.134	1296.32117	1071.42053	802.76685	57.25181
52.098	1295.94165	1070.9425	802.84717	57.27789
52.062	1295.56958	1070.48743	802.9635	57.35516
52.026	1295.21045	1070.08655	803.10992	57.4673
51.99	1294.86926	1069.76428	803.26624	57.59531
51.954	1294.54871	1069.52844	803.40387	57.71906
51.918	1294.24829	1069.36829	803.49158	57.82009
51.882	1293.96326	1069.25476	803.50098	57.8862
51.846	1293.68518	1069.14697	803.40912	57.91585
51.81	1293.40796	1068.99976	803.20068	57.92052
51.774	1293.12732	1068.77441	802.87018	57.92335
51.738	1292.84607	1068.44617	802.42517	57.95245
51.702	1292.57166	1068.00952	801.88928	58.03209
51.666	1292.31274	1067.47998	801.30109	58.17576
51.63	1292.07373	1066.88953	800.70959	58.38376
51.594	1291.85229	1066.27917	800.16431	58.64632
51.558	1291.63989	1065.68909	799.70526	58.94886
51.522	1291.42456	1065.14941	799.35504	59.27636
51.486	1291.19751	1064.67615	799.11786	59.61541
51.45	1290.95642	1064.26941	798.98395	59.95314
51.414	1290.7063	1063.91858	798.93805	60.27625
51.378	1290.45422	1063.60803	798.96527	60.56979
51.342	1290.20691	1063.3197	799.05231	60.81848
51.306	1289.9668	1063.03638	799.18219	61.00912
51.27	1289.72913	1062.74402	799.32996	61.13381
51.234	1289.48462	1062.43079	799.46094	61.19254
51.198	1289.22046	1062.08911	799.53369	61.1949
51.162	1288.92432	1061.71716	799.51019	61.1594
51.126	1288.58533	1061.31824	799.36499	61.11032
51.09	1288.19702	1060.90356	799.09314	61.07269
51.054	1287.75879	1060.48792	798.71069	61.06834
51.018	1287.27368	1060.08899	798.24908	61.11359
50.982	1286.74792	1059.724	797.74481	61.21785
50.946	1286.18762	1059.40942	797.22815	61.3844
50.91	1285.60095	1059.15637	796.71429	61.60983
50.874	1284.99536	1058.97229	796.20343	61.88311
50.838	1284.38293	1058.85693	795.68506	62.18517
50.802	1283.77686	1058.80249	795.14948	62.4922
50.766	1283.19263	1058.79199	794.5965	62.78049
50.73	1282.64209	1058.79993	794.04333	63.03172
50.694	1282.13245	1058.79895	793.52185	63.23568
50.658	1281.66528	1058.76416	793.07141	63.38878
50.622	1281.23877	1058.68201	792.72748	63.49038
50.586	1280.8479	1058.55249	792.51013	63.53856
50.55	1280.48755	1058.38708	792.41895	63.52929
50.514	1280.15454	1058.2002	792.43311	63.45802
50.478	1279.84521	1058.00244	792.51788	63.32243
50.442	1279.55811	1057.79614	792.63574	63.12275
50.406	1279.29077	1057.57471	792.75482	62.85986
50.37	1279.04004	1057.32715	792.85553	62.53201
50.334	1278.8042	1057.04578	792.92804	62.13456
50.298	1278.57886	1056.72839	792.96832	61.66294
50.262	1278.36145	1056.38	792.96741	61.11947
50.226	1278.14929	1056.00879	792.9079	60.51874
50.19	1277.94165	1055.6261	792.76465	59.89009
50.154	1277.73621	1055.24146	792.51361	59.27311
50.118	1277.53064	1054.86377	792.14264	58.7091
50.082	1277.32068	1054.50281	791.66138	58.23158
50.046	1277.09998	1054.16687	791.10242	57.85895
50.01	1276.86292	1053.86255	790.513	57.59207
49.974	1276.60632	1053.5885	789.94348	57.41712
49.938	1276.33069	1053.3335	789.43469	57.31165
49.902	1276.03845	1053.07678	789.01074	57.25162
49.866	1275.73376	1052.79407	788.67969	57.21718
49.83	1275.4176	1052.46777	788.4375	57.1957
49.794	1275.08936	1052.0946	788.27124	57.18164
49.758	1274.74744	1051.68823	788.16083	57.1753
49.722	1274.39001	1051.27576	788.07886	57.18023
49.686	1274.01929	1050.88721	787.99335	57.20198
49.65	1273.64001	1050.54468	787.87079	57.24607
49.614	1273.25696	1050.25745	787.68646	57.31675
49.578	1272.8761	1050.01831	787.43054	57.41692
49.542	1272.50122	1049.80933	787.1131	57.5488
49.506	1272.13403	1049.60718	786.76184	57.71289
49.47	1271.77441	1049.39026	786.41479	57.9076
49.434	1271.41968	1049.14136	786.1084	58.12725
49.398	1271.06616	1048.85144	785.86517	58.36154
49.362	1270.70825	1048.51978	785.68646	58.59658
49.326	1270.33936	1048.15198	785.5506	58.81838
49.29	1269.95215	1047.75842	785.41968	59.01584
49.254	1269.54089	1047.35022	785.24951	59.18276
49.218	1269.10278	1046.93787	785.00012	59.31852
49.182	1268.64111	1046.52844	784.64667	59.4278
49.146	1268.16406	1046.12476	784.18317	59.51793
49.11	1267.6825	1045.72888	783.62653	59.5977
49.074	1267.20911	1045.3407	783.01251	59.67397
49.038	1266.75195	1044.9624	782.3891	59.7494
49.002	1266.3136	1044.59912	781.80499	59.82111
48.966	1265.89282	1044.25659	781.29712	59.88149
48.93	1265.48523	1043.94031	780.88318	59.92141
48.894	1265.0885	1043.65283	780.5589	59.93461
48.858	1264.70544	1043.39429	780.30249	59.92069
48.822	1264.34204	1043.16077	780.08459	59.8877
48.786	1264.005	1042.94861	779.8775	59.85032
48.75	1263.69739	1042.75427	779.66052	59.82622
48.714	1263.41382	1042.57654	779.42157	59.82976
48.678	1263.14282	1042.41541	779.15424	59.86674
48.642	1262.8678	1042.27014	778.85553	59.93142
48.606	1262.57275	1042.13855	778.52527	60.00916
48.57	1262.24561	1042.01501	778.1687	60.08398
48.534	1261.88232	1041.89258	777.7984	60.1471
48.498	1261.48645	1041.76282	777.43353	60.20211
48.462	1261.06689	1041.61694	777.09528	60.26401
48.426	1260.63525	1041.44421	776.80176	60.35332
48.39	1260.19995	1041.23547	776.5592	60.48742
48.354	1259.76392	1040.98303	776.36017	60.67329
48.318	1259.32361	1040.68567	776.18268	60.90313
48.282	1258.87329	1040.35254	775.99768	61.15546
48.246	1258.40979	1040.00195	775.77576	61.39891
48.21	1257.93555	1039.65833	775.49768	61.60044
48.174	1257.46118	1039.34326	775.15924	61.73328
48.138	1256.9978	1039.06848	774.77167	61.7848
48.102	1256.55676	1038.83325	774.35687	61.7608
48.066	1256.13965	1038.62488	773.93951	61.68454
48.03	1255.74329	1038.42249	773.54034	61.59124
47.994	1255.35803	1038.20264	773.1723	61.51842
47.958	1254.97412	1037.94214	772.83862	61.49665
47.922	1254.5874	1037.62634	772.53754	61.54156
47.886	1254.19592	1037.24731	772.2644	61.6502
47.85	1253.8031	1036.81128	772.01904	61.80317
47.814	1253.41223	1036.33521	771.80817	61.97015
47.778	1253.02454	1035.84436	771.64496	62.11854
47.742	1252.63989	1035.36719	771.54517	62.2225
47.706	1252.25488	1034.92993	771.51703	62.26818
47.67	1251.86621	1034.5509	771.5528	62.25522
47.634	1251.47095	1034.23767	771.62262	62.19512
47.598	1251.06702	1033.98462	771.67987	62.10677
47.562	1250.65723	1033.77515	771.67279	62.01299
47.526	1250.2467	1033.5835	771.56482	61.93702
47.49	1249.84387	1033.38171	771.34668	61.89997
47.454	1249.45923	1033.14185	771.04047	61.91644
47.418	1249.10278	1032.84253	770.68964	61.991
47.382	1248.78101	1032.47461	770.34241	62.11611
47.346	1248.49768	1032.04187	770.03546	62.27351
47.31	1248.25513	1031.56152	769.78546	62.43997
47.274	1248.0542	1031.06067	769.58722	62.59533
47.238	1247.89404	1030.56897	769.42139	62.72827
47.202	1247.771	1030.11072	769.26141	62.83736
47.166	1247.67297	1029.69995	769.08264	62.92783
47.13	1247.58264	1029.33923	768.86798	63.0058
47.094	1247.47717	1029.02197	768.61383	63.07365
47.058	1247.33533	1028.73694	768.32849	63.1288
47.022	1247.14172	1028.47314	768.0307	63.16451
46.986	1246.89099	1028.22302	767.74359	63.17172
46.95	1246.58813	1027.98279	767.48816	63.14088
46.914	1246.24402	1027.75378	767.27911	63.06416
46.878	1245.87122	1027.53967	767.12329	62.93695
46.842	1245.48181	1027.34338	767.02148	62.76046
46.806	1245.08459	1027.16406	766.96985	62.54191
46.77	1244.68689	1026.99487	766.96094	62.29361
46.734	1244.29382	1026.82373	766.9826	62.02893
46.698	1243.9104	1026.63391	767.01746	61.7585
46.662	1243.54163	1026.40906	767.04224	61.48643
46.626	1243.19116	1026.13513	767.03204	61.21022
46.59	1242.85938	1025.8053	766.9649	60.92359
46.554	1242.54321	1025.42529	766.82898	60.62192
46.518	1242.23523	1025.01428	766.62585	60.30793
46.482	1241.92493	1024.60352	766.37085	59.99447
46.446	1241.60071	1024.23035	766.08868	59.7018
46.41	1241.25159	1023.92725	765.80487	59.45096
46.374	1240.87012	1023.71234	765.53729	59.2551
46.338	1240.45325	1023.58319	765.2912	59.11245
46.302	1240.00134	1023.51776	765.05994	59.00664
46.266	1239.51941	1023.4826	764.83148	58.91246
46.23	1239.01648	1023.44232	764.59882	58.80672
46.194	1238.50757	1023.37054	764.36902	58.67771
46.158	1238.01184	1023.25348	764.16345	58.52849
46.122	1237.55164	1023.08728	764.00989	58.37426
46.086	1237.14636	1022.87219	763.92889	58.23392
46.05	1236.80701	1022.60571	763.92084	58.12073
46.014	1236.53369	1022.28253	763.961	58.036
45.978	1236.31287	1021.8963	764.00592	57.96756
45.942	1236.12427	1021.44525	764.00665	57.89467
45.906	1235.94385	1020.93683	763.92657	57.79474
45.87	1235.74841	1020.38635	763.75275	57.65216
45.834	1235.51892	1019.81451	763.49591	57.46442
45.798	1235.24121	1019.2428	763.18622	57.24416
45.762	1234.90918	1018.69092	762.85925	57.01485
45.726	1234.52368	1018.1759	762.54651	56.80464
45.69	1234.09509	1017.71301	762.271	56.63658
45.654	1233.64124	1017.31378	762.04559	56.52366
45.618	1233.1803	1016.9845	761.87518	56.46735
45.582	1232.7301	1016.72205	761.76025	56.46172
45.546	1232.29944	1016.51294	761.69775	56.49783
45.51	1231.88892	1016.33502	761.68475	56.56761
45.474	1231.48816	1016.16302	761.71954	56.66418
45.438	1231.08398	1015.97772	761.80115	56.7805
45.402	1230.66272	1015.77081	761.92468	56.90779
45.366	1230.21545	1015.54688	762.07904	57.03543
45.33	1229.7406	1015.3197	762.24335	57.15226
45.294	1229.24316	1015.10211	762.38837	57.24855
45.258	1228.73108	1014.89868	762.48151	57.31797
45.222	1228.21497	1014.70129	762.49164	57.35969
45.186	1227.70544	1014.49146	762.39368	57.37938
45.15	1227.21252	1014.24725	762.1723	57.39083
45.114	1226.74719	1013.9516	761.82568	57.41594
45.078	1226.31897	1013.60034	761.36597	57.48238
45.042	1225.93286	1013.20319	760.8175	57.61902
45.006	1225.5918	1012.78326	760.21033	57.84632
44.97	1225.29309	1012.37122	759.57349	58.16812
44.934	1225.03308	1011.99719	758.93109	58.56571
44.898	1224.80676	1011.68341	758.30121	58.9985
44.862	1224.61279	1011.43719	757.70068	59.41354
44.826	1224.45032	1011.24969	757.14594	59.75877
44.79	1224.32056	1011.09912	756.65405	59.9966
44.754	1224.22095	1010.95752	756.2392	60.1126
44.718	1224.14392	1010.7998	755.90912	60.11589
44.682	1224.07495	1010.61017	755.66492	60.03372
44.646	1223.99573	1010.38409	755.50153	59.90191
44.61	1223.8877	1010.1283	755.40833	59.75628
44.574	1223.73694	1009.85583	755.36713	59.62725
44.538	1223.53687	1009.58093	755.34943	59.53842
44.502	1223.29004	1009.31207	755.31592	59.50823
44.466	1223.00317	1009.05023	755.22015	59.55202
44.43	1222.68481	1008.78699	755.01831	59.68231
44.394	1222.3418	1008.50836	754.68304	59.90848
44.358	1221.97986	1008.19922	754.211	60.23268
44.322	1221.60266	1007.84778	753.62653	60.64639
44.286	1221.21423	1007.45038	752.97504	61.12748
44.25	1220.81946	1007.01355	752.31244	61.6413
44.214	1220.422	1006.55475	751.69067	62.14618
44.178	1220.02356	1006.09808	751.14923	62.60398
44.142	1219.62415	1005.67059	750.7085	62.99018
44.106	1219.22388	1005.29285	750.37335	63.29989
44.07	1218.82544	1004.97601	750.13959	63.54584
44.034	1218.43396	1004.71783	749.99847	63.74893
43.998	1218.05396	1004.50665	749.94037	63.9267
43.962	1217.68616	1004.32556	749.95251	64.08541
43.926	1217.32495	1004.15607	750.01434	64.21922
43.89	1216.9574	1003.98199	750.09442	64.31533
43.854	1216.56897	1003.78979	750.15192	64.36178
43.818	1216.14709	1003.57092	750.14362	64.35252
43.782	1215.68982	1003.32208	750.03314	64.28838
43.746	1215.20471	1003.04785	749.79846	64.17402
43.71	1214.70862	1002.76031	749.43781	64.01471
43.674	1214.22058	1002.47705	748.96991	63.81396
43.638	1213.75696	1002.21777	748.43115	63.57298
43.602	1213.32556	1001.99915	747.86884	63.29162
43.566	1212.92786	1001.83038	747.33319	62.96922
43.53	1212.56079	1001.70978	746.86584	62.60548
43.494	1212.21973	1001.62421	746.49194	62.20188
43.458	1211.90283	1001.55273	746.21484	61.76279
43.422	1211.61047	1001.47064	746.01801	61.29821
43.386	1211.34265	1001.35577	745.87488	60.82383
43.35	1211.09851	1001.1936	745.75964	60.35885
43.314	1210.8717	1000.97882	745.65808	59.9214
43.278	1210.65015	1000.71381	745.57104	59.52356
43.242	1210.41785	1000.40485	745.51007	59.16825
43.206	1210.15613	1000.05927	745.49103	58.85023
43.17	1209.84839	999.68237	745.52527	58.56186
43.134	1209.48657	999.27899	745.61517	58.30107
43.098	1209.07141	998.85413	745.75293	58.078
43.062	1208.61438	998.41479	745.92236	57.91502
43.026	1208.13428	997.97028	746.10083	57.83852
42.99	1207.6499	997.53015	746.26257	57.86587
42.954	1207.17639	997.10175	746.38361	57.99445
42.918	1206.72095	996.68744	746.44635	58.19843
42.882	1206.2843	996.284	746.44513	58.43729
42.846	1205.86243	995.88562	746.38544	58.66957
42.81	1205.45032	995.48688	746.27911	58.86594
42.774	1205.0448	995.0882	746.13428	59.01339
42.738	1204.64661	994.69519	745.94592	59.11176
42.702	1204.25696	994.31775	745.69385	59.16568
42.666	1203.87695	993.9657	745.34656	59.17952
42.63	1203.50354	993.64368	744.87488	59.15723
42.594	1203.12927	993.34906	744.26611	59.10436
42.558	1202.74365	993.07281	743.53046	59.02956
42.522	1202.33582	992.80316	742.69897	58.94196
42.486	1201.89978	992.53064	741.81268	58.84613
42.45	1201.43481	992.24963	740.90973	58.73842
42.414	1200.94812	991.95825	740.01849	58.60804
42.378	1200.45117	991.65448	739.15717	58.44279
42.342	1199.95764	991.33435	738.34204	58.23741
42.306	1199.479	990.99103	737.59454	57.99807
42.27	1199.02124	990.61945	736.94348	57.74256
42.234	1198.58264	990.21954	736.41956	57.49478
42.198	1198.1543	989.80066	736.04584	57.27776
42.162	1197.7251	989.3797	735.82861	57.10723
42.126	1197.28687	988.97705	735.75586	56.98885
42.09	1196.83972	988.61041	735.80048	56.91925
42.054	1196.39319	988.2901	735.92706	56.89055
42.018	1195.96094	988.01593	736.099	56.89508
41.982	1195.55566	987.77942	736.28265	56.92975
41.946	1195.18018	987.56641	736.44904	56.99757
41.91	1194.82642	987.36298	736.57416	57.10601
41.874	1194.47864	987.15735	736.64008	57.26312
41.838	1194.11731	986.94055	736.63672	57.47291
41.802	1193.72986	986.70886	736.56592	57.73244
41.766	1193.31104	986.46112	736.44171	58.03119
41.73	1192.86401	986.20038	736.28613	58.35246
41.694	1192.39734	985.93298	736.12219	58.67645
41.658	1191.922	985.66797	735.96521	58.98369
41.622	1191.45007	985.4126	735.81793	59.25811
41.586	1190.99524	985.16956	735.67249	59.48842
41.55	1190.57141	984.9342	735.51678	59.66822
41.514	1190.19177	984.69287	735.34167	59.79494
41.478	1189.86536	984.42761	735.14563	59.86916
41.442	1189.59204	984.12109	734.93256	59.89473
41.406	1189.36462	983.76398	734.70709	59.88017
41.37	1189.16675	983.36005	734.47034	59.83995
41.334	1188.98108	982.92505	734.21912	59.79478
41.298	1188.79407	982.48303	733.94879	59.76749
41.262	1188.60217	982.05798	733.65839	59.77782
41.226	1188.41272	981.66833	733.35645	59.83576
41.19	1188.24023	981.32373	733.06195	59.93884
41.154	1188.10254	981.02588	732.80237	60.07383
41.118	1188.00867	980.77136	732.60675	60.22287
41.082	1187.9574	980.55469	732.49805	60.37075
41.046	1187.93445	980.36835	732.4845	60.50893
41.01	1187.91626	980.20038	732.55658	60.63506
40.974	1187.87708	980.03259	732.68628	60.74997
40.938	1187.79468	979.84039	732.83038	60.85421
40.902	1187.65552	979.59735	732.93707	60.94862
40.866	1187.45544	979.28198	732.95367	61.03691
40.83	1187.19739	978.88489	732.83868	61.12921
40.794	1186.88916	978.41187	732.57147	61.24187
40.758	1186.54053	977.88477	732.15985	61.39443
40.722	1186.16199	977.33606	731.64001	61.60328
40.686	1185.76355	976.80133	731.06793	61.87702
40.65	1185.35339	976.31085	730.50537	62.21315
40.614	1184.93494	975.88373	730.0036	62.59906
40.578	1184.50623	975.52496	729.59302	63.01407
40.542	1184.06018	975.22681	729.27899	63.43224
40.506	1183.58984	974.97308	729.04468	63.82434
40.47	1183.09131	974.74451	728.86023	64.16003
40.434	1182.57068	974.52332	728.69196	64.41077
40.398	1182.04028	974.29663	728.51129	64.5535
40.362	1181.51636	974.05621	728.30261	64.57455
40.326	1181.01282	973.79858	728.0639	64.4727
40.29	1180.53992	973.52203	727.80554	64.26042
40.254	1180.10339	973.22528	727.54279	63.96245
40.218	1179.7063	972.90686	727.29041	63.61279
40.182	1179.35156	972.56464	727.05609	63.24954
40.146	1179.03882	972.19806	726.8385	62.91011
40.11	1178.76538	971.80792	726.62994	62.62743
40.074	1178.52368	971.39972	726.42163	62.42616
40.038	1178.30212	970.98169	726.20758	62.32108
40.002	1178.08923	970.56543	725.98798	62.31641
39.966	1177.87415	970.16101	725.76843	62.40572
39.93	1177.65039	969.77509	725.55505	62.57338
39.894	1177.41687	969.40723	725.35107	62.79716
39.858	1177.17383	969.05194	725.15332	63.05242
39.822	1176.92261	968.7016	724.95221	63.31548
39.786	1176.6637	968.35156	724.73236	63.56609
39.75	1176.39575	968.00439	724.47607	63.78702
39.714	1176.1167	967.66937	724.16583	63.96333
39.678	1175.82336	967.36249	723.78821	64.07987
39.642	1175.51599	967.10028	723.3349	64.12276
39.606	1175.19653	966.89563	722.80634	64.08129
39.57	1174.87085	966.75323	722.21265	63.95084
39.534	1174.54358	966.66791	721.57214	63.73506
39.498	1174.21692	966.62604	720.91266	63.44577
39.462	1173.8877	966.60944	720.26404	63.10308
39.426	1173.54749	966.59784	719.65222	62.73333
39.39	1173.18665	966.57324	719.09149	62.36675
39.354	1172.79712	966.52106	718.58099	62.0326
39.318	1172.37744	966.4317	718.1076	61.75394
39.282	1171.93311	966.30176	717.6535	61.54214
39.246	1171.47412	966.13464	717.20618	61.39468
39.21	1171.01355	965.94012	716.7655	61.29702
39.174	1170.56189	965.7309	716.34589	61.22833
39.138	1170.125	965.51904	715.97052	61.16777
39.102	1169.70166	965.31201	715.66211	61.09998
39.066	1169.28528	965.10858	715.43317	61.01691
39.03	1168.86389	964.90039	715.27881	60.91698
38.994	1168.42505	964.67328	715.17877	60.80302
38.958	1167.95911	964.40961	715.10272	60.68079
38.922	1167.46252	964.0932	715.02197	60.55801
38.886	1166.94104	963.71222	714.9176	60.44398
38.85	1166.4071	963.26343	714.78394	60.34871
38.814	1165.87634	962.75348	714.62457	60.28133
38.778	1165.36353	962.19989	714.44592	60.24802
38.742	1164.87952	961.62994	714.25165	60.25158
38.706	1164.42932	961.07489	714.04114	60.29068
38.67	1164.01257	960.56525	713.81165	60.36021
38.634	1163.62683	960.12158	713.56268	60.45098
38.598	1163.26807	959.75055	713.29913	60.54968
38.562	1162.9314	959.44391	713.03357	60.63908
38.526	1162.61169	959.18219	712.78479	60.7009
38.49	1162.30225	958.94202	712.57526	60.72111
38.454	1161.99463	958.70227	712.42474	60.69481
38.418	1161.6803	958.44977	712.34247	60.62933
38.382	1161.35193	958.17804	712.32129	60.54137
38.346	1161.00684	957.88867	712.33734	60.4513
38.31	1160.64722	957.58655	712.35461	60.37396
38.274	1160.28235	957.28076	712.33844	60.31299
38.238	1159.92419	956.98273	712.26697	60.26118
38.202	1159.58398	956.70526	712.14209	60.20468
38.166	1159.26794	956.46106	711.98932	60.13071
38.13	1158.97412	956.25854	711.85114	60.03334
38.094	1158.69324	956.09851	711.77448	59.91614
38.058	1158.41333	955.97241	711.79773	59.79248
38.022	1158.12305	955.86273	711.94147	59.68247
37.986	1157.81567	955.74585	712.20551	59.60973
37.95	1157.48987	955.59521	712.57202	59.59658
37.914	1157.14685	955.38788	713.0105	59.65893
37.878	1156.79041	955.10657	713.48517	59.80164
37.842	1156.42261	954.74298	713.96051	60.01484
37.806	1156.04517	954.29852	714.40448	60.27383
37.77	1155.65662	953.78357	714.79059	60.54339
37.734	1155.25623	953.21747	715.10193	60.78565
37.698	1154.84436	952.62427	715.33191	60.96949
37.662	1154.42712	952.03003	715.48376	61.07859
37.626	1154.01318	951.45819	715.56793	61.11588
37.59	1153.61243	950.92413	715.59778	61.10186
37.554	1153.23242	950.4328	715.58496	61.06924
37.518	1152.87476	949.97961	715.53577	61.05406
37.482	1152.53418	949.55475	715.45215	61.08635
37.446	1152.20276	949.14966	715.33282	61.18312
37.41	1151.87366	948.76111	715.17694	61.34448
37.374	1151.5426	948.39294	714.98413	61.55379
37.338	1151.20862	948.05286	714.75439	61.78053
37.302	1150.875	947.74518	714.48389	61.98607
37.266	1150.5448	947.46661	714.16235	62.1319
37.23	1150.21973	947.203	713.77325	62.18804
37.194	1149.90027	946.93127	713.29889	62.14025
37.158	1149.58533	946.62537	712.72644	61.99391
37.122	1149.27222	946.26422	712.05627	61.77121
37.086	1148.95959	945.83728	711.30634	61.50425
37.05	1148.64624	945.34918	710.51337	61.22458
37.014	1148.33215	944.81812	709.72595	60.95552
36.978	1148.01587	944.27197	708.99323	60.70876
36.942	1147.69336	943.742	708.35089	60.48602
36.906	1147.35938	943.25696	707.81085	60.28376
36.87	1147.00757	942.83673	707.35956	60.0969
36.834	1146.63599	942.49133	706.96582	59.9224
36.798	1146.24829	942.21936	706.59515	59.76046
36.762	1145.85657	942.01044	706.22174	59.61551
36.726	1145.47791	941.84973	705.83374	59.49625
36.69	1145.13037	941.72113	705.43231	59.41422
36.654	1144.82434	941.60938	705.02582	59.38193
36.618	1144.56165	941.49921	704.6261	59.40944
36.582	1144.3324	941.37445	704.24817	59.50266
36.546	1144.11963	941.21869	703.91028	59.66253
36.51	1143.90527	941.01782	703.63	59.88545
36.474	1143.67444	940.7652	703.4173	60.16356
36.438	1143.41821	940.46436	703.26703	60.48445
36.402	1143.13281	940.13025	703.15601	60.83059
36.366	1142.81702	939.78577	703.0484	61.17988
36.33	1142.46997	939.45734	702.90784	61.50682
36.294	1142.0929	939.16736	702.71106	61.78635
36.258	1141.68762	938.92847	702.45624	61.99725
36.222	1141.25903	938.73962	702.16241	62.12399
36.186	1140.81628	938.58344	701.8609	62.15621
36.15	1140.36755	938.43005	701.58496	62.08778
36.114	1139.92126	938.24365	701.35822	61.91809
36.078	1139.48352	937.99261	701.19012	61.65418
36.042	1139.05957	937.65765	701.07587	61.31484
36.006	1138.65564	937.23669	700.99982	60.93014
35.97	1138.2793	936.74329	700.94043	60.53697
35.934	1137.9375	936.19983	700.87524	60.17067
35.898	1137.63501	935.62854	700.78711	59.85652
35.862	1137.36768	935.04449	700.66534	59.60493
35.826	1137.125	934.45319	700.50769	59.41211
35.79	1136.8905	933.85425	700.31677	59.26588
35.754	1136.64758	933.24768	700.0957	59.15211
35.718	1136.38293	932.6402	699.84399	59.06059
35.682	1136.09058	932.04712	699.55695	58.98702
35.646	1135.77173	931.48938	699.22583	58.9324
35.61	1135.43152	930.98608	698.84088	58.89999
35.574	1135.07666	930.54797	698.39453	58.89164
35.538	1134.71204	930.17554	697.88593	58.90501
35.502	1134.34106	929.85901	697.32355	58.93111
35.466	1133.9657	929.58716	696.72913	58.95362
35.43	1133.5885	929.35083	696.13678	58.94985
35.394	1133.21301	929.14795	695.58954	58.89508
35.358	1132.84399	928.98108	695.12927	58.76889
35.322	1132.48486	928.85144	694.78674	58.56331
35.286	1132.1355	928.75592	694.57373	58.28892
35.25	1131.79272	928.68469	694.48022	57.9762
35.214	1131.45239	928.62451	694.47791	57.67037
35.178	1131.11316	928.565	694.53094	57.42021
35.142	1130.7771	928.50372	694.60553	57.26617
35.106	1130.45056	928.44659	694.67743	57.23092
35.07	1130.1394	928.4043	694.73401	57.31789
35.034	1129.84595	928.38525	694.77051	57.51572
34.998	1129.56616	928.38971	694.78528	57.80494
34.962	1129.28955	928.40594	694.77631	58.16344
34.926	1129.00281	928.41223	694.74121	58.56797
34.89	1128.69495	928.38287	694.68005	58.99263
34.854	1128.35681	928.29517	694.60065	59.40816
34.818	1127.98547	928.13654	694.51819	59.78403
34.782	1127.58093	927.90759	694.45142	60.09444
34.746	1127.14771	927.62213	694.41559	60.32499
34.71	1126.69324	927.30109	694.41608	60.47685
34.674	1126.22668	926.96674	694.44525	60.56499
34.638	1125.75781	926.63623	694.48328	60.6111
34.602	1125.29651	926.32135	694.50244	60.63414
34.566	1124.85071	926.02881	694.47119	60.64268
34.53	1124.42615	925.76288	694.362	60.63321
34.494	1124.02673	925.52667	694.15448	60.59539
34.458	1123.65503	925.32086	693.84143	60.52079
34.422	1123.31067	925.14246	693.43176	60.41105
34.386	1122.99133	924.98376	692.94965	60.27935
34.35	1122.69128	924.8338	692.43121	60.14603
34.314	1122.40125	924.6817	691.9162	60.03016
34.278	1122.11133	924.51849	691.43823	59.94309
34.242	1121.81335	924.33844	691.01642	59.88644
34.206	1121.50293	924.13873	690.65216	59.8541
34.17	1121.18079	923.91754	690.33179	59.83638
34.134	1120.85083	923.67419	690.03546	59.82313
34.098	1120.51868	923.40912	689.7486	59.80598
34.062	1120.18787	923.125	689.46771	59.77837
34.026	1119.85938	922.82581	689.20276	59.73551
33.99	1119.53101	922.51746	688.9715	59.67469
33.954	1119.19788	922.20593	688.79034	59.59476
33.918	1118.85681	921.89709	688.66937	59.4954
33.882	1118.50647	921.59778	688.60785	59.37809
33.846	1118.15027	921.31689	688.59851	59.24661
33.81	1117.79395	921.06488	688.62921	59.10815
33.774	1117.4436	920.85297	688.68707	58.973
33.738	1117.10376	920.69128	688.75995	58.85382
33.702	1116.7738	920.58704	688.83948	58.76386
33.666	1116.44861	920.54346	688.92084	58.71605
33.63	1116.12109	920.55939	689.00287	58.72214
33.594	1115.78467	920.62897	689.08374	58.79227
33.558	1115.43628	920.73944	689.15656	58.9333
33.522	1115.07922	920.87091	689.20929	59.14511
33.486	1114.72156	920.99701	689.22559	59.41608
33.45	1114.37354	921.08649	689.19086	59.72015
33.414	1114.0437	921.10907	689.09753	60.01838
33.378	1113.73694	921.03906	688.94434	60.26558
33.342	1113.45203	920.86053	688.73364	60.42084
33.306	1113.1842	920.57013	688.46497	60.45799
33.27	1112.92566	920.17731	688.13153	60.37216
33.234	1112.66663	919.70123	687.72321	60.18034
33.198	1112.39954	919.16876	687.23358	59.91478
33.162	1112.11768	918.60785	686.6651	59.61427
33.126	1111.81689	918.04407	686.03412	59.3162
33.09	1111.49707	917.49658	685.36755	59.05003
33.054	1111.15979	916.97534	684.69678	58.83462
33.018	1110.8092	916.48083	684.05225	58.67828
32.982	1110.45056	916.00598	683.45807	58.58037
32.946	1110.08936	915.53894	682.92969	58.53466
32.91	1109.73059	915.06824	682.47211	58.53342
32.874	1109.37842	914.58801	682.07904	58.57057
32.838	1109.03564	914.10077	681.73358	58.64268
32.802	1108.70435	913.61938	681.41223	58.74601
32.766	1108.38843	913.16278	681.0932	58.87312
32.73	1108.09155	912.7511	680.763	59.00921
32.694	1107.81677	912.39594	680.42102	59.13307
32.658	1107.56348	912.09625	680.07477	59.21998
32.622	1107.3252	911.83649	679.73499	59.24742
32.586	1107.08887	911.5921	679.40906	59.20044
32.55	1106.83813	911.33868	679.10077	59.07526
32.514	1106.55688	911.06073	678.81348	58.87978
32.478	1106.23352	910.75433	678.55402	58.63225
32.442	1105.8656	910.42651	678.33209	58.35719
32.406	1105.45776	910.08807	678.15338	58.08016
32.37	1105.02112	909.74762	678.01306	57.82339
32.334	1104.56738	909.40814	677.89331	57.60226
32.298	1104.10876	909.06689	677.76886	57.42553
32.262	1103.65527	908.7171	677.61945	57.2962
32.226	1103.2146	908.35107	677.43927	57.21353
32.19	1102.79321	907.96338	677.24048	57.17307
32.154	1102.39392	907.55267	677.04596	57.16583
32.118	1102.01563	907.12268	676.87354	57.17739
32.082	1101.65247	906.68201	676.72784	57.18866
32.046	1101.29321	906.24377	676.59534	57.1803
32.01	1100.92578	905.82257	676.453	57.13837
31.974	1100.54089	905.43146	676.28168	57.05864
31.938	1100.13428	905.07861	676.07385	56.94862
31.902	1099.70825	904.76508	675.83386	56.82478
31.866	1099.27197	904.48346	675.57336	56.70802
31.83	1098.83533	904.21881	675.30029	56.61812
31.794	1098.40759	903.95264	675.01776	56.57056
31.758	1097.99084	903.6665	674.724	56.57483
31.722	1097.58252	903.34564	674.41711	56.63543
31.686	1097.17505	902.98187	674.1001	56.7532
31.65	1096.76196	902.57568	673.78015	56.92551
31.614	1096.34216	902.13586	673.46851	57.1455
31.578	1095.92078	901.6795	673.17548	57.3992
31.542	1095.50903	901.22925	672.90991	57.66385
31.506	1095.12073	900.80774	672.67926	57.90919
31.47	1094.76611	900.43207	672.49084	58.10299
31.434	1094.44897	900.10767	672.3501	58.2203
31.398	1094.16467	899.82672	672.258	58.25301
31.362	1093.90063	899.57135	672.20673	58.21441
31.326	1093.64319	899.32013	672.17657	58.13732
31.29	1093.37903	899.05774	672.14105	58.06523
31.254	1093.10132	898.7807	672.07288	58.0405
31.218	1092.80896	898.49738	671.95709	58.09443
31.182	1092.50659	898.22644	671.7973	58.24234
31.146	1092.19995	897.98846	671.61749	58.48449
31.11	1091.89331	897.79871	671.45374	58.80991
31.074	1091.58533	897.66101	671.34302	59.20105
31.038	1091.26794	897.56396	671.31042	59.63635
31.002	1090.92981	897.48401	671.35925	60.09166
30.966	1090.56018	897.39032	671.46674	60.54217
30.93	1090.15735	897.25305	671.58655	60.9649
30.894	1089.7301	897.05243	671.66101	61.34208
30.858	1089.29578	896.78387	671.63507	61.66319
30.822	1088.87415	896.46069	671.47412	61.92557
30.786	1088.47888	896.10907	671.17047	62.13235
30.75	1088.11255	895.76031	670.74347	62.28911
30.714	1087.76807	895.4422	670.22906	62.40064
30.678	1087.43347	895.17126	669.66644	62.46828
30.642	1087.09558	894.94897	669.08795	62.48989
30.606	1086.74707	894.76398	668.51324	62.46137
30.57	1086.38562	894.59399	667.95197	62.38008
30.534	1086.01318	894.41272	667.40869	62.24829
30.498	1085.63416	894.19489	666.89105	62.07462
30.462	1085.25305	893.92047	666.41278	61.87297
30.426	1084.87256	893.57947	665.99329	61.65992
30.39	1084.49316	893.17053	665.65393	61.45135
30.354	1084.11267	892.70221	665.40997	61.2604
30.318	1083.72852	892.18903	665.26691	61.09697
30.282	1083.3363	891.64917	665.21808	60.96841
30.246	1082.93555	891.10266	665.24976	60.87866
30.21	1082.52686	890.56793	665.34515	60.82636
30.174	1082.11523	890.06165	665.4892	60.80296
30.138	1081.70801	889.5965	665.66858	60.79097
30.102	1081.31299	889.18097	665.86951	60.76602
30.066	1080.93823	888.81848	666.07416	60.70169
30.03	1080.59058	888.50781	666.25952	60.57644
29.994	1080.27478	888.2431	666.40021	60.38049
29.958	1079.9917	888.01538	666.47284	60.11874
29.922	1079.73792	887.81421	666.46271	59.80917
29.886	1079.50439	887.62988	666.36609	59.47643
29.85	1079.27478	887.45374	666.18964	59.14378
29.814	1079.03003	887.27856	665.94635	58.82632
29.778	1078.75073	887.09503	665.64935	58.52839
29.742	1078.42163	886.89099	665.30902	58.24663
29.706	1078.03455	886.65167	664.93097	57.97504
29.67	1077.59216	886.36212	664.51727	57.71096
29.634	1077.1073	886.01221	664.0705	57.45824
29.598	1076.59912	885.59888	663.59393	57.22696
29.562	1076.09045	885.12732	663.0929	57.02927
29.526	1075.60217	884.60889	662.57312	56.87496
29.49	1075.14807	884.05933	662.04077	56.76698
29.454	1074.73535	883.49622	661.50098	56.7002
29.418	1074.36084	882.93719	660.96069	56.66318
29.382	1074.01526	882.39911	660.42889	56.64225
29.346	1073.68323	881.89667	659.9162	56.62666
29.31	1073.34717	881.44	659.43512	56.61246
29.274	1072.99377	881.03339	658.99811	56.60358
29.238	1072.61499	880.67438	658.61389	56.6094
29.202	1072.21216	880.35406	658.28503	56.64037
29.166	1071.79309	880.0589	658.00403	56.70273
29.13	1071.36902	879.77454	657.75165	56.79465
29.094	1070.95154	879.48834	657.49664	56.90653
29.058	1070.54883	879.19458	657.20099	57.02334
29.022	1070.16565	878.89569	656.82703	57.13037
28.986	1069.80432	878.60242	656.34558	57.21803
28.95	1069.46387	878.32837	655.74329	57.28504
28.914	1069.14221	878.08612	655.02625	57.33908
28.878	1068.83582	877.8808	654.22205	57.39394
28.842	1068.54138	877.70868	653.37549	57.46469
28.806	1068.25586	877.55817	652.54395	57.56247
28.77	1067.97791	877.4129	651.78894	57.69112
28.734	1067.70691	877.25616	651.16766	57.84637
28.698	1067.44141	877.07483	650.72223	58.01805
28.662	1067.1803	876.86188	650.47205	58.19368
28.626	1066.91956	876.61688	650.40863	58.36179
28.59	1066.65723	876.34589	650.4964	58.51223
28.554	1066.39368	876.05884	650.6817	58.63584
28.518	1066.13159	875.7674	650.90436	58.72395
28.482	1065.87561	875.4823	651.11127	58.76947
28.446	1065.62927	875.20966	651.26501	58.76798
28.41	1065.39148	874.94989	651.34473	58.71914
28.374	1065.15625	874.69702	651.33936	58.62547
28.338	1064.91357	874.43909	651.24139	58.4909
28.302	1064.65125	874.1615	651.0423	58.31919
28.266	1064.36023	873.85077	650.73767	58.11505
28.23	1064.03638	873.49841	650.33429	57.88666
28.194	1063.68103	873.10248	649.8562	57.64711
28.158	1063.30054	872.66974	649.34399	57.4137
28.122	1062.90479	872.21283	648.84467	57.20526
28.086	1062.50256	871.74792	648.40002	57.03746
28.05	1062.10181	871.29169	648.03516	56.91909
28.014	1061.70972	870.85852	647.75421	56.8513
27.978	1061.32861	870.45935	647.54272	56.82869
27.942	1060.95862	870.10083	647.37433	56.84272
27.906	1060.59351	869.78748	647.21582	56.88537
27.87	1060.22229	869.52148	647.03558	56.95191
27.834	1059.83264	869.30334	646.80695	57.042
27.798	1059.41553	869.13177	646.51398	57.15937
27.762	1058.9696	869.0022	646.15424	57.30938
27.726	1058.50439	868.90649	645.74072	57.49581
27.69	1058.03674	868.83295	645.29803	57.71772
27.654	1057.58508	868.76917	644.85651	57.96757
27.618	1057.1637	868.70367	644.44641	58.23153
27.582	1056.77869	868.62787	644.09052	58.49183
27.546	1056.4259	868.5368	643.8009	58.73064
27.51	1056.09656	868.42877	643.57538	58.9342
27.474	1055.77808	868.30469	643.39819	59.09499
27.438	1055.45898	868.16644	643.24249	59.2127
27.402	1055.13147	868.01599	643.07697	59.29285
27.366	1054.7915	867.85309	642.87286	59.34554
27.33	1054.44104	867.67474	642.61133	59.38348
27.294	1054.08826	867.47449	642.28558	59.42106
27.258	1053.74597	867.2439	641.9007	59.47214
27.222	1053.42676	866.97656	641.46899	59.54799
27.186	1053.13892	866.66998	641.00739	59.65532
27.15	1052.88074	866.3266	640.53467	59.79526
27.114	1052.64063	865.95282	640.06976	59.96417
27.078	1052.401	865.55621	639.62885	60.1545
27.042	1052.14282	865.14331	639.22137	60.35651
27.006	1051.85242	864.71967	638.84894	60.55942
26.97	1051.52454	864.28961	638.50372	60.75147
26.934	1051.1615	863.85895	638.17297	60.92068
26.898	1050.77185	863.43542	637.84241	61.0561
26.862	1050.36829	863.02875	637.50378	61.14934
26.826	1049.96252	862.64935	637.15961	61.1964
26.79	1049.56555	862.30518	636.82526	61.19859
26.754	1049.18591	862.00037	636.52563	61.16412
26.718	1048.83008	861.73309	636.28827	61.1087
26.682	1048.5033	861.49469	636.13434	61.05545
26.646	1048.20898	861.27167	636.07178	61.03184
26.61	1047.94775	861.04773	636.09308	61.0624
26.574	1047.71436	860.80573	636.1792	61.1609
26.538	1047.49744	860.53113	636.30609	61.32265
26.502	1047.28064	860.21423	636.44989	61.52428
26.466	1047.04578	859.85132	636.58807	61.72949
26.43	1046.77808	859.44696	636.69867	61.89933
26.394	1046.47021	859.01276	636.75873	62.00249
26.358	1046.12317	858.5647	636.74506	62.02167
26.322	1045.74707	858.11877	636.63794	61.95535
26.286	1045.35803	857.68762	636.42847	61.8146
26.25	1044.97229	857.27893	636.1228	61.61852
26.214	1044.60425	856.89685	635.74408	61.3885
26.178	1044.2583	856.54529	635.32745	61.14254
26.142	1043.93164	856.23126	634.91449	60.89227
26.106	1043.61243	855.96454	634.54248	60.64119
26.07	1043.28491	855.75653	634.23718	60.38734
26.034	1042.93701	855.61499	634.00812	60.12735
25.998	1042.56335	855.53979	633.84808	59.8611
25.962	1042.16931	855.51947	633.73907	59.59536
25.926	1041.76917	855.53107	633.65649	59.34348
25.89	1041.38135	855.54364	633.57532	59.12161
25.854	1041.02173	855.52325	633.4726	58.94378
25.818	1040.69971	855.43927	633.32953	58.81754
25.782	1040.41406	855.27026	633.13348	58.74221
25.746	1040.15442	855.00775	632.88287	58.70954
25.71	1039.90491	854.65698	632.59143	58.70524
25.674	1039.64893	854.23615	632.29004	58.71182
25.638	1039.37354	853.77216	632.02118	58.7109
25.602	1039.073	853.29535	631.82629	58.68585
25.566	1038.74841	852.83331	631.73187	58.62513
25.53	1038.4043	852.40521	631.73889	58.52565
25.494	1038.04541	852.01923	631.81921	58.39515
25.458	1037.67407	851.67139	631.92316	58.25198
25.422	1037.29187	851.34924	631.99243	58.12135
25.386	1036.90088	851.03552	631.97491	58.02831
25.35	1036.50635	850.71533	631.8371	57.99044
25.314	1036.11584	850.37817	631.56921	58.01316
25.278	1035.73547	850.02106	631.18671	58.08946
25.242	1035.36707	849.6438	630.72461	58.20463
25.206	1035.00708	849.24634	630.22894	58.34239
25.17	1034.64758	848.8266	629.74805	58.49081
25.134	1034.28003	848.38062	629.32294	58.64426
25.098	1033.89844	847.90619	628.97992	58.80302
25.062	1033.50354	847.40613	628.72754	58.96959
25.026	1033.10083	846.88885	628.55603	59.14403
24.99	1032.7002	846.36523	628.43994	59.32027
24.954	1032.31067	845.8443	628.3454	59.48396
24.918	1031.93665	845.33063	628.23663	59.61245
24.882	1031.57629	844.82465	628.08398	59.67913
24.846	1031.22302	844.32648	627.86743	59.66034
24.81	1030.86707	843.83893	627.57904	59.54378
24.774	1030.4989	843.37256	627.22229	59.33407
24.738	1030.11182	842.94348	626.8125	59.05301
24.702	1029.70313	842.57196	626.37115	58.73351
24.666	1029.27612	842.27747	625.92566	58.41028
24.63	1028.84119	842.07275	625.50385	58.10986
24.594	1028.41455	841.96033	625.1275	57.84532
24.558	1028.01501	841.92816	624.80939	57.61736
24.522	1027.65869	841.95026	624.55084	57.41932
24.486	1027.35461	841.98975	624.34308	57.24426
24.45	1027.10181	842.0072	624.17181	57.08877
24.414	1026.8866	841.96863	624.02155	56.95398
24.378	1026.68884	841.85498	623.88	56.84288
24.342	1026.48657	841.66602	623.73895	56.75693
24.306	1026.26099	841.41858	623.59326	56.69519
24.27	1026.00146	841.14111	623.43701	56.65461
24.234	1025.70764	840.86322	623.26202	56.63231
24.198	1025.38574	840.60815	623.05798	56.62746
24.162	1025.04761	840.3869	622.81653	56.64173
24.126	1024.70544	840.19849	622.53717	56.67902
24.09	1024.36792	840.03223	622.22943	56.7463
24.054	1024.03833	839.87299	621.91327	56.85337
24.018	1023.71381	839.70447	621.61218	57.01173
23.982	1023.38599	839.51135	621.34668	57.23093
23.946	1023.0448	839.28046	621.12854	57.51337
23.91	1022.68091	839.00323	620.95709	57.85043
23.874	1022.29083	838.67578	620.8222	58.22181
23.838	1021.87592	838.30109	620.70862	58.59798
23.802	1021.44434	837.89111	620.60199	58.94555
23.766	1021.00793	837.46381	620.49182	59.2327
23.73	1020.57977	837.04193	620.37408	59.43382
23.694	1020.1712	836.64673	620.24847	59.5342
23.658	1019.78943	836.29578	620.11755	59.53219
23.622	1019.43494	835.99817	619.98254	59.43996
23.586	1019.10303	835.7572	619.84119	59.2799
23.55	1018.7829	835.57275	619.68585	59.0788
23.514	1018.46051	835.44312	619.5047	58.86197
23.478	1018.12103	835.36792	619.28479	58.64803
23.442	1017.75385	835.34564	619.01654	58.44744
23.406	1017.35468	835.37073	618.69861	58.26376
23.37	1016.92938	835.43207	618.33966	58.09591
23.334	1016.49353	835.50909	617.95825	57.94108
23.298	1016.06964	835.57709	617.57782	57.7965
23.262	1015.68182	835.60822	617.22314	57.66036
23.226	1015.3504	835.57684	616.91626	57.5321
23.19	1015.0838	835.46558	616.67316	57.41212
23.154	1014.87665	835.26801	616.5022	57.30152
23.118	1014.71002	834.99164	616.40344	57.20291
23.082	1014.5567	834.6554	616.36774	57.12134
23.046	1014.38843	834.28632	616.37909	57.06381
23.01	1014.18304	833.91431	616.41614	57.03733
22.974	1013.93048	833.56433	616.4585	57.04421
22.938	1013.63354	833.2522	616.48993	57.07779
22.902	1013.30652	832.98126	616.50153	57.12103
22.866	1012.96863	832.74432	616.48975	57.1497
22.83	1012.63855	832.52637	616.45294	57.13946
22.794	1012.32727	832.31097	616.38721	57.07439
22.758	1012.03558	832.08411	616.28625	56.95237
22.722	1011.75439	831.83691	616.14429	56.7862
22.686	1011.46777	831.56696	615.96112	56.59939
22.65	1011.15747	831.27588	615.74628	56.41858
22.614	1010.80914	830.96991	615.51819	56.26609
22.578	1010.41614	830.65717	615.29791	56.15407
22.542	1009.9812	830.3479	615.10291	56.08236
22.506	1009.51715	830.05225	614.94092	56.04041
22.47	1009.04437	829.78033	614.80914	56.01223
22.434	1008.58612	829.53894	614.69562	55.98199
22.398	1008.16278	829.33112	614.58221	55.93813
22.362	1007.78717	829.1543	614.44757	55.87497
22.326	1007.46118	828.99988	614.26923	55.79156
22.29	1007.1745	828.85321	614.0257	55.68942
22.254	1006.90887	828.69623	613.70111	55.57019
22.218	1006.64099	828.50873	613.29059	55.43474
22.182	1006.34808	828.27466	612.80481	55.28405
22.146	1006.01276	827.98743	612.26947	55.12031
22.11	1005.62384	827.65265	611.72229	54.94865
22.074	1005.17932	827.28949	611.20258	54.77811
22.038	1004.68701	826.92584	610.7431	54.62183
22.002	1004.16455	826.58942	610.36206	54.49568
21.966	1003.63708	826.29999	610.06219	54.41573
21.93	1003.13104	826.06323	609.83362	54.39431
21.894	1002.66833	825.87103	609.6615	54.4362
21.858	1002.25873	825.70618	609.52856	54.53579
21.822	1001.89813	825.54944	609.41809	54.67657
21.786	1001.57025	825.38556	609.31146	54.83344
21.75	1001.25409	825.20459	609.18951	54.97667
21.714	1000.93121	825.00159	609.03601	55.07673
21.678	1000.59308	824.77393	608.84296	55.10794
21.642	1000.24274	824.51904	608.61609	55.05181
21.606	999.89294	824.23395	608.37531	54.89983
21.57	999.5589	823.91742	608.151	54.65594
21.534	999.25226	823.5719	607.97321	54.33862
21.498	998.97693	823.20404	607.86353	53.97924
21.462	998.72644	822.82562	607.8269	53.61725
21.426	998.4873	822.45038	607.85364	53.29223
21.39	998.24213	822.09241	607.9231	53.03515
21.354	997.97479	821.76398	608.01343	52.86351
21.318	997.67316	821.47314	608.10754	52.7813
21.282	997.32965	821.22058	608.19678	52.78288
21.246	996.94238	820.99957	608.27789	52.85744
21.21	996.51263	820.79388	608.34863	52.99231
21.174	996.04663	820.58228	608.40314	53.17254
21.138	995.55518	820.34393	608.43066	53.38003
21.102	995.05414	820.06488	608.41772	53.59398
21.066	994.56323	819.74341	608.35364	53.7935
21.03	994.10217	819.38879	608.2334	53.96206
20.994	993.68854	819.01709	608.05902	54.09087
20.958	993.33179	818.64502	607.83606	54.17962
20.922	993.0332	818.28284	607.57068	54.23492
20.886	992.7868	817.93378	607.26685	54.26722
20.85	992.58057	817.59613	606.92761	54.28764
20.814	992.40021	817.26794	606.55853	54.30671
20.778	992.23077	816.95068	606.16931	54.33426
20.742	992.05847	816.64923	605.77551	54.3803
20.706	991.87177	816.36926	605.39514	54.45356
20.67	991.66156	816.11328	605.04468	54.55901
20.634	991.42444	815.87939	604.73663	54.69425
20.598	991.1618	815.66125	604.47803	54.84652
20.562	990.88019	815.45074	604.27258	54.99381
20.526	990.58765	815.24091	604.12115	55.1089
20.49	990.29114	815.0282	604.02142	55.16642
20.454	989.99359	814.81262	603.96533	55.14945
20.418	989.69342	814.59692	603.93878	55.05374
20.382	989.38519	814.38562	603.92261	54.88846
20.346	989.06177	814.18176	603.89606	54.67398
20.31	988.7171	813.98492	603.84229	54.43848
20.274	988.34735	813.78918	603.75189	54.21367
20.238	987.95197	813.58423	603.62415	54.03114
20.202	987.534	813.3573	603.46655	53.91895
20.166	987.09973	813.09924	603.29041	53.89856
20.13	986.65588	812.80847	603.10492	53.98284
20.094	986.20947	812.49316	602.914	54.17375
20.058	985.76514	812.1698	602.71246	54.4617
20.022	985.3269	811.85724	602.48798	54.82619
19.986	984.90009	811.57025	602.22449	55.23783
19.95	984.49219	811.3139	601.9068	55.66216
19.914	984.1142	811.08258	601.52582	56.06437
19.878	983.77698	810.86182	601.07819	56.41396
19.842	983.48785	810.63434	600.56732	56.68815
19.806	983.2464	810.38367	600.00177	56.87411
19.77	983.04291	810.09869	599.39423	56.96869
19.734	982.86005	809.77368	598.76135	56.97726
19.698	982.67773	809.40784	598.1203	56.91105
19.662	982.47754	809.00397	597.48761	56.78367
19.626	982.24609	808.56659	596.87659	56.60727
19.59	981.97693	808.10333	596.29785	56.39037
19.554	981.66974	807.62238	595.75983	56.13758
19.518	981.32837	807.13385	595.27057	55.85236
19.482	980.95984	806.64777	594.83765	55.54149
19.446	980.57355	806.17218	594.46667	55.21815
19.41	980.18024	805.71191	594.15942	54.90234
19.374	979.79199	805.26727	593.9126	54.61719
19.338	979.42041	804.83539	593.71716	54.38315
19.302	979.07391	804.41046	593.56055	54.21356
19.266	978.75531	803.98688	593.42657	54.11242
19.23	978.45966	803.56042	593.2981	54.07512
19.194	978.17529	803.12891	593.15948	54.09237
19.158	977.88623	802.69403	592.99939	54.15248
19.122	977.57837	802.26105	592.81476	54.24517
19.086	977.24329	801.83728	592.6123	54.36226
19.05	976.88232	801.43085	592.40771	54.49836
19.014	976.50482	801.04926	592.2215	54.64984
18.978	976.12524	800.69562	592.0719	54.81309
18.942	975.75793	800.37048	591.97003	54.98263
18.906	975.41138	800.07458	591.91656	55.14991
18.87	975.08716	799.81073	591.90314	55.30399
18.834	974.77954	799.58606	591.91473	55.43355
18.798	974.4787	799.40985	591.93311	55.52995
18.762	974.17407	799.28918	591.94055	55.58918
18.726	973.85651	799.22455	591.91974	55.61186
18.69	973.52075	799.20813	591.85626	55.60123
18.654	973.16577	799.22516	591.73962	55.5611
18.618	972.79486	799.25653	591.5661	55.49465
18.582	972.4162	799.28241	591.34039	55.40594
18.546	972.04053	799.28223	591.0777	55.3027
18.51	971.67993	799.23621	590.80182	55.19799
18.474	971.34558	799.12744	590.5415	55.10952
18.438	971.04401	798.94611	590.32562	55.05671
18.402	970.77429	798.69391	590.17395	55.05655
18.366	970.52869	798.38593	590.09198	55.1204
18.33	970.29211	798.04816	590.06738	55.25262
18.294	970.04718	797.70972	590.07416	55.45012
18.258	969.77643	797.3941	590.07953	55.70218
18.222	969.46826	797.11224	590.05499	55.9905
18.186	969.11786	796.86102	589.98499	56.29042
18.15	968.72833	796.62677	589.87054	56.57304
18.114	968.3089	796.39233	589.7254	56.80972
18.078	967.87323	796.14319	589.56958	56.97709
18.042	967.43634	795.87207	589.42224	57.06184
18.006	967.01111	795.5769	589.29736	57.0637
17.97	966.60413	795.2605	589.20618	56.99537
17.934	966.21454	794.92566	589.15668	56.88003
17.898	965.83319	794.57312	589.15509	56.74649
17.862	965.44653	794.20148	589.19971	56.62336
17.826	965.04077	793.80872	589.27863	56.5341
17.79	964.60645	793.3938	589.36713	56.49354
17.754	964.14203	792.95972	589.43323	56.50637
17.718	963.65436	792.51282	589.44714	56.5683
17.682	963.15698	792.06274	589.39203	56.66882
17.646	962.66626	791.61884	589.26935	56.79499
17.61	962.19891	791.18689	589.09888	56.9335
17.574	961.76837	790.76929	588.90851	57.07193
17.538	961.38324	790.36328	588.72424	57.19826
17.502	961.04559	789.96362	588.56036	57.30111
17.466	960.75085	789.56415	588.4151	57.37115
17.43	960.48871	789.15948	588.27551	57.40342
17.394	960.24561	788.74731	588.12299	57.39964
17.358	960.00934	788.32935	587.94189	57.36789
17.322	959.77148	787.91119	587.72211	57.32014
17.286	959.5304	787.49957	587.46069	57.26785
17.25	959.28876	787.10046	587.1604	57.21833
17.214	959.05011	786.7168	586.82959	57.17277
17.178	958.81476	786.34711	586.48035	57.12794
17.142	958.57843	785.98712	586.12799	57.07966
17.106	958.33356	785.63165	585.78815	57.02733
17.07	958.07446	785.27533	585.47473	56.9762
17.034	957.80225	784.91589	585.19696	56.93728
16.998	957.52368	784.55243	584.95868	56.92352
16.962	957.25024	784.18707	584.75751	56.94513
16.926	956.98987	783.82391	584.58484	57.00561
16.89	956.74329	783.46771	584.42645	57.09954
16.854	956.50024	783.12067	584.26569	57.21254
16.818	956.24438	782.7832	584.086	57.32336
16.782	955.95819	782.4505	583.87683	57.40726
16.746	955.63055	782.1178	583.63647	57.44146
16.71	955.25995	781.78168	583.37354	57.41116
16.674	954.85583	781.44397	583.10309	57.31462
16.638	954.43396	781.11127	582.83923	57.16439
16.602	954.01099	780.79138	582.58759	56.98392
16.566	953.60004	780.48993	582.34186	56.80069
16.53	953.20856	780.20709	582.08466	56.63755
16.494	952.83704	779.9397	581.79614	56.50675
16.458	952.48163	779.68604	581.46454	56.40767
16.422	952.13702	779.44824	581.09406	56.3302
16.386	951.79865	779.23199	580.70496	56.26003
16.35	951.46356	779.04218	580.32727	56.18569
16.314	951.13129	778.87543	579.99023	56.10308
16.278	950.802	778.71967	579.71411	56.017
16.242	950.47571	778.55634	579.50616	55.93786
16.206	950.15283	778.3678	579.36255	55.876
16.17	949.83289	778.14557	579.27252	55.83569
16.134	949.51483	777.89258	579.2207	55.81142
16.098	949.19788	777.61914	579.19006	55.78823
16.062	948.88159	777.33636	579.16162	55.74594
16.026	948.56586	777.04926	579.11621	55.66556
15.99	948.2511	776.75452	579.0354	55.53517
15.954	947.93701	776.44281	578.90436	55.35334
15.918	947.62274	776.10278	578.71295	55.12952
15.882	947.30591	775.7265	578.45813	54.88094
15.846	946.98376	775.31122	578.14374	54.62738
15.81	946.65436	774.8609	577.7793	54.38599
15.774	946.31586	774.38477	577.37732	54.16638
15.738	945.9671	773.89606	576.95093	53.96949
15.702	945.60681	773.40997	576.51044	53.78909
15.666	945.23444	772.94214	576.06317	53.61619
15.63	944.85046	772.50751	575.61389	53.44454
15.594	944.45703	772.11847	575.16492	53.27462
15.558	944.05859	771.78186	574.71887	53.11483
15.522	943.66144	771.49829	574.27869	52.97815
15.486	943.27148	771.26147	573.8493	52.87669
15.45	942.89197	771.06018	573.43878	52.81537
15.414	942.52307	770.88092	573.05829	52.78912
15.378	942.16132	770.71155	572.7218	52.78384
15.342	941.80157	770.5434	572.44232	52.7814
15.306	941.43884	770.37115	572.23041	52.76583
15.27	941.07025	770.19116	572.09027	52.72827
15.234	940.69574	770.00085	572.0202	52.66846
15.198	940.31726	769.797	572.01105	52.59313
15.162	939.93604	769.57758	572.04724	52.51263
15.126	939.55078	769.34021	572.10858	52.43697
15.09	939.15826	769.08459	572.17285	52.3724
15.054	938.755	768.81024	572.21686	52.32001
15.018	938.34088	768.51855	572.22211	52.27633
14.982	937.92072	768.21167	572.1767	52.23502
14.946	937.50415	767.89502	572.07538	52.18968
14.91	937.10236	767.57721	571.91931	52.13638
14.874	936.72491	767.27008	571.71307	52.07403
14.838	936.37665	766.98505	571.46204	52.00433
14.802	936.05573	766.72955	571.17096	51.93036
14.766	935.75623	766.50378	570.84552	51.85562
14.73	935.46887	766.29932	570.49518	51.78232
14.694	935.18591	766.10181	570.13318	51.70984
14.658	934.90222	765.89679	569.77594	51.6334
14.622	934.61517	765.67145	569.4364	51.54441
14.586	934.32483	765.41772	569.12042	51.43229
14.55	934.03064	765.1319	568.82257	51.28788
14.514	933.73187	764.8125	568.52917	51.10717
14.478	933.42651	764.4621	568.22394	50.89252
14.442	933.112	764.0871	567.89581	50.65265
14.406	932.78442	763.70038	567.54382	50.40094
14.37	932.44025	763.31952	567.1781	50.15349
14.334	932.07483	762.96332	566.81653	49.92781
14.298	931.6864	762.64429	566.47662	49.74109
14.262	931.27563	762.36285	566.17078	49.60753
14.226	930.84845	762.10406	565.90302	49.53404
14.19	930.41504	761.84235	565.67102	49.51629
14.154	929.98779	761.55042	565.47083	49.5387
14.118	929.57745	761.20953	565.29846	49.57792
14.082	929.18958	760.81799	565.14978	49.61065
14.046	928.82349	760.39136	565.01556	49.62155
14.01	928.47266	759.95831	564.8797	49.60821
13.974	928.1272	759.55054	564.71942	49.58064
13.938	927.77777	759.1936	564.51245	49.55761
13.902	927.4187	758.89856	564.24506	49.55963
13.866	927.04907	758.65961	563.91718	49.60267
13.83	926.67212	758.45691	563.54114	49.6939
13.794	926.29285	758.26178	563.138	49.82957
13.758	925.91742	758.04523	562.72931	49.99633
13.722	925.55151	757.78491	562.33466	50.17492
13.686	925.19983	757.47028	561.96912	50.34525
13.65	924.8653	757.10327	561.6438	50.49156
13.614	924.547	756.69666	561.36542	50.60499
13.578	924.23816	756.26843	561.13507	50.68339
13.542	923.92615	755.83704	560.94788	50.72883
13.506	923.59448	755.41809	560.79181	50.74478
13.47	923.22833	755.02258	560.65021	50.7338
13.434	922.82117	754.65845	560.50403	50.69879
13.398	922.37701	754.32977	560.33466	50.64536
13.362	921.91028	754.03918	560.12598	50.58514
13.326	921.44171	753.7851	559.86591	50.53675
13.29	920.99207	753.56262	559.54993	50.52323
13.254	920.57629	753.36444	559.18329	50.56546
13.218	920.20044	753.18005	558.78259	50.67491
13.182	919.86035	752.99799	558.37579	50.84855
13.146	919.54321	752.80664	557.99622	51.06934
13.11	919.23218	752.59607	557.67584	51.31185
13.074	918.90997	752.36115	557.43585	51.55068
13.038	918.56305	752.10291	557.28229	51.76784
13.002	918.18488	751.82758	557.20496	51.95539
12.966	917.77612	751.54358	557.17999	52.11235
12.93	917.34387	751.2572	557.17438	52.23885
12.894	916.90033	750.96979	557.15137	52.32867
12.858	916.45941	750.67828	557.07635	52.3662
12.822	916.03485	750.37982	556.92084	52.3277
12.786	915.63733	750.07324	556.66986	52.18884
12.75	915.27332	749.7619	556.32251	51.93363
12.714	914.94373	749.45099	555.89288	51.5633
12.678	914.64331	749.14337	555.40417	51.09977
12.642	914.36267	748.83911	554.88068	50.58296
12.606	914.09015	748.53381	554.34082	50.06293
12.57	913.81415	748.22327	553.79486	49.58917
12.534	913.52673	747.9054	553.24701	49.2011
12.498	913.22418	747.58148	552.70129	48.92139
12.462	912.90747	747.25671	552.16815	48.75386
12.426	912.58197	746.93634	551.66669	48.68457
12.39	912.25317	746.62415	551.22205	48.68623
12.354	911.92737	746.32056	550.85803	48.72429
12.318	911.60803	746.0238	550.58765	48.76401
12.282	911.29657	745.73236	550.40765	48.77734
12.246	910.99194	745.44586	550.29895	48.74939
12.21	910.6911	745.16455	550.23285	48.68034
12.174	910.38904	744.89063	550.18036	48.58466
12.138	910.07983	744.62347	550.11823	48.4865
12.102	909.75635	744.36169	550.03278	48.41317
12.066	909.41388	744.10297	549.91711	48.3886
12.03	909.05176	743.84479	549.77032	48.42862
11.994	908.6734	743.58698	549.59351	48.53976
11.958	908.28662	743.33014	549.38855	48.71978
11.922	907.90149	743.07648	549.15515	48.96074
11.886	907.52789	742.828	548.89136	49.25111
11.85	907.17444	742.58673	548.59314	49.5766
11.814	906.8468	742.35413	548.25659	49.91918
11.778	906.54688	742.13092	547.88098	50.25578
11.742	906.27277	741.91656	547.47186	50.55893
11.706	906.01807	741.71008	547.04224	50.80014
11.67	905.77393	741.50952	546.61224	50.95723
11.634	905.52972	741.31378	546.20685	51.02112
11.598	905.27551	741.12305	545.85297	50.99873
11.562	905.00519	740.93793	545.57465	50.90937
11.526	904.71625	740.75867	545.38965	50.77536
11.49	904.41016	740.58228	545.30573	50.61172
11.454	904.09241	740.40253	545.31818	50.42012
11.418	903.77008	740.21027	545.41052	50.19158
11.382	903.45062	739.9967	545.55554	49.91497
11.346	903.13788	739.75647	545.71857	49.58751
11.31	902.83179	739.4881	545.86371	49.22078
11.274	902.52631	739.1936	545.95746	48.83969
11.238	902.21216	738.87726	545.97583	48.47544
11.202	901.87915	738.54297	545.90637	48.15652
11.166	901.52002	738.19226	545.75067	47.90156
11.13	901.13177	737.82642	545.52441	47.7165
11.094	900.71552	737.44434	545.25342	47.59544
11.058	900.27655	737.04572	544.97028	47.52454
11.022	899.82263	736.63226	544.70703	47.48671
10.986	899.36389	736.20978	544.48901	47.46646
10.95	898.9126	735.7876	544.32953	47.454
10.914	898.48053	735.37689	544.22864	47.44708
10.878	898.07733	734.98615	544.17352	47.45098
10.842	897.70856	734.6189	544.14496	47.4758
10.806	897.37402	734.27173	544.12244	47.5327
10.77	897.06824	733.93878	544.09058	47.6291
10.734	896.78192	733.61414	544.04285	47.7655
10.698	896.50464	733.29584	543.9812	47.93449
10.662	896.22516	732.98505	543.9129	48.12305
10.626	895.93335	732.68463	543.84601	48.31615
10.59	895.6189	732.39642	543.78479	48.50109
10.554	895.27429	732.11871	543.72839	48.6693
10.518	894.89581	731.84753	543.66931	48.81525
10.482	894.48541	731.57739	543.5965	48.93383
10.446	894.0506	731.30341	543.49945	49.01863
10.41	893.60388	731.02338	543.37018	49.06256
10.374	893.15839	730.73669	543.20673	49.06094
10.338	892.72607	730.44641	543.01202	49.01503
10.302	892.31415	730.15509	542.79156	48.933
10.266	891.92572	729.86371	542.54956	48.82782
10.23	891.55951	729.57056	542.28723	48.71232
10.194	891.21021	729.27203	542.0022	48.59488
10.158	890.87213	728.96423	541.68933	48.47725
10.122	890.53918	728.64526	541.34186	48.35699
10.086	890.20868	728.32001	540.95105	48.2328
10.05	889.88251	727.99963	540.50647	48.11069
10.014	889.56512	727.70074	539.99756	48.00679
9.978	889.26141	727.44049	539.41779	47.94424
9.942	888.97314	727.23187	538.77106	47.94533
9.906	888.69647	727.07764	538.07715	48.02224
9.87	888.42194	726.96667	537.37061	48.17112
9.834	888.13751	726.87646	536.69507	48.37258
9.798	887.83221	726.77808	536.09161	48.59725
9.762	887.49969	726.64221	535.58722	48.81382
9.726	887.13971	726.448	535.18872	48.99641
9.69	886.75806	726.18488	534.88367	49.12848
9.654	886.36401	725.85516	534.64917	49.2036
9.618	885.96887	725.47021	534.46045	49.2234
9.582	885.58179	725.04932	534.29883	49.19357
9.546	885.21021	724.61316	534.1535	49.11986
9.51	884.85773	724.18195	534.01886	49.00541
9.474	884.52441	723.76971	533.89081	48.8503
9.438	884.20691	723.38397	533.76459	48.65283
9.402	883.89886	723.02417	533.63623	48.41126
9.366	883.59216	722.68579	533.50592	48.12561
9.33	883.27795	722.36206	533.38129	47.79861
9.294	882.94916	722.04492	533.27704	47.43766
9.258	882.6026	721.72864	533.21271	47.05549
9.222	882.23962	721.40906	533.20306	46.66988
9.186	881.86493	721.08575	533.25122	46.30124
9.15	881.48566	720.76337	533.34369	45.96866
9.114	881.10803	720.45032	533.45215	45.6859
9.078	880.7359	720.15723	533.54303	45.45979
9.042	880.3703	719.89398	533.58948	45.29089
9.006	880.00934	719.66608	533.58063	45.17678
8.97	879.65118	719.47247	533.5257	45.11436
8.934	879.29456	719.3053	533.44727	45.10054
8.898	878.93915	719.14966	533.3714	45.13122
8.862	878.58466	718.98566	533.31738	45.1988
8.826	878.23077	718.79138	533.29181	45.29116
8.79	877.87714	718.54675	533.28809	45.39371
8.754	877.52289	718.23889	533.29156	45.49342
8.718	877.17029	717.86523	533.28448	45.58255
8.682	876.82306	717.43433	533.25201	45.66082
8.646	876.48816	716.96344	533.18481	45.73491
8.61	876.17395	716.47437	533.08057	45.8158
8.574	875.88873	715.98828	532.9444	45.91659
8.538	875.63867	715.52161	532.78845	46.05008
8.502	875.42535	715.08472	532.62933	46.22681
8.466	875.24335	714.68335	532.48431	46.45246
8.43	875.07922	714.31921	532.36426	46.72461
8.394	874.91241	713.99255	532.26831	47.0305
8.358	874.71881	713.70209	532.18036	47.34807
8.322	874.47711	713.44446	532.07153	47.65054
8.286	874.17462	713.21295	531.90851	47.91365
8.25	873.81158	712.99841	531.6651	48.12242
8.214	873.40137	712.78857	531.33197	48.27447
8.178	872.96674	712.56952	530.9209	48.37867
8.142	872.53479	712.32959	530.4613	48.44981
8.106	872.12964	712.06018	529.9903	48.50222
8.07	871.76953	711.75812	529.54004	48.54375
8.034	871.46338	711.42682	529.12762	48.57413
7.998	871.21222	711.07648	528.75146	48.58763
7.962	871.00946	710.7218	528.39624	48.57918
7.926	870.84387	710.37781	528.0423	48.55106
7.89	870.70081	710.05652	527.67645	48.5162
7.854	870.56476	709.76373	527.29749	48.49626
7.818	870.41901	709.49896	526.9162	48.51518
7.782	870.24744	709.25647	526.54773	48.59119
7.746	870.03571	709.02899	526.20251	48.73119
7.71	869.77332	708.81134	525.88049	48.92905
7.674	869.45709	708.60114	525.56891	49.16771
7.638	869.09106	708.39929	525.24811	49.42294
7.602	868.68518	708.20636	524.89728	49.66817
7.566	868.25421	708.02045	524.50366	49.87798
7.53	867.81158	707.83466	524.06641	50.03053
7.494	867.3703	707.63934	523.59869	50.10972
7.458	866.94049	707.42273	523.12531	50.10641
7.422	866.52985	707.17645	522.67523	50.01995
7.386	866.1438	706.89758	522.27209	49.85912
7.35	865.78296	706.59039	521.92584	49.64153
7.314	865.44318	706.26538	521.62988	49.39114
7.278	865.11713	705.93695	521.3634	49.13339
7.242	864.79358	705.61951	521.10168	48.89043
7.206	864.46124	705.32318	520.82574	48.67662
7.17	864.11047	705.05145	520.53009	48.4974
7.134	863.73395	704.80072	520.224	48.35051
7.098	863.32861	704.56158	519.92767	48.22979
7.062	862.89789	704.32483	519.66547	48.1286
7.026	862.45209	704.0835	519.45966	48.04216
6.99	862.00635	703.83502	519.32446	47.96757
6.954	861.57788	703.57941	519.26245	47.90176
6.918	861.17902	703.31635	519.26355	47.84027
6.882	860.81445	703.04285	519.30426	47.77713
6.846	860.4798	702.75446	519.35181	47.70702
6.81	860.16302	702.44708	519.36914	47.62811
6.774	859.85114	702.11945	519.32379	47.54435
6.738	859.53387	701.7738	519.19611	47.46632
6.702	859.20734	701.41486	518.98578	47.40963
6.666	858.87427	701.04877	518.71082	47.3924
6.63	858.5423	700.68286	518.40076	47.43185
6.594	858.22028	700.32465	518.08533	47.53994
6.558	857.91516	699.98199	517.78333	47.71917
6.522	857.63147	699.66217	517.49774	47.95993
6.486	857.36841	699.37122	517.21997	48.2397
6.45	857.12292	699.11163	516.93781	48.52662
6.414	856.8902	698.88153	516.64612	48.7853
6.378	856.66376	698.67267	516.34961	48.98398
6.342	856.43695	698.47192	516.05933	49.10154
6.306	856.20099	698.26312	515.78406	49.13121
6.27	855.94543	698.03125	515.52277	49.08179
6.234	855.65955	697.76599	515.26404	48.97465
6.198	855.33289	697.46393	514.98975	48.83869
6.162	854.95868	697.13	514.68384	48.70306
6.126	854.53729	696.77502	514.33826	48.59056
6.09	854.07568	696.41412	513.95251	48.51275
6.054	853.58704	696.06281	513.53369	48.46736
6.018	853.08728	695.73218	513.09149	48.43959
5.982	852.59143	695.42535	512.6355	48.40612
5.946	852.10992	695.13477	512.17499	48.34141
5.91	851.6474	694.84412	511.71817	48.22327
5.874	851.20313	694.53461	511.27142	48.03857
5.838	850.77423	694.19061	510.83673	47.78539
5.802	850.35773	693.80652	510.4101	47.47275
5.766	849.95264	693.38885	509.98145	47.11851
5.73	849.56	692.95319	509.53528	46.74568
5.694	849.18024	692.51898	509.05594	46.37874
5.658	848.81329	692.10309	508.53363	46.04045
5.622	848.45648	691.71454	507.96841	45.74885
5.586	848.10626	691.35321	507.37143	45.51541
5.55	847.76019	691.01349	506.76242	45.34494
5.514	847.41663	690.68793	506.16467	45.23616
5.478	847.07471	690.37268	505.59955	45.18525
5.442	846.73425	690.06885	505.08334	45.18889
5.406	846.39398	689.78284	504.6268	45.24625
5.37	846.05176	689.52148	504.2374	45.35773
5.334	845.70508	689.29089	503.92154	45.5207
5.298	845.35089	689.091	503.68536	45.72428
5.262	844.98572	688.9184	503.53271	45.94621
5.226	844.60602	688.76514	503.46082	46.15415
5.19	844.21014	688.62268	503.45572	46.31194
5.154	843.79913	688.48303	503.49182	46.38872
5.118	843.3775	688.33917	503.5368	46.36733
5.082	842.95251	688.18469	503.56064	46.24893
5.046	842.53186	688.01349	503.5452	46.05164
5.01	842.12158	687.82068	503.48846	45.80484
4.974	841.72418	687.60297	503.40292	45.54111
4.938	841.34003	687.3609	503.30695	45.28882
4.902	840.96942	687.0979	503.21585	45.06752
4.866	840.61346	686.8208	503.13602	44.8862
4.83	840.27612	686.53638	503.06396	44.7448
4.794	839.96143	686.25073	502.99051	44.63713
4.758	839.67236	685.96893	502.90543	44.55439
4.722	839.40912	685.69427	502.80136	44.48892
4.686	839.16809	685.42859	502.67517	44.43621
4.65	838.94263	685.1723	502.52728	44.39475
4.614	838.72656	684.92377	502.36197	44.36429
4.578	838.51251	684.68018	502.18494	44.34404
4.542	838.29462	684.43951	502.0032	44.33128
4.506	838.0661	684.20093	501.82169	44.32233
4.47	837.82092	683.9657	501.64124	44.31416
4.434	837.55286	683.73474	501.45688	44.30632
4.398	837.25995	683.5061	501.25983	44.30051
4.362	836.9447	683.27588	501.04025	44.29931
4.326	836.61517	683.03784	500.79227	44.30413
4.29	836.28101	682.78784	500.5155	44.31407
4.254	835.95026	682.52533	500.21552	44.32639
4.218	835.62646	682.25476	499.90005	44.33748
4.182	835.30792	681.98419	499.57565	44.34382
4.146	834.9892	681.72156	499.24335	44.34171
4.11	834.66327	681.47253	498.89944	44.32668
4.074	834.3244	681.23682	498.53851	44.29325
4.038	833.97052	681.00867	498.15866	44.23531
4.002	833.60254	680.77649	497.76675	44.14705
3.966	833.22559	680.52747	497.37939	44.02409
3.93	832.84882	680.25262	497.01868	43.86487
3.894	832.48254	679.95081	496.70587	43.67014
3.858	832.13629	679.63007	496.45383	43.44246
3.822	831.81635	679.3053	496.26312	43.1857
3.786	831.52271	678.99255	496.12323	42.90438
3.75	831.24988	678.70288	496.01654	42.60387
3.714	830.98639	678.43884	495.92465	42.2915
3.678	830.7204	678.19434	495.83411	41.97639
3.642	830.44171	677.95911	495.7388	41.66829
3.606	830.14545	677.72156	495.64035	41.37539
3.57	829.83228	677.47284	495.54456	41.10209
3.534	829.50647	677.2074	495.4567	40.84842
3.498	829.17438	676.92126	495.37735	40.61141
3.462	828.84149	676.61017	495.30051	40.38792
3.426	828.51215	676.27045	495.21423	40.17765
3.39	828.18866	675.90009	495.10382	39.98484
3.354	827.87183	675.50201	494.95535	39.81807
3.318	827.56049	675.08472	494.75836	39.68779
3.282	827.25092	674.66138	494.50797	39.60219
3.246	826.93732	674.24597	494.20639	39.56309
3.21	826.61133	673.84955	493.8642	39.56376
3.174	826.26453	673.47742	493.49915	39.58946
3.138	825.89069	673.1286	493.13287	39.62158
3.102	825.4892	672.79706	492.7861	39.64355
3.066	825.06677	672.47443	492.4733	39.64547
3.03	824.63629	672.1532	492.19843	39.62562
2.994	824.21375	671.82727	491.95477	39.58888
2.958	823.81372	671.49475	491.72815	39.54318
2.922	823.44659	671.15771	491.50189	39.49544
2.886	823.11786	670.82098	491.26294	39.44973
2.85	822.82721	670.49146	491.00549	39.4075
2.814	822.57129	670.17737	490.73239	39.36879
2.778	822.34332	669.88531	490.45215	39.33381
2.742	822.13477	669.62042	490.17352	39.30418
2.706	821.93536	669.38434	489.9006	39.28286
2.67	821.73431	669.17535	489.6304	39.27362
2.634	821.52246	668.98737	489.35532	39.28032
2.598	821.29193	668.81128	489.06815	39.30658
2.562	821.0376	668.63605	488.76715	39.3562
2.526	820.75598	668.45313	488.45828	39.43413
2.49	820.44519	668.25763	488.15308	39.54699
2.454	820.10474	668.0509	487.86426	39.70261
2.418	819.73572	667.84082	487.60098	39.9076
2.382	819.34155	667.64105	487.36697	40.16388
2.346	818.92761	667.46576	487.15964	40.46559
2.31	818.50012	667.32764	486.96991	40.79796
2.274	818.06427	667.23279	486.78302	41.13989
2.238	817.62256	667.17749	486.5784	41.46953
2.202	817.17535	667.14722	486.33313	41.77039
2.166	816.72205	667.11731	486.02655	42.03595
2.13	816.26306	667.05804	485.64658	42.27008
2.094	815.80157	666.94037	485.19476	42.48301
2.058	815.3432	666.74475	484.68707	42.68443
2.022	814.89508	666.46576	484.15039	42.87759
1.986	814.46472	666.11401	483.6153	43.05659
1.95	814.05768	665.71423	483.10715	43.20783
1.914	813.67749	665.29675	482.64105	43.31525
1.878	813.32434	664.89008	482.21826	43.36646
1.842	812.99469	664.51294	481.8288	43.35675
1.806	812.68048	664.1701	481.45691	43.29057
1.77	812.36969	663.85388	481.08661	43.18008
1.734	812.04956	663.54895	480.70755	43.0425
1.698	811.70929	663.2406	480.31644	42.89557
1.662	811.34277	662.91858	479.91501	42.75365
1.626	810.953	662.57959	479.50671	42.62387
1.59	810.54932	662.22516	479.09305	42.50422
1.554	810.14716	661.85901	478.67191	42.38499
1.518	809.76111	661.48438	478.23801	42.25336
1.482	809.40131	661.10529	477.78586	42.09978
1.446	809.06891	660.7265	477.31329	41.923
1.41	808.75659	660.35596	476.82401	41.73223
1.374	808.45172	660.00281	476.32788	41.54453
1.338	808.14301	659.67377	475.83923	41.3796
1.302	807.82367	659.37048	475.37491	41.25358
1.266	807.49377	659.08527	474.95111	41.174
1.23	807.15601	658.80347	474.58154	41.13858
1.194	806.81195	658.50793	474.27719	41.13768
1.158	806.45789	658.18597	474.04413	41.15915
1.122	806.086	657.83478	473.88239	41.19356
1.086	805.68732	657.46332	473.78369	41.23836
1.05	805.25897	657.08887	473.7312	41.29882
1.014	804.80664	656.73053	473.7016	41.38694
0.978	804.34747	656.40314	473.66788	41.51703
0.942	803.90424	656.11334	473.60321	41.70046
0.906	803.49927	655.85931	473.48611	41.93917
0.87	803.14673	655.6322	473.30441	42.22226
0.834	802.84772	655.42041	473.06009	42.52602
0.798	802.59045	655.2121	472.76944	42.81777
0.762	802.35413	654.99988	472.45996	43.0633
0.726	802.11707	654.77936	472.16266	43.23438
0.69	801.86053	654.55005	471.90323	43.31422
0.654	801.57428	654.31177	471.6962	43.30024
0.618	801.25488	654.06342	471.54532	43.20284
0.582	800.90656	653.79987	471.44858	43.04227
0.546	800.53723	653.51483	471.40488	42.84338
0.51	800.15784	653.2019	471.41708	42.63028
0.474	799.77863	652.85925	471.49103	42.42227
0.438	799.40814	652.49048	471.62851	42.23145
0.402	799.0517	652.1062	471.82077	42.06239
0.366	798.71051	651.72131	472.04465	41.91317
0.33	798.38409	651.35217	472.26425	41.77836
0.294	798.07196	651.01294	472.43814	41.65188
0.258	797.7757	650.71265	472.5293	41.52925
0.222	797.49817	650.45367	472.51315	41.40926
0.186	797.24487	650.23169	472.3829	41.29405
0.15	797.01892	650.03833	472.14801	41.18843
0.114	796.82043	649.86353	471.82947	41.09855
0.078	796.64282	649.69781	471.45163	41.0306
0.042	796.47479	649.53418	471.03473	40.98934
0.006	796.30127	649.36884	470.58896	40.9761
-0.03	796.10785	649.20099	470.11499	40.98817
-0.066	795.88501	649.03278	469.60922	41.01868
-0.102	795.62909	648.86731	469.07129	41.05803
-0.138	795.34283	648.70654	468.51123	41.09599
-0.174	795.03302	648.5495	467.95108	41.12316
-0.21	794.70844	648.38965	467.42221	41.1315
-0.246	794.37811	648.2171	466.9584	41.11391
-0.282	794.04834	648.0199	466.58823	41.06355
-0.318	793.72333	647.78961	466.32986	40.97398
-0.354	793.40277	647.5238	466.18744	40.8414
-0.39	793.0813	647.22528	466.15155	40.6681
-0.426	792.75067	646.90125	466.2019	40.46557
-0.462	792.40222	646.56122	466.31168	40.25576
-0.498	792.03058	646.21515	466.45313	40.06773
-0.534	791.63776	645.87482	466.60199	39.93054
-0.57	791.23431	645.5517	466.73914	39.86438
-0.606	790.83521	645.25702	466.85077	39.8737
-0.642	790.45502	644.99902	466.92676	39.94596
-0.678	790.10144	644.77924	466.95926	40.05679
-0.714	789.77252	644.59113	466.94235	40.1784
-0.75	789.45758	644.42041	466.87097	40.28834
-0.786	789.14026	644.24695	466.74133	40.37456
-0.822	788.80695	644.04907	466.55045	40.43571
-0.858	788.45007	643.80908	466.29651	40.47815
-0.894	788.07043	643.51538	465.98105	40.51133
-0.93	787.67651	643.16327	465.61115	40.54428
-0.966	787.27966	642.75641	465.19998	40.58375
-1.002	786.89075	642.30426	464.76813	40.6328
-1.038	786.51611	641.82239	464.34119	40.69075
-1.074	786.15723	641.32898	463.94662	40.75255
-1.11	785.80988	640.84314	463.60947	40.80953
-1.146	785.46765	640.38177	463.34686	40.85025
-1.182	785.1236	639.95715	463.16669	40.86338
-1.218	784.77338	639.57568	463.06424	40.84078
-1.254	784.41565	639.23804	463.02487	40.78017
-1.29	784.05286	638.93958	463.02634	40.68635
-1.326	783.68884	638.67084	463.04138	40.5705
-1.362	783.3291	638.42053	463.04208	40.44787
-1.398	782.97748	638.17639	463.00284	40.33376
-1.434	782.63501	637.92938	462.90469	40.23975
-1.47	782.2998	637.67365	462.74011	40.17076
-1.506	781.96692	637.4082	462.5162	40.12465
-1.542	781.63104	637.13464	462.25333	40.0951
-1.578	781.2887	636.85565	461.97925	40.07575
-1.614	780.93829	636.5733	461.71851	40.06332
-1.65	780.58142	636.28796	461.48233	40.05901
-1.686	780.22119	635.99902	461.26425	40.06556
-1.722	779.85956	635.70496	461.04272	40.08464
-1.758	779.49707	635.40417	460.79053	40.11442
-1.794	779.13403	635.09558	460.48535	40.15044
-1.83	778.77008	634.78027	460.11774	40.18848
-1.866	778.40558	634.46161	459.69183	40.22701
-1.902	778.04224	634.14532	459.2229	40.26845
-1.938	777.68335	633.83759	458.73102	40.31753
-1.974	777.33221	633.54419	458.23593	40.37808
-2.01	776.9928	633.26721	457.75461	40.44958
-2.046	776.66705	633.00592	457.29865	40.52545
-2.082	776.3562	632.7561	456.87531	40.59423
-2.118	776.05847	632.513	456.48941	40.6423
-2.154	775.77075	632.27307	456.14566	40.65782
-2.19	775.48688	632.03485	455.85123	40.63363
-2.226	775.19812	631.79779	455.61652	40.56881
-2.262	774.89435	631.56146	455.45392	40.468
-2.298	774.5658	631.32227	455.37332	40.34005
-2.334	774.20715	631.07343	455.37799	40.19615
-2.37	773.81989	630.8067	455.4595	40.04844
-2.406	773.41302	630.51404	455.59717	39.90891
-2.442	772.99915	630.19067	455.75998	39.78862
-2.478	772.59076	629.83771	455.91235	39.69641
-2.514	772.1936	629.46222	456.02002	39.63769
-2.55	771.80725	629.07513	456.05582	39.61365
-2.586	771.42572	628.68951	456.00354	39.62112
-2.622	771.04205	628.31714	455.85687	39.65308
-2.658	770.65302	627.96631	455.61887	39.69947
-2.694	770.26056	627.64093	455.29883	39.74883
-2.73	769.87195	627.34052	454.91104	39.78978
-2.766	769.49536	627.06207	454.47382	39.81366
-2.802	769.13873	626.7998	454.00845	39.81603
-2.838	768.80634	626.54736	453.53815	39.79712
-2.874	768.49811	626.29767	453.08533	39.76002
-2.91	768.21167	626.04468	452.66852	39.70804
-2.946	767.94299	625.78418	452.29935	39.64182
-2.982	767.68958	625.51514	451.98196	39.55896
-3.018	767.44977	625.24054	451.71503	39.45609
-3.054	767.22205	624.96527	451.49493	39.3319
-3.09	767.0033	624.69525	451.31927	39.18996
-3.126	766.7865	624.43286	451.18826	39.03893
-3.162	766.56122	624.1781	451.10284	38.89063
-3.198	766.31531	623.92633	451.06195	38.75741
-3.234	766.03802	623.67133	451.05804	38.6497
-3.27	765.72357	623.40515	451.07593	38.57564
-3.306	765.37347	623.12024	451.09406	38.54154
-3.342	764.9964	622.8114	451.08823	38.55231
-3.378	764.60596	622.47821	451.03848	38.61144
-3.414	764.21625	622.12708	450.93484	38.71969
-3.45	763.84033	621.77124	450.78006	38.87331
-3.486	763.4873	621.42792	450.58847	39.06269
-3.522	763.16156	621.11279	450.38104	39.27293
-3.558	762.86182	620.83636	450.1803	39.48624
-3.594	762.58246	620.59991	450.00528	39.6846
-3.63	762.31403	620.39832	449.86899	39.85283
-3.666	762.04565	620.22162	449.77652	39.9805
-3.702	761.76764	620.05981	449.72397	40.06253
-3.738	761.47327	619.90393	449.69992	40.09998
-3.774	761.16089	619.74701	449.68652	40.09935
-3.81	760.83209	619.5838	449.66507	40.07118
-3.846	760.49103	619.409	449.62033	40.02707
-3.882	760.14026	619.21777	449.54462	39.97585
-3.918	759.78052	619.00604	449.43774	39.9207
-3.954	759.41083	618.77209	449.30542	39.85801
-3.99	759.03137	618.51721	449.155	39.77872
-4.026	758.64563	618.24585	448.99387	39.67129
-4.062	758.26141	617.96356	448.82758	39.52587
-4.098	757.88831	617.67529	448.66095	39.33755
-4.134	757.53418	617.383	448.49908	39.10914
-4.17	757.20349	617.08777	448.34659	38.85186
-4.206	756.89532	616.78925	448.20612	38.58443
-4.242	756.60437	616.48749	448.07483	38.33004
-4.278	756.32336	616.18207	447.94208	38.1128
-4.314	756.04498	615.87061	447.78885	37.95325
-4.35	755.76227	615.54901	447.59418	37.8649
-4.386	755.47101	615.21143	447.34088	37.85205
-4.422	755.16827	614.85297	447.02414	37.90931
-4.458	754.85419	614.47034	446.6543	38.02312
-4.494	754.5304	614.06366	446.25455	38.17527
-4.53	754.19965	613.63434	445.8533	38.34754
-4.566	753.86475	613.18652	445.47507	38.52544
-4.602	753.5271	612.72607	445.13354	38.70014
-4.638	753.18756	612.26062	444.83011	38.86757
-4.674	752.84601	611.79852	444.55499	39.02552
-4.71	752.5014	611.34698	444.29407	39.17055
-4.746	752.15302	610.90997	444.03482	39.29673
-4.782	751.80048	610.48676	443.77017	39.39709
-4.818	751.44476	610.07257	443.49847	39.46683
-4.854	751.08832	609.66125	443.22122	39.50656
-4.89	750.73297	609.24866	442.93863	39.5238
-4.926	750.3811	608.83374	442.64789	39.53107
-4.962	750.03314	608.41962	442.34384	39.54263
-4.998	749.6897	608.01147	442.02289	39.56944
-5.034	749.3512	607.61572	441.68756	39.61698
-5.07	749.0202	607.23615	441.34845	39.68466
-5.106	748.69983	606.87555	441.02206	39.76832
-5.142	748.39294	606.53406	440.72623	39.86288
-5.178	748.10016	606.21155	440.47501	39.96466
-5.214	747.81885	605.90814	440.27682	40.07095
-5.25	747.54388	605.62531	440.13394	40.17775
-5.286	747.2699	605.36346	440.04428	40.27764
-5.322	746.99243	605.12067	440.00186	40.35876
-5.358	746.70856	604.89081	439.99719	40.40638
-5.394	746.41742	604.66437	440.01712	40.40634
-5.43	746.11841	604.43176	440.04648	40.34946
-5.466	745.81085	604.18848	440.07056	40.23433
-5.502	745.49377	603.9375	440.0766	40.06833
-5.538	745.16748	603.68933	440.05429	39.86504
-5.574	744.83319	603.45782	439.9939	39.64
-5.61	744.49457	603.25391	439.88574	39.4062
-5.646	744.15607	603.08154	439.72055	39.17187
-5.682	743.82227	602.93365	439.49222	38.94154
-5.718	743.49554	602.79358	439.20035	38.71955
-5.754	743.17651	602.63831	438.85141	38.51441
-5.79	742.86401	602.44452	438.45752	38.33933
-5.826	742.55573	602.19421	438.03348	38.21027
-5.862	742.24945	601.88007	437.59348	38.13942
-5.898	741.94324	601.50793	437.14874	38.12915
-5.934	741.63568	601.09552	436.70767	38.1682
-5.97	741.32538	600.66687	436.27728	38.23297
-6.006	741.01068	600.24524	435.86685	38.29372
-6.042	740.68842	599.84656	435.48914	38.32357
-6.078	740.35559	599.47516	435.16003	38.30688
-6.114	740.01025	599.12628	434.89365	38.24422
-6.15	739.65253	598.78888	434.69537	38.15112
-6.186	739.28534	598.45251	434.55731	38.05273
-6.222	738.91528	598.11108	434.45615	37.97434
-6.258	738.54974	597.76385	434.35822	37.93339
-6.294	738.19452	597.41418	434.23016	37.93361
-6.33	737.85217	597.06653	434.04825	37.96493
-6.366	737.52063	596.72473	433.80569	38.00691
-6.402	737.19434	596.38873	433.51245	38.03507
-6.438	736.86694	596.05597	433.18933	38.02699
-6.474	736.53375	595.72144	432.8598	37.9675
-6.51	736.19122	595.38086	432.54327	37.85144
-6.546	735.83844	595.03357	432.25098	37.6841
-6.582	735.47601	594.68311	431.98596	37.47967
-6.618	735.10608	594.33838	431.74509	37.25721
-6.654	734.73303	594.01038	431.52057	37.03569
-6.69	734.36371	593.70746	431.30167	36.82904
-6.726	734.00549	593.43286	431.07617	36.64338
-6.762	733.6637	593.18109	430.83389	36.47688
-6.798	733.3385	592.93872	430.57062	36.32266
-6.834	733.02411	592.68707	430.29135	36.17224
-6.87	732.71051	592.40698	430.01205	36.01935
-6.906	732.38586	592.08545	429.75519	35.86101
-6.942	732.03986	591.7193	429.54385	35.69733
-6.978	731.6676	591.31708	429.39319	35.52984
-7.014	731.27087	590.896	429.30521	35.35979
-7.05	730.85815	590.47681	429.26825	35.18707
-7.086	730.44153	590.07587	429.2616	35.0112
-7.122	730.0329	589.70197	429.26349	34.83187
-7.158	729.6402	589.35504	429.25946	34.65075
-7.194	729.26477	589.02808	429.24689	34.47216
-7.23	728.90405	588.71234	4.29E+02	34.30302
-7.266	728.55371	588.40033	429.23633	34.15154
-7.302	728.21191	588.08942	429.26614	34.02462
-7.338	727.87897	587.78265	429.32715	33.92601
-7.374	727.55786	587.48877	429.41016	33.85567
-7.41	727.25104	587.21997	429.4939	33.81052
-7.446	726.95697	586.98712	429.5498	33.78669
-7.482	726.67041	586.79675	429.5506	33.78149
-7.518	726.38171	586.64673	429.47589	33.79424
-7.554	726.08057	586.52637	429.3186	33.82663
-7.59	725.75989	586.41797	429.08597	33.88127
-7.626	725.41815	586.30212	428.79779	33.96077
-7.662	725.06091	586.16278	428.4812	34.06593
-7.698	724.69885	585.99243	428.16397	34.19402
-7.734	724.34375	585.79297	427.86899	34.33746
-7.77	724.00641	585.5744	427.61063	34.48384
-7.806	723.6922	585.35077	427.39456	34.61712
-7.842	723.40118	585.13568	427.21771	34.72071
-7.878	723.12646	584.93817	427.06998	34.78166
-7.914	722.85693	584.76038	426.93396	34.79422
-7.95	722.57831	584.59802	426.78778	34.76167
-7.986	722.27765	584.44177	426.6091	34.69557
-8.022	721.94617	584.28082	426.38321	34.61221
-8.058	721.58154	584.10468	426.10837	34.52767
-8.094	721.18872	583.90668	425.79922	34.45421
-8.13	720.77948	583.68402	425.48129	34.39895
-8.166	720.36884	583.43799	425.18271	34.36491
-8.202	719.97296	583.17297	424.92163	34.35328
-8.238	719.6048	582.89343	424.70187	34.3656
-8.274	719.27069	582.60297	424.51294	34.4038
-8.31	718.96899	582.30231	424.33688	34.4683
-8.346	718.68976	581.98956	424.15744	34.55506
-8.382	718.41895	581.66205	423.96564	34.65303
-8.418	718.14203	581.31805	423.76178	34.74373
-8.454	717.84808	580.9577	423.5531	34.80441
-8.49	717.53101	580.58344	423.34872	34.81376
-8.526	717.19092	580.19971	423.15518	34.75948
-8.562	716.83173	579.8111	422.97284	34.64353
-8.598	716.45984	579.42151	422.7944	34.48384
-8.634	716.0827	579.03308	422.60669	34.31121
-8.67	715.70685	578.64514	422.39352	34.16138
-8.706	715.33636	578.25568	422.14157	34.06588
-8.742	714.974	577.86292	421.84427	34.04378
-8.778	714.61938	577.46826	421.50381	34.09764
-8.814	714.2713	577.078	421.13104	34.21417
-8.85	713.92603	576.70325	420.74222	34.36995
-8.886	713.5799	576.35767	420.35507	34.53911
-8.922	713.22949	576.05371	419.98349	34.70013
-8.958	712.87262	575.79968	419.63507	34.83907
-8.994	712.50891	575.59912	419.30881	34.94954
-9.03	712.13971	575.45074	418.996	35.02963
-9.066	711.76764	575.35101	418.68365	35.07928
-9.102	711.39417	575.2951	418.35956	35.09929
-9.138	711.01996	575.27856	418.01685	35.09278
-9.174	710.64319	575.29553	417.65683	35.06625
-9.21	710.26233	575.33777	417.28821	35.03043
-9.246	709.87598	575.39288	416.92426	34.99826
-9.282	709.48486	575.44501	416.58054	34.98105
-9.318	709.09131	575.47626	416.27185	34.98418
-9.354	708.6983	575.46967	416.01089	35.00489
-9.39	708.30914	575.41376	415.80777	35.03302
-9.426	707.92725	575.30402	415.66724	35.05412
-9.462	707.55579	575.14496	415.58636	35.05397
-9.498	707.19788	574.948	415.55182	35.02314
-9.534	706.85773	574.7265	415.54001	34.95936
-9.57	706.53754	574.4928	415.52017	34.86778
-9.606	706.2384	574.25226	415.45996	34.75801
-9.642	705.95862	574.00183	415.33344	34.64023
-9.678	705.69287	573.73126	415.12579	34.52027
-9.714	705.43256	573.427	414.83615	34.39704
-9.75	705.16669	573.07733	414.47693	34.26297
-9.786	704.88379	572.67694	414.07031	34.10862
-9.822	704.57434	572.22986	413.64435	33.92928
-9.858	704.23297	571.74719	413.22784	33.73086
-9.894	703.86145	571.24445	412.84515	33.5304
-9.93	703.46637	570.73877	412.51276	33.35215
-9.966	703.05865	570.24548	412.23505	33.21896
-10.002	702.64917	569.77863	412.00479	33.14331
-10.038	702.24487	569.3504	411.8046	33.12262
-10.074	701.84784	568.9696	411.61194	33.13987
-10.11	701.45428	568.64111	411.40424	33.17073
-10.146	701.05865	568.36176	411.16483	33.19207
-10.182	700.65704	568.11853	410.88541	33.1903
-10.218	700.24915	567.8902	410.56708	33.16482
-10.254	699.83887	567.65057	410.21863	33.1269
-10.29	699.43195	567.37646	409.85385	33.09284
-10.326	699.03381	567.05408	409.48865	33.07594
-10.362	698.64758	566.68512	409.13803	33.07994
-10.398	698.27356	566.28552	408.81467	33.09641
-10.434	697.9101	565.87994	408.52567	33.10746
-10.47	697.55426	565.49365	408.27142	33.09237
-10.506	697.20227	565.14337	408.04578	33.03527
-10.542	696.85071	564.83215	407.83701	32.93134
-10.578	696.49548	564.55042	407.63116	32.78844
-10.614	696.13507	564.28021	407.41595	32.62408
-10.65	695.76953	564.00269	407.18356	32.45903
-10.686	695.40076	563.70404	406.93109	32.31044
-10.722	695.03192	563.38129	406.6608	32.18716
-10.758	694.6651	563.04156	406.37796	32.0891
-10.794	694.30396	562.6991	406.08926	32.01099
-10.83	693.95056	562.36951	405.80212	31.94765
-10.866	693.60895	562.06342	405.52493	31.89902
-10.902	693.28296	561.78418	405.26642	31.87212
-10.938	692.97473	561.52844	405.0343	31.87888
-10.974	692.68292	561.28973	404.83414	31.93099
-11.01	692.40283	561.06226	404.668	32.03414
-11.046	692.12756	560.84229	404.53433	32.18398
-11.082	691.8501	560.62799	404.42804	32.36571
-11.118	691.56482	560.41675	404.34225	32.55798
-11.154	691.26825	560.2041	404.26822	32.73943
-11.19	690.95953	559.98462	404.1947	32.89478
-11.226	690.63867	559.75269	404.10846	33.01889
-11.262	690.30725	559.50427	403.99503	33.11553
-11.298	689.96759	559.23682	403.84036	33.19241
-11.334	689.62164	558.9494	403.63342	33.25452
-11.37	689.271	558.64148	403.36978	33.29943
-11.406	688.91541	558.31213	403.05246	33.31656
-11.442	688.55353	557.96082	402.69247	33.29203
-11.478	688.18359	557.58716	402.30722	33.2156
-11.514	687.80426	557.19336	401.91772	33.08735
-11.55	687.41663	556.78296	401.54456	32.91977
-11.586	687.02448	556.36212	401.20532	32.73566
-11.622	686.63269	555.9375	400.91266	32.5619
-11.658	686.24792	555.51569	400.67368	32.42275
-11.694	685.87506	555.10095	400.49008	32.33546
-11.73	685.51599	554.69562	400.35809	32.30806
-11.766	685.16913	554.29993	400.26849	32.34036
-11.802	684.83057	553.91241	400.20596	32.42525
-11.838	684.4939	553.53119	400.15048	32.55055
-11.874	684.15234	553.15442	400.07852	32.70009
-11.91	683.80035	552.77917	399.96683	32.8554
-11.946	683.4339	552.40387	399.79736	32.99758
[truncated: 3,024 more rows]
