# Supplementary material for: Inhibitory effects of α-Mangostin on T cell cytokine secretion via ORAI1 calcium channel and K+ channels inhibition
Source: PeerJ. 2021 Mar 3;9:e10973. doi: 10.7717/peerj.10973 (PMC7936567; doi:10.7717/peerj.10973)
Supplement: Supplemental Information 1 — Required Software: Graph Pad Prism (https://www.graphpad.com/scientific-software/prism/). [file peerj-09-10973-s001.zip › Figure. 05A.xlsx]

## Sheet: Background
Software Version	3.03.14
Experiment File Path:	C:\Users\nikon\Desktop\OD value\CCK-8\19.07.15 - a mangostin\450nm.xpt
Protocol File Path:
Plate Number	Plate 1
Date	2019-07-15
Time	오후 1:30:48
Reader Type:	Epoch
Reader Serial Number:	1711225
Reading Type	Reader
Procedure Details
Plate Type	96 WELL PLATE
Eject plate on completion
Read	Absorbance Endpoint
	Full Plate
	Wavelengths: 450
	Read Speed: Normal, Delay: 100 msec, Measurements/Data Point: 8
Results
Actual Temperature:	0
		1	2	3	4	5	6	7	8	9	10	11	12
	A			DMSO	0.01	0.03	0.1	0.3	1	3	10	(uM)		450
	B			0.093	0.093	0.094	0.093	0.094	0.094	0.095	0.088			450
	C			0.097	0.097	0.095	0.097	0.103	0.094	0.094	0.093			450
	D			0.097	0.096	0.095	0.096	0.096	0.096	0.095	0.091			450
	E			0.095	0.099	0.095	0.095	0.095	0.095	0.094	0.094			450
	F			0.096	0.094	0.093	0.098	0.095	0.094	0.095	0.101			450
	G			0.095	0.094	0.096	0.097	0.096	0.094	0.094	0.09			450
	H													450

## Sheet: a-mangostin
Software Version	3.03.14
Experiment File Path:	C:\Users\nikon\Desktop\OD value\CCK-8\19.07.15 - a mangostin\450nm.xpt
Protocol File Path:
Plate Number	Plate 2
Date	2019-07-15
Time	오후 3:52:53
Reader Type:	Epoch
Reader Serial Number:	1711225
Reading Type	Reader
Procedure Details
Plate Type	96 WELL PLATE
Eject plate on completion
Read	Absorbance Endpoint
	Full Plate
	Wavelengths: 450
	Read Speed: Normal, Delay: 100 msec, Measurements/Data Point: 8
Results
Actual Temperature:	0
		1	2	3	4	5	6	7	8	9	10	11	12
	A			DMSO	0.01	0.03	0.1	0.3	1	3	10	(uM)		450
	B			1.165	1.055	0.969	0.932	0.834	0.823	1.131	0.138			450
	C			1.196	0.879	1.015	0.898	0.779	0.86	0.839	0.137			450
	D			1.171	1.174	1.073	1.24	1.034	1.113	1.176	0.136			450
	E			1.183	1.28	1.005	1.102	1.105	0.974	0.929	0.141			450
	F			1.255	1.204	1.193	1.242	1.22	1.201	0.958	0.148			450
	G			1.139	1.163	1.083	1.209	1.102	1.182	1.254	0.133			450
	H													450
